# Supplementary material for: Hookworm infection modulates lung and intestinal transcriptomic responses to SARS-CoV-2 in Syrian hamsters
Source: Front Immunol. 2025 Nov 5;16:1701728. doi: 10.3389/fimmu.2025.1701728 (PMC12627036; doi:10.3389/fimmu.2025.1701728)
Supplement: Supplementary Table 1 — Metadata, read mapping statistics, and SRA accessions for all RNA-seq samples. [file Table1.xlsx]

## Sheet: S1 Metadata
	Supplementary Table S1: Metadata, read mapping statistics, and SRA accessions for all RNA-seq samples.
	Tissue	Infection		Time-point (Day)	Sample group	Color code	Sample ID	Mapping statistics							SRA accession (BioProject PRJNA1144886)
		CoV2	Hook-worm					Input reads (million)	Cleaned reads (million)	Mapped reads (million)	Mapped read pairs (million)	% Mapped reads	Fragments spanning splicing junctions (million)	Ratio of fragments spanning splicing junctions (relative to mapped read pairs)
	Lung	-	-	6	Naive Day 6		L_Naive6_1	56.0253	46.4552	40.5434	20.2717	0.872742	17.8626	0.881159	SRR30146390
							L_Naive6_2	65.8173	54.9919	44.9931	22.4966	0.818178	18.716	0.831949	SRR30146389
							L_Naive6_3	56.5816	47.2617	39.1816	19.5908	0.829035	16.1701	0.825391	SRR30146378
		+	-	3	CoV Day 3		L_CoV3_5	54.0307	43.597	33.3325	16.6662	0.764558	7.7006	0.462048	SRR30146367
							L_CoV3_6	58.434	42.057	32.9471	16.4735	0.783391	3.67986	0.22338	SRR30146353
							L_CoV3_7	52.4856	44.3184	36.2298	18.1149	0.817488	14.2046	0.784137	SRR30146345
							L_CoV3_8	58.8714	46.3317	33.6213	16.8107	0.725665	10.5911	0.630021	SRR30146336
		+	-	6	CoV Day 6		L_CoV6_9	60.9603	48.5783	33.1205	16.5603	0.681797	12.2484	0.739624	SRR30146341
							L_CoV6_11	77.4813	64.2534	47.7665	23.8833	0.743409	21.417	0.896736	SRR30146340
							L_CoV6_12	92.7863	74.8179	47.5128	23.7564	0.635046	6.9855	0.294047	SRR30146339
		-	+	3	HW Day 3		L_HW3_13	74.3046	61.9525	42.486	21.243	0.685783	11.0836	0.521754	SRR30146388
							L_HW3_14	69.3289	58.4917	38.0962	19.0481	0.65131	12.07	0.63366	SRR30146387
							L_HW3_15	70.3576	59.5574	38.8784	19.4392	0.652789	13.1093	0.674374	SRR30146386
							L_HW3_16	68.9319	57.341	39.9997	19.9999	0.697577	10.9551	0.547759	SRR30146385
		-	+	6	HW Day 6		L_HW6_17	52.1717	41.0439	21.2834	10.6417	0.518552	6.67772	0.627505	SRR30146384
							L_HW6_18	45.58	35.5388	25.4098	12.7049	0.714986	10.0959	0.794651	SRR30146383
							L_HW6_19	66.0694	52.3484	33.6517	16.8259	0.642841	13.2391	0.786831	SRR30146382
							L_HW6_20	71.5255	57.3202	31.4367	15.7184	0.548441	11.0621	0.703771	SRR30146381
		+	+	3	CoV+HW Day 3		L_CoV+HW3_21	62.3127	50.4067	32.0196	16.0098	0.635225	9.82198	0.613498	SRR30146380
							L_CoV+HW3_23	61.2756	52.0412	39.1853	19.5926	0.752966	13.8249	0.705616	SRR30146379
							L_CoV+HW3_24	55.3497	44.3904	28.2302	14.1151	0.635953	6.56832	0.46534	SRR30146377
		+	+	6	CoV+HW Day 6		L_CoV+HW6_25	72.0031	57.4978	34.3437	17.1719	0.597305	12.0013	0.698896	SRR30146376
							L_CoV+HW6_26	65.5708	47.0732	25.9343	12.9671	0.550934	8.80488	0.679015	SRR30146375
							L_CoV+HW6_27	62.4791	40.8927	15.9902	7.99509	0.391028	3.70836	0.463829	SRR30146374
	Intestine	-	-	6	Naive Day 6		I_Naive6_1	115.073	90.289	70.4323	35.2161	0.780076	26.1238	0.741814	SRR30146373
							I_Naive6_2	70.3736	46.9492	35.8715	17.9357	0.764049	12.6483	0.7052	SRR30146372
							I_Naive6_3	71.5971	53.9991	41.4602	20.7301	0.767795	15.9265	0.768276	SRR30146371
							I_Naive6_4	74.913	55.9268	42.8614	21.4307	0.766385	15.7475	0.73481	SRR30146364
		+	-	3	CoV Day 3		I_CoV3_5	110.616	79.7847	58.448	29.224	0.732572	17.7399	0.607031	SRR30146365
							I_CoV3_6	61.0015	50.067	37.0036	18.5018	0.739081	6.20818	0.335545	SRR30146366
							I_CoV3_7	70.4682	53.3573	38.3468	19.1734	0.718678	13.8351	0.72158	SRR30146368
							I_CoV3_8	75.6635	58.21	44.6257	22.3129	0.766633	15.9681	0.715648	SRR30146369
		+	-	6	CoV Day 6		I_CoV6_9	69.7362	45.8375	34.2778	17.1389	0.747813	12.2429	0.714334	SRR30146370
							I_CoV6_10	73.7854	54.7441	43.5144	21.7572	0.794869	15.6338	0.718556	SRR30146346
		-	+	3	HW Day 3		I_HW3_13	103.546	81.5913	57.7779	28.8889	0.708138	13.8432	0.479187	SRR30146347
							I_HW3_14	73.0777	54.8605	40.8626	20.4313	0.744846	10.7536	0.52633	SRR30146348
							I_HW3_15	83.5886	63.339	43.7173	21.8587	0.690212	10.6052	0.48517	SRR30146349
							I_HW3_16	76.4987	58.8606	43.9187	21.9594	0.746149	14.4714	0.65901	SRR30146350
		-	+	6	HW Day 6		I_HW6_17	74.8405	57.383	44.3436	22.1718	0.772764	16.3255	0.736319	SRR30146351
		-	+	6			I_HW6_18	82.0313	58.0109	44.7524	22.3762	0.771449	15.4414	0.690081	SRR30146352
		-	+	6			I_HW6_19	69.5491	48.3017	36.9304	18.4652	0.764577	12.4547	0.674497	SRR30146354
		-	+	6			I_HW6_20	83.2851	61.1459	46.3022	23.1511	0.757241	17.0207	0.735203	SRR30146355
		+	+	3	CoV+HW Day 3		I_CoV+HW3_21	114.956	85.8336	65.7471	32.8735	0.765983	21.4496	0.65249	SRR30146356
							I_CoV+HW3_22	75.9674	58.805	45.8627	22.9313	0.779912	15.5658	0.678799	SRR30146357
							I_CoV+HW3_23	82.7752	65.3245	49.7026	24.8513	0.760857	17.574	0.707166	SRR30146358
							I_CoV+HW3_24	67.8412	49.0302	34.592	17.296	0.705525	8.16612	0.472139	SRR30146359
		+	+	6	CoV+HW Day 6		I_CoV+HW6_25	80.4538	60.5028	46.0681	23.0341	0.761422	15.7783	0.684999	SRR30146360
							I_CoV+HW6_26	74.646	56.6214	43.4839	21.7419	0.767976	15.2641	0.702056	SRR30146361
							I_CoV+HW6_27	82.3193	59.4556	45.0385	22.5192	0.757514	14.8827	0.66089	SRR30146362
							I_CoV+HW6_28	75.7867	53.8297	41.7447	20.8723	0.775496	14.1133	0.676173	SRR30146363
