# Supplementary material for: Hookworm infection modulates lung and intestinal transcriptomic responses to SARS-CoV-2 in Syrian hamsters
Source: Front Immunol. 2025 Nov 5;16:1701728. doi: 10.3389/fimmu.2025.1701728 (PMC12627036; doi:10.3389/fimmu.2025.1701728)
Supplement: Supplementary Table 2 — Functional annotations, DEG lists, fragment counts, relative gene expression levels and DEG statistics for all genes and all DESeq comparisons. [file Table2.xlsx]

## Sheet: S2 All gene data
	Supplementary Table S2: Functional annotations, DEG lists, fragment counts, relative gene expression levels and DEG statistics for all genes and all DESeq comparisons.			Fragment counts (from FeatureCounts)
				Lung samples																								Intestine samples
			CoV2	-			+				+			-				-	-	-	-	+			+			-				+				+		-				-	-	-	-	+
			HW	-			-				-			+				+	+	+	+	+			+			-				-				-		+				+	+	+	+	+
			Days	6			3				6			3				6	6	6	6	3			6			6				3				6		3				6	6	6	6	3
	Gene ID	Gene Symbol		Naive Day 6			CoV Day 3				CoV Day 6			HW Day 3				HW Day 6				CoV+HW Day 3			CoV+HW Day 6			Naive Day 6				CoV Day 3				CoV Day 6		HW Day 3				HW Day 6				CoV+HW Day 3
	GOLDEN SYRIAN HAMSTER (Mesocricetus auratus) - MesAur1.0__ensembl_release_110			L_Naive6_1	L_Naive6_2	L_Naive6_3	L_CoV3_5	L_CoV3_6	L_CoV3_7	L_CoV3_8	L_CoV6_9	L_CoV6_11	L_CoV6_12	L_HW3_13	L_HW3_14	L_HW3_15	L_HW3_16	L_HW6_17	L_HW6_18	L_HW6_19	L_HW6_20	L_CoV+HW3_21	L_CoV+HW3_23	L_CoV+HW3_24	L_CoV+HW6_25	L_CoV+HW6_26	L_CoV+HW6_27	I_Naive6_1	I_Naive6_2	I_Naive6_3	I_Naive6_4	I_CoV3_5	I_CoV3_6	I_CoV3_7	I_CoV3_8	I_CoV6_9	I_CoV6_10	I_HW3_13	I_HW3_14	I_HW3_15	I_HW3_16	I_HW6_17	I_HW6_18	I_HW6_19	I_HW6_20	I_CoV+HW3_21	I_CoV+HW3_22	I_CoV+HW3_23	I_CoV+HW3_24
	ENSMAUG00000000006	ND1		15249	32861	40416	18834	8415	18962	26265	20743	23086	10376	25288	17212	24220	27292	14828	9769	23580	24046	9322	18738	24451	19274	13783	15041	129175	62725	70427	64743	218983	24707	78434	80955	73390	88452	65323	52218	107633	68362	91266	95362	70838	87009	168763	81716	59182	46142
	ENSMAUG00000000010	ND2		11050	27581	31547	14542	6603	11185	18398	16754	18979	8908	16775	14044	24209	23725	12005	7576	18887	19850	7020	12266	13792	15871	12127	9127	115187	56534	65253	62703	184938	22620	80848	69431	67558	78469	60883	56246	109024	68833	91047	96031	68106	95382	160866	68129	52093	39797
	ENSMAUG00000000016	COX1		59165	125183	129320	79521	32566	56866	90585	93310	111224	47304	87673	61264	132940	104909	49314	35799	87347	78176	23941	59737	43928	78841	66437	40939	736893	376889	419390	425030	1162602	138354	445658	491726	349469	482656	372746	315001	599064	417633	490105	492566	399577	547852	891688	454690	361168	215009
	ENSMAUG00000000019	COX2		15487	36891	41404	23384	10230	19810	30466	37624	40957	18853	28915	22432	40026	31117	17851	10207	29347	29991	12683	20464	19164	31517	24499	16680	178125	96434	108517	107993	286073	34081	104388	101085	113711	124161	106472	82735	215056	99976	140218	154382	129899	158381	205315	108170	86625	64549
	ENSMAUG00000000021	ATP8		105	86	169	73	53	51	62	51	32	28	55	35	62	136	43	73	68	48	25	49	46	33	30	39	883	760	460	657	1163	118	824	474	639	1032	498	613	337	543	755	756	990	549	2156	582	199	76
	ENSMAUG00000000022	ATP6		37290	71100	72870	31616	13110	34093	38417	28533	38046	11798	49886	34287	55228	51430	19813	18734	39367	29158	12957	34673	19911	25513	22483	10405	244990	125327	145553	145046	437284	54964	188268	175441	137096	184411	126933	115197	211074	142203	175551	195134	145178	177413	339574	170718	121612	72142
	ENSMAUG00000000023	COX3		71096	121106	127750	65346	29120	60922	67948	68898	89146	39279	73978	51637	107299	101849	34928	35214	66653	60266	24429	54388	35804	66804	44775	26508	435743	249914	272251	282648	764959	93760	340892	321234	277041	374769	256564	229389	366642	298982	355581	374514	292094	333445	705086	327681	242671	139054
	ENSMAUG00000000025	ND3		730	1818	2817	1137	609	670	1654	2314	1750	1721	1272	1285	1513	1837	2143	752	1984	2857	681	830	2128	2428	1956	2463	8015	5031	4386	4526	12940	1360	3678	3386	5868	5807	4359	2828	8717	3690	5545	6860	5520	5943	7747	3417	2205	2778
	ENSMAUG00000000027	ND4L		758	815	1099	521	151	593	741	503	535	453	776	590	849	662	720	285	711	925	403	589	1278	783	445	888	1887	1350	1345	1176	2441	420	1402	1311	1164	1699	932	884	864	1258	1716	1117	1409	1417	3162	1393	931	1180
	ENSMAUG00000000028	ND4		20027	33205	35452	16685	5006	16466	18743	12219	15896	6687	21595	14504	25650	24697	10930	8116	19924	16961	6288	15803	15382	13352	9452	10378	150333	75270	90454	80223	250626	32467	104699	113007	82063	113674	68577	63672	102811	83885	103811	100846	74783	100277	198221	98513	73463	50383
	ENSMAUG00000000032	ND5		8852	19466	26144	11382	4342	13315	16096	11528	10725	9584	16776	11923	13718	13948	14861	6083	14724	19066	7898	12234	28974	14772	10484	18183	50748	36767	32517	26042	72437	12180	33075	37376	34222	45744	19342	17191	25294	26166	31403	25574	21782	27127	52032	32498	22017	23276
	ENSMAUG00000000033	ND6		3360	7934	9338	2622	1774	2460	5189	5518	4850	3548	4435	3725	3752	5085	3840	2372	5460	5944	1592	3658	3709	4941	4202	3993	37511	26684	21304	17372	57882	6443	20093	20711	30123	32508	12748	10096	18110	12281	20144	19924	15117	17886	30093	21033	12316	9074
	ENSMAUG00000000035	CYTB		44456	63750	64538	25563	9775	30539	31099	19739	26848	11033	41120	27775	42080	42237	16958	16267	34891	27558	9515	27798	22967	21139	15004	13202	232734	114566	135952	130035	367895	46582	155934	156269	127921	178062	115786	103261	167291	133070	167596	171850	135732	153973	326740	142607	110965	68983
	ENSMAUG00000000038	-		146	187	238	133	96	245	232	452	530	203	149	384	228	86	146	62	271	100	214	223	222	487	164	118	126	36	54	84	265	41	120	191	108	76	134	94	122	126	186	108	94	80	352	74	258	111
	ENSMAUG00000000039	-		1234	335	258	99	36	205	172	46	212	70	121	172	170	76	114	246	144	93	188	263	66	92	83	35	62	14	8	26	10	7	0	2	0	2	24	18	20	8	24	66	14	66	12	22	10	19
	ENSMAUG00000000040	EPHA7		255	63	62	51	3	112	35	11	51	50	54	42	51	40	4	64	20	32	37	87	36	22	17	16	0	8	4	4	6	12	20	10	0	8	4	39	10	21	18	0	2	4	0	8	32	51
	ENSMAUG00000000041	TNFSF15		2	2	2	19	12	12	28	2	9	18	15	9	8	8	1	4	7	2	13	11	18	28	1	10	22	18	14	10	42	28	8	28	8	22	60	31	10	20	2	0	10	2	50	12	7	29
	ENSMAUG00000000042	RNF32		305	683	465	208	145	365	365	292	581	231	409	332	323	273	102	264	330	284	363	491	214	427	258	152	402	326	469	454	436	242	371	558	576	512	422	487	612	332	651	886	461	672	582	630	405	325
	ENSMAUG00000000043	-		0	2	0	10	18	1	0	2	0	2	2	2	0	4	0	0	0	0	0	8	6	0	0	0	0	0	0	10	0	6	6	4	0	0	0	0	4	10	0	0	0	4	0	0	8	8
	ENSMAUG00000000044	NECTIN3		4205	2524	2183	635	264	1532	668	265	762	217	986	739	1055	858	445	1461	905	722	895	1221	447	306	252	96	1258	797	1088	1144	735	413	1100	969	671	1068	679	599	658	486	786	559	670	909	1150	915	717	344
	ENSMAUG00000000045	MOSPD1		1768	670	670	311	92	606	264	100	330	64	420	316	268	357	132	514	286	202	148	385	148	156	98	22	2126	616	524	684	846	85	178	295	136	412	470	224	262	472	524	502	502	657	742	663	404	115
	ENSMAUG00000000046	HHLA1		4	8	0	32	29	19	32	19	6	22	132	65	31	24	22	0	0	2	62	45	82	1	4	4	0	6	8	4	14	83	14	10	0	2	74	66	23	12	4	4	2	2	18	18	13	54
	ENSMAUG00000000047	PALMD		579	570	432	272	152	462	494	207	314	104	274	176	296	252	107	174	230	224	186	364	102	208	120	38	74	36	22	46	92	24	44	106	50	44	80	70	68	178	90	92	92	96	220	78	210	53
	ENSMAUG00000000048	TMEM47		2978	1784	1621	540	382	1046	1142	496	788	279	654	562	644	824	814	770	899	1022	724	1130	746	610	624	428	216	108	98	126	92	76	100	190	28	198	240	214	172	398	314	164	238	144	498	186	626	157
	ENSMAUG00000000049	-		150	238	188	66	76	129	162	205	276	122	78	129	108	115	76	98	136	175	138	103	126	127	117	72	165	151	125	152	246	61	170	155	124	143	175	110	128	212	203	148	142	193	274	274	207	86
	ENSMAUG00000000050	-		426	640	521	731	584	1136	1030	1385	1935	515	183	244	312	332	149	354	381	260	804	769	437	1011	847	241	1085	424	410	498	794	198	266	425	309	474	363	220	165	300	351	374	349	400	613	543	316	201
	ENSMAUG00000000051	SNRPN		5923	8100	7001	1896	861	4993	2918	1912	3608	957	3036	3558	3686	3483	1909	3752	4618	3963	3284	4301	1864	2155	1254	622	1196	793	1172	770	957	506	811	976	775	1068	1480	995	976	2269	1838	1395	1471	1158	2062	1413	2936	1079
	ENSMAUG00000000052	HMGCS1		3914	1909	1193	945	394	1547	837	527	1408	485	919	792	1022	897	788	1730	1031	1055	970	1522	638	1002	564	308	2970	1434	1602	752	1624	677	1557	2095	1290	2148	1643	2016	2849	1909	2819	2696	1340	2320	4136	1623	2527	776
	ENSMAUG00000000053	RMI2		45	27	57	219	142	200	228	780	897	340	56	38	18	42	37	30	69	34	140	93	106	515	366	104	180	167	224	188	366	112	483	402	398	281	494	296	316	288	458	222	222	252	1059	289	604	211
	ENSMAUG00000000054	TRIM15		65	122	103	72	42	143	145	146	259	79	502	215	356	188	107	262	268	187	398	394	213	308	277	113	1847	444	559	614	1091	73	354	597	294	525	718	399	310	518	703	558	280	476	1086	1091	926	221
	ENSMAUG00000000055	SLC26A5		2	2	0	20	38	4	10	13	0	15	47	31	24	16	8	0	3	9	12	5	13	0	2	14	0	2	17	6	22	44	0	10	0	0	58	39	7	10	4	0	6	6	0	6	12	39
	ENSMAUG00000000056	EPP13		0	2	0	13	24	2	2	3	1	36	2	7	12	13	6	0	4	0	0	6	1	3	0	6	0	10	0	0	8	14	2	7	0	0	0	0	15	0	0	0	0	0	0	2	12	12
	ENSMAUG00000000057	-		24	28	30	20	15	22	41	16	4	2	33	14	18	15	16	19	32	30	12	12	17	11	24	11	90	52	64	48	38	46	64	68	4	114	76	76	58	175	149	112	107	38	102	90	171	38
	ENSMAUG00000000058	GTPBP8		922	736	762	296	184	656	629	477	542	210	401	299	321	433	164	387	385	260	336	690	240	372	184	143	441	275	440	271	289	167	463	370	386	456	396	376	278	437	452	424	319	293	547	367	691	310
	ENSMAUG00000000059	VSTM2B		6	24	4	12	14	4	4	4	0	22	13	13	2	0	3	6	0	2	10	0	20	2	2	0	0	0	0	0	0	10	6	10	0	0	4	10	18	6	2	0	0	4	19	2	0	5
	ENSMAUG00000000060	SLITRK2		2	0	4	0	0	0	0	0	0	16	0	10	0	0	0	0	0	0	0	4	4	0	0	0	0	12	0	0	0	10	2	2	0	0	2	2	3	0	0	0	0	0	0	2	0	12
	ENSMAUG00000000061	FAM122C		0	0	0	2	0	0	4	0	0	0	1	0	0	0	0	0	0	2	4	0	0	4	0	0	0	2	0	0	0	0	0	0	0	0	0	0	0	0	0	0	0	0	0	0	0	0
	ENSMAUG00000000062	SERPINB2		54	24	28	62	38	70	89	49	451	76	124	55	27	49	26	21	37	6	43	62	60	53	22	23	0	10	2	0	18	63	6	13	6	14	38	32	16	26	8	48	8	17	56	19	39	18
	ENSMAUG00000000063	CES2H		0	0	0	10	34	0	10	0	2	11	7	19	1	8	12	0	0	4	8	0	2	0	2	9	374	174	138	299	71	131	227	464	107	389	44	78	16	84	137	172	136	219	77	126	87	83
	ENSMAUG00000000064	LRATD1		324	350	97	36	12	197	46	38	485	71	66	78	89	52	30	102	68	37	75	59	8	174	24	20	518	146	214	299	192	24	135	92	70	96	358	52	12	297	211	90	133	143	426	590	354	41
	ENSMAUG00000000065	ZFP438		193	110	124	44	44	80	48	24	70	4	66	66	60	77	44	95	94	34	62	102	59	40	8	2	62	34	60	20	30	42	50	66	68	55	104	30	74	70	50	64	62	37	50	50	87	72
	ENSMAUG00000000066	DACH1		557	385	366	94	71	136	139	70	105	28	171	127	93	150	76	120	168	124	106	141	79	38	41	30	40	89	182	79	42	75	138	80	76	134	76	111	68	130	188	114	70	78	288	146	222	45
	ENSMAUG00000000067	PDSS1		88	55	63	164	20	150	106	110	239	247	98	64	62	82	31	43	12	32	63	105	63	120	45	35	862	868	1041	1108	807	584	2264	1647	1356	1855	555	570	525	894	1489	1376	571	919	1551	787	1371	618
	ENSMAUG00000000068	ZC3H4		442	659	731	396	560	349	493	433	717	567	314	419	465	487	284	363	542	425	340	419	385	493	340	271	888	486	572	596	990	211	655	680	518	528	798	417	585	498	725	582	440	611	1018	648	727	420
	ENSMAUG00000000069	4930447F04RIK		0	0	0	3	0	0	0	0	0	0	4	0	2	8	0	0	0	0	6	0	0	3	10	0	0	0	2	0	0	1	0	0	0	0	0	3	0	0	0	0	0	0	0	0	2	0
	ENSMAUG00000000070	-		24	12	12	9	0	6	4	31	32	8	13	6	6	2	6	12	2	2	4	4	9	20	12	7	10	0	4	4	12	5	2	0	5	27	22	7	8	14	6	8	4	2	18	5	16	10
	ENSMAUG00000000071	TIGD2		740	586	600	310	117	398	393	392	612	249	336	270	282	380	136	370	348	335	297	411	224	332	270	168	282	158	233	280	334	134	282	236	240	268	310	176	326	250	424	252	237	248	662	358	373	106
	ENSMAUG00000000072	CTAG2		0	0	0	2	0	2	4	0	0	0	8	8	8	1	4	0	0	0	8	2	2	2	1	0	0	0	0	0	0	2	0	0	0	0	12	2	0	0	0	0	0	0	2	0	0	4
	ENSMAUG00000000073	THEM6		1442	2926	2172	1437	1056	2507	2918	3821	6260	2295	1041	2060	1775	1369	1085	1210	1814	1824	2370	2507	1612	2941	2360	936	288	208	566	390	502	306	946	690	642	506	504	278	180	376	550	434	380	396	1122	790	1107	449
	ENSMAUG00000000074	SNURF		726	786	691	166	110	494	266	130	294	78	253	368	389	301	112	543	356	382	430	381	146	95	85	12	122	63	112	100	128	48	92	84	68	148	162	100	49	177	188	118	168	126	295	110	216	64
	ENSMAUG00000000075	-		8	20	20	32	23	25	0	4	32	70	27	18	16	24	2	2	6	20	28	25	11	14	2	6	323	141	140	268	166	69	157	107	32	138	74	44	28	44	88	38	64	72	106	66	12	46
	ENSMAUG00000000076	-		0	0	0	6	0	0	0	0	0	1	20	1	0	4	0	0	0	0	7	8	6	2	0	2	0	0	0	0	2	16	0	0	12	4	6	2	0	0	0	0	0	0	0	2	4	6
	ENSMAUG00000000077	KLHL1		2	0	0	6	2	0	22	4	0	0	26	12	4	11	3	0	0	0	11	10	8	12	4	2	0	0	2	0	10	21	8	10	0	20	14	20	22	11	2	12	0	6	2	16	12	26
	ENSMAUG00000000078	RAD21		1665	1920	2115	876	423	1463	1411	1277	1744	641	1365	991	1066	1174	882	1038	1424	1268	886	1532	848	1074	876	574	1480	732	1334	949	1234	485	1369	1235	1284	1336	1014	815	878	1239	1404	1342	1006	1132	2162	1127	1684	747
	ENSMAUG00000000079	RETREG1		2581	1539	1499	706	245	1367	770	278	501	232	982	781	705	926	495	1125	1010	634	423	1154	537	438	272	135	434	80	386	343	194	185	89	138	172	265	200	128	143	88	100	84	92	146	352	262	206	121
	ENSMAUG00000000080	-		0	0	0	0	2	0	0	0	0	0	0	6	0	2	0	0	0	0	0	0	0	0	0	0	0	0	0	0	0	0	2	2	0	0	0	2	0	0	0	0	0	0	8	2	0	4
	ENSMAUG00000000081	MTERF4		345	464	377	140	125	305	241	229	454	227	212	167	276	222	163	205	249	240	204	298	162	248	193	132	242	118	180	267	205	119	281	292	327	280	159	146	172	244	333	164	194	215	375	264	365	125
	ENSMAUG00000000082	SH3RF1		634	363	273	100	69	204	125	110	315	63	98	142	129	147	54	149	144	142	118	134	46	147	43	56	656	258	287	355	275	158	302	391	169	275	189	196	220	239	291	182	170	294	446	513	276	208
	ENSMAUG00000000083	CLCN1		10	15	26	18	108	36	6	2	32	70	27	26	14	27	8	2	20	8	19	16	26	18	22	6	32	20	59	14	132	35	82	70	78	14	203	79	38	141	152	57	54	68	402	218	317	178
	ENSMAUG00000000084	-		16	24	10	8	0	2	8	8	12	2	6	10	4	6	8	6	10	2	4	8	4	6	4	2	16	2	8	4	8	4	6	18	8	8	16	18	12	14	14	6	12	18	30	8	8	2
	ENSMAUG00000000085	MCM6		2038	1342	1049	685	265	1063	831	1348	2863	1294	555	501	617	513	436	660	744	578	634	1023	432	1194	806	442	574	550	1204	1017	602	571	1664	1116	1114	1232	818	579	513	915	1321	648	648	724	1622	800	1616	581
	ENSMAUG00000000086	-		2	0	2	2	0	4	0	0	2	2	2	0	2	0	0	2	2	0	0	0	0	2	0	2	4	10	6	4	4	2	8	6	2	0	0	6	6	4	10	6	2	14	2	2	2	4
	ENSMAUG00000000087	RAB10		9400	6158	5577	3361	1203	4360	3715	3430	5831	2002	3865	2640	3166	3378	1716	3501	3497	2552	2888	3983	1457	3026	1918	918	4876	2634	3291	3046	3252	1255	3598	3196	2598	3706	3546	2820	2670	3650	4546	3816	2958	3916	6482	3842	3928	1594
	ENSMAUG00000000088	MX1		729	628	521	9803	4666	14434	11248	8152	11349	4277	202	272	288	226	134	577	412	397	10908	10279	5706	8424	5739	2692	66	52	36	42	392	240	296	738	67	97	158	72	99	120	188	190	71	87	1047	970	1753	381
	ENSMAUG00000000089	CYRIA		994	508	430	143	84	372	164	138	240	73	168	153	240	178	100	366	239	144	174	327	58	140	38	30	197	60	66	46	26	26	22	42	12	34	250	152	42	386	296	124	240	266	272	135	224	76
	ENSMAUG00000000090	B3GNT9		1203	857	781	298	427	528	484	266	553	234	347	393	468	328	240	418	541	305	237	404	210	305	201	122	537	149	192	223	436	76	129	245	220	202	354	192	429	355	345	343	297	287	743	372	581	241
	ENSMAUG00000000091	HSF5		4	0	6	12	22	4	3	10	2	10	20	14	4	14	1	4	0	12	8	17	29	4	2	6	10	2	4	20	2	35	18	14	0	0	12	32	4	6	0	40	4	13	24	20	7	22
	ENSMAUG00000000092	MGAT4B		5689	8625	7376	1606	1047	2717	2712	3479	6382	1905	1644	3198	3273	3027	2054	3338	4732	3557	3265	2669	1759	3166	2333	1074	12311	6395	9850	7802	11137	3700	7542	8011	8126	8902	6364	6206	6362	5830	9541	8550	5825	9032	9289	8005	6760	4303
	ENSMAUG00000000093	ZIC1		0	0	1	3	0	6	0	0	0	0	2	0	0	0	2	0	0	0	0	0	2	2	0	0	0	0	0	0	4	9	2	2	0	2	2	1	14	0	0	0	0	0	0	0	0	12
	ENSMAUG00000000095	RWDD3		200	319	262	94	66	172	126	114	135	32	108	74	156	170	80	154	129	118	152	236	36	144	52	50	42	52	41	55	106	28	60	78	94	74	48	36	56	74	66	76	68	90	120	99	54	46
	ENSMAUG00000000096	PTPRD		874	258	209	113	99	162	124	138	136	104	183	181	196	129	181	126	172	218	201	186	192	131	120	112	70	84	113	77	40	146	120	166	90	66	174	98	113	78	91	83	42	55	86	78	69	75
	ENSMAUG00000000097	GAS2		95	72	45	22	10	79	22	2	13	20	13	10	29	51	10	42	20	10	18	27	25	7	4	0	60	28	155	116	112	64	121	106	52	72	64	38	54	48	106	71	40	44	134	90	62	31
	ENSMAUG00000000098	WFDC15B		0	0	0	2	0	0	0	0	0	0	0	0	0	2	0	0	0	0	0	0	0	0	0	0	0	0	0	0	0	1	0	0	0	0	2	2	0	0	0	0	0	0	0	0	0	2
	ENSMAUG00000000099	DNAJC27		286	410	402	243	354	252	189	173	175	102	284	241	273	254	112	150	326	270	174	275	120	198	136	58	32	16	30	70	32	67	18	73	16	72	106	62	61	90	54	16	42	68	152	65	152	100
	ENSMAUG00000000101	FABP1		0	2	2	2	25	273	6	0	0	16	5	184	9	8	0	0	0	0	4	6	23	8	4	4	1156766	643810	369604	470900	642638	118755	146284	288473	312050	458253	468455	364745	478590	258276	522741	674884	453539	902754	279908	330803	70858	151244
	ENSMAUG00000000102	CETN4		82	86	94	66	34	51	64	70	112	62	66	26	60	65	16	50	46	24	98	58	46	66	37	26	18	6	14	0	16	15	4	35	0	24	59	48	28	26	28	68	14	26	47	20	46	23
	ENSMAUG00000000103	LHX8		0	2	0	51	63	41	13	9	7	30	7	0	105	33	0	0	2	0	12	15	10	31	0	6	2	0	0	2	0	23	6	4	0	0	20	12	1	20	0	0	2	0	2	0	4	9
	ENSMAUG00000000104	GPR183		440	407	311	132	207	209	196	278	266	166	179	269	363	291	110	278	330	178	304	247	216	194	223	134	185	152	119	173	138	85	145	194	64	267	318	265	212	634	248	230	344	244	559	295	707	172
	ENSMAUG00000000105	DOK5		36	26	16	16	20	14	6	4	14	0	16	27	6	22	8	2	12	0	12	6	0	28	5	0	12	0	0	0	0	6	6	4	0	0	0	6	0	0	0	0	0	4	0	9	5	2
	ENSMAUG00000000106	-		76	208	161	50	34	88	84	96	76	86	46	46	80	90	34	88	125	68	125	127	40	121	59	24	112	114	118	116	155	62	166	91	60	82	95	84	56	77	163	74	78	118	124	155	187	88
	ENSMAUG00000000107	BPIFB6		0	0	0	19	19	0	3	6	1	26	0	4	0	7	0	0	0	0	10	2	0	4	0	0	0	0	0	0	2	12	6	20	0	0	8	0	8	0	0	0	0	0	0	2	4	5
	ENSMAUG00000000108	ITGB8		14	20	8	41	2	5	24	19	29	24	52	29	18	28	16	10	8	24	35	46	41	29	16	2	22	8	14	8	26	52	2	33	10	6	58	43	36	14	22	20	18	13	102	37	69	7
	ENSMAUG00000000109	SOWAHB		48	34	10	4	16	35	8	0	16	20	10	12	8	8	2	24	6	2	6	37	0	8	10	0	233	134	130	162	260	46	65	118	96	184	72	78	26	82	68	55	122	109	116	107	74	46
	ENSMAUG00000000110	FZD6		1429	714	479	87	90	378	172	84	232	124	110	168	160	162	176	340	248	155	156	328	56	150	34	28	12	36	4	32	22	18	26	24	6	20	0	18	32	36	38	14	2	22	68	20	20	20
	ENSMAUG00000000111	ZC3H7A		3234	1898	1624	810	379	1175	1182	811	1243	488	953	836	870	1014	552	1086	1009	1047	881	1307	535	691	523	344	1185	569	798	847	1119	483	1027	1020	549	971	1034	687	917	872	940	1203	893	917	1772	1054	1127	536
	ENSMAUG00000000112	-		44	116	61	26	40	16	22	20	46	46	26	46	33	106	22	16	50	38	10	2	10	49	32	37	44	24	12	4	30	13	24	25	19	22	54	32	74	74	44	82	60	12	210	54	150	28
	ENSMAUG00000000113	GAB3		200	159	96	43	6	94	20	43	62	16	58	68	82	48	10	70	70	68	48	86	36	38	40	10	12	12	12	10	10	2	14	14	4	20	50	14	18	38	4	6	6	26	56	18	23	13
	ENSMAUG00000000115	-		364	380	464	300	104	318	314	472	730	294	172	200	224	236	180	182	280	332	442	336	242	452	292	192	232	314	436	346	158	192	516	386	478	392	174	250	368	350	428	484	296	424	356	252	352	314
	ENSMAUG00000000116	HESX1		0	0	0	0	0	0	0	0	0	0	0	0	0	0	0	0	0	0	0	0	2	0	0	0	0	0	3	0	0	2	0	0	0	0	0	6	0	4	0	0	0	0	0	0	10	0
	ENSMAUG00000000117	TBL1XR1		1701	959	830	510	214	733	540	534	926	338	622	591	437	502	363	657	560	573	720	641	447	538	352	264	656	480	797	652	560	427	807	677	505	532	436	516	612	686	786	555	568	818	818	605	717	359
	ENSMAUG00000000118	-		29	131	74	222	151	168	129	314	413	205	115	82	174	118	36	42	56	38	159	173	168	267	108	43	4	11	0	16	6	47	28	36	19	6	114	36	43	18	21	28	12	20	173	58	81	55
	ENSMAUG00000000119	-		6	16	12	4	0	12	6	6	2	0	6	6	10	10	6	2	0	8	6	4	4	2	2	0	6	0	4	2	10	0	2	8	10	8	20	4	10	16	8	4	0	6	4	20	2	2
	ENSMAUG00000000120	TMC3		4	4	2	23	15	4	24	2	8	6	19	10	10	2	0	2	0	0	6	8	4	12	6	5	2	4	17	30	22	26	13	12	12	2	30	6	22	16	12	4	4	6	6	20	14	13
	ENSMAUG00000000121	FAM122B		138	116	100	32	18	72	44	67	128	16	91	65	37	74	33	86	56	38	22	102	38	102	20	4	52	36	74	70	48	20	86	32	56	30	68	64	84	44	34	48	80	76	102	66	87	12
	ENSMAUG00000000122	ACYP1		741	1020	1065	386	224	808	499	209	424	85	737	580	591	676	317	564	675	492	292	643	260	291	246	73	224	96	184	155	236	61	224	200	124	224	178	115	95	236	185	132	180	232	297	115	258	116
	ENSMAUG00000000123	BZW2		1070	983	774	851	421	1190	932	1844	3328	1662	524	520	497	464	291	532	690	447	796	806	505	1208	835	494	2351	1622	3212	2543	2303	1226	4986	2976	3170	3493	3372	2323	1895	2901	4693	2767	2372	3585	5786	4312	4521	1528
	ENSMAUG00000000124	ARHGEF38		247	174	127	60	49	72	61	34	52	42	109	78	56	61	31	76	63	48	94	101	56	73	13	16	99	162	141	165	241	127	169	313	133	206	195	165	148	104	184	132	168	188	180	371	110	82
	ENSMAUG00000000125	MICOS13		1434	2855	2422	1779	949	2143	2573	3520	4176	2314	1825	2165	2087	1769	1146	1024	2007	1905	1280	1930	1556	2902	2508	1024	7179	4312	6270	5192	8252	2492	6590	4923	6739	6489	6880	5890	7108	5403	7803	7691	5908	7596	10004	4959	5592	3487
	ENSMAUG00000000126	-		348	170	110	89	18	142	74	22	108	36	57	52	74	72	30	106	66	64	116	116	48	64	24	18	44	20	40	18	16	32	48	60	34	46	42	56	14	74	94	52	28	48	164	48	63	18
	ENSMAUG00000000127	CPPED1		897	606	476	217	96	379	164	280	637	221	236	238	329	201	142	270	295	245	207	324	197	359	152	87	2038	1804	2422	1977	2103	1131	2080	2576	2048	2723	1782	1803	1633	2299	2933	2403	1677	2674	4020	2116	2242	1386
	ENSMAUG00000000128	CBR3		513	739	592	218	243	396	296	566	782	303	291	376	407	410	233	328	470	446	244	458	188	371	299	136	622	363	490	348	547	248	367	500	550	562	385	547	300	452	511	583	444	534	477	452	565	344
	ENSMAUG00000000129	ENKUR		118	466	308	124	80	328	248	259	534	156	246	153	196	228	64	176	199	120	282	360	89	323	99	60	0	13	0	0	26	57	20	26	0	0	18	38	8	4	6	0	4	2	0	11	9	17
	ENSMAUG00000000130	ABHD2		2528	1483	1180	554	334	1499	858	1089	2834	1016	506	709	687	594	516	851	640	731	1033	1226	433	1212	614	319	4907	1941	1461	1754	1469	394	789	1100	1032	1688	1283	809	650	805	1488	1180	997	1507	2010	2722	1366	562
	ENSMAUG00000000131	CCDC194		2	2	0	12	52	8	20	22	6	26	0	20	14	6	0	0	2	2	8	6	26	20	0	5	0	0	4	4	10	7	0	6	0	2	6	12	32	6	0	0	8	2	0	8	16	16
	ENSMAUG00000000132	CDH9		0	0	0	4	0	0	0	2	4	8	11	12	2	4	10	0	0	4	14	10	6	0	0	4	0	2	0	0	0	16	10	10	3	4	4	8	8	8	16	6	4	0	0	0	7	6
	ENSMAUG00000000133	-		2248	995	818	518	144	1006	524	169	474	183	821	468	422	630	270	736	532	430	404	937	280	405	190	74	990	454	572	519	750	176	562	544	412	776	380	423	402	482	640	610	594	738	1058	596	689	212
	ENSMAUG00000000134	ZIC4		0	0	2	22	20	4	0	2	0	0	18	4	0	2	4	0	8	0	6	11	10	0	0	0	0	0	4	1	2	13	0	0	0	6	2	2	30	0	0	2	0	4	0	0	4	14
	ENSMAUG00000000135	GDF2		0	0	4	8	26	38	8	0	2	8	2	6	0	3	0	4	0	0	10	4	4	0	0	0	0	0	0	0	1	8	0	2	0	0	0	0	10	4	0	0	0	2	8	0	2	6
	ENSMAUG00000000136	-		12	12	10	25	15	4	21	14	15	15	93	26	7	12	6	4	4	2	31	32	25	2	8	8	8	4	2	2	10	50	6	27	6	2	45	12	32	14	2	0	0	2	17	2	35	34
	ENSMAUG00000000137	SH2D6		66	164	110	112	255	135	90	79	63	764	58	120	204	103	40	52	76	56	70	128	123	152	31	34	108	88	34	82	56	56	26	22	28	66	1157	552	514	1330	1342	1202	890	874	1101	1378	850	991
	ENSMAUG00000000138	SLC4A4		389	176	188	115	54	131	109	49	141	52	199	146	274	141	86	153	116	84	192	201	73	59	36	18	3002	2562	1390	1526	2032	574	671	3375	1969	2530	958	2351	3110	727	1708	2545	1395	3651	1750	1990	892	1115
	ENSMAUG00000000139	MAP9		132	136	195	105	41	190	142	164	238	89	169	166	62	131	74	98	92	90	135	121	95	101	74	100	52	46	68	56	80	63	54	84	63	24	179	102	84	108	88	108	52	136	152	84	112	52
	ENSMAUG00000000140	-		684	455	405	151	80	216	244	201	328	54	285	243	191	203	140	250	298	256	236	237	139	167	159	74	442	310	370	345	434	208	400	302	403	524	520	314	280	344	396	372	304	342	655	427	462	277
	ENSMAUG00000000141	4833420G17RIK		35	27	20	51	20	22	31	17	24	16	27	39	15	36	20	18	6	28	20	18	28	35	42	20	31	35	43	55	36	54	118	49	24	48	41	61	45	38	84	30	24	34	32	18	51	35
	ENSMAUG00000000142	TLR1		68	55	20	110	52	152	96	192	192	76	28	15	20	36	6	29	15	16	53	87	24	124	89	28	294	121	108	115	168	34	113	72	74	110	76	103	78	42	169	133	56	160	222	139	123	42
	ENSMAUG00000000143	PCDH9		38	28	8	8	10	7	11	10	6	14	60	20	2	18	5	23	10	14	22	14	12	10	4	4	68	24	28	52	53	11	26	70	60	86	38	84	57	216	82	118	83	34	178	99	160	30
	ENSMAUG00000000144	GTF2A1L		10	51	30	34	28	32	16	90	64	78	30	35	25	42	10	14	34	35	59	54	22	44	36	32	0	0	6	6	6	33	6	17	0	6	29	18	10	0	2	0	0	4	0	6	11	28
	ENSMAUG00000000145	PTCD3		1841	1421	1251	563	214	1090	927	631	1236	373	560	501	614	743	380	733	835	620	785	968	443	517	410	190	708	755	1457	1104	860	648	1863	1277	1516	1514	1077	1075	992	1146	1750	1255	876	1114	2152	1039	1511	734
	ENSMAUG00000000146	-		1556	1648	1539	489	504	607	748	1103	1923	893	287	614	936	690	353	726	1165	844	748	597	563	897	586	348	229	228	300	376	266	136	326	384	252	386	818	348	206	971	810	416	598	338	1214	761	1158	234
	ENSMAUG00000000147	PDIA4		4852	4293	3548	2740	1427	3417	2548	5019	8298	3535	2119	2022	2236	1907	1407	2327	2765	2256	3269	2852	1836	4619	3127	1446	2248	2590	3360	3382	2969	1691	4856	4956	3687	4535	4964	3154	2485	4949	4545	3769	3860	2782	9645	4908	8790	1841
	ENSMAUG00000000148	CTSE		18	30	8	9	26	44	18	16	38	24	242	56	150	98	27	132	113	64	50	74	5	18	50	2	1776	228	28	36	596	8	0	290	110	312	4756	1776	3144	362	4909	9822	3007	8805	7733	8642	1918	320
	ENSMAUG00000000149	DKK2		228	111	108	30	18	61	26	34	111	65	43	42	22	42	16	78	40	22	22	28	30	42	14	2	0	2	16	2	14	22	16	20	24	18	2	12	20	8	0	4	12	4	26	24	42	18
	ENSMAUG00000000150	-		0	0	6	10	4	0	1	0	0	0	10	2	4	2	4	0	2	0	8	1	0	0	0	4	0	10	14	2	0	7	6	7	0	0	0	6	5	9	6	10	2	4	0	12	29	4
	ENSMAUG00000000151	DYNAP		0	4	0	0	12	0	9	2	8	9	47	4	8	21	8	2	0	2	9	13	6	0	10	5	0	2	1	0	0	30	2	6	4	2	27	40	0	8	2	6	0	2	33	10	4	5
	ENSMAUG00000000152	AGMO		14	16	12	12	19	26	17	18	6	8	33	20	19	36	19	2	8	10	31	20	10	2	13	2	1797	885	710	1244	432	263	305	480	201	522	337	313	233	283	481	634	663	905	171	367	95	192
	ENSMAUG00000000153	CD8A		50	74	43	24	46	44	69	54	117	51	50	17	53	11	2	16	22	10	31	28	5	70	17	3	4	0	4	8	30	8	10	25	28	8	14	20	16	6	2	2	25	10	8	4	12	15
	ENSMAUG00000000154	-		0	0	0	0	2	0	0	0	0	2	7	2	0	2	0	0	0	5	5	3	0	0	2	2	0	0	0	0	0	2	0	0	0	0	2	10	0	0	0	0	0	0	0	0	0	0
	ENSMAUG00000000155	-		2048	1952	1621	956	374	1634	1014	940	1679	629	1070	548	711	932	336	878	892	606	742	1374	428	856	408	184	316	200	580	310	474	206	628	394	378	570	488	356	364	718	680	554	472	472	1430	525	932	262
	ENSMAUG00000000156	DCAF12L1		66	58	26	26	10	74	12	42	4	16	38	10	16	32	18	36	28	18	40	22	46	62	12	2	52	6	10	4	82	20	40	22	12	24	58	32	38	62	22	8	42	22	52	36	84	32
	ENSMAUG00000000157	-		0	4	0	5	8	3	4	0	2	2	25	12	2	4	2	0	0	2	16	8	8	2	0	4	0	0	4	0	4	14	2	0	0	0	10	2	2	0	2	0	0	0	5	0	2	10
	ENSMAUG00000000158	DHX36		1601	1409	1148	788	323	805	857	922	1289	460	661	500	665	661	528	788	799	785	835	948	566	573	549	335	556	501	772	555	772	327	1041	678	944	686	781	654	850	870	903	734	774	801	1180	813	1129	508
	ENSMAUG00000000159	-		0	0	0	4	0	2	0	0	0	0	0	0	0	0	0	0	0	0	0	0	0	0	0	0	0	0	0	2	0	0	0	0	0	0	0	0	0	0	0	0	0	0	0	2	2	0
	ENSMAUG00000000160	INMT		53	46	48	63	47	28	12	74	107	74	22	47	40	33	8	10	60	26	38	20	7	53	54	37	12	0	0	0	10	0	6	6	0	0	10	2	4	2	0	0	0	0	0	10	2	13
	ENSMAUG00000000161	ZDHHC9		1689	1226	1072	426	219	771	423	425	1104	199	509	581	531	670	437	698	951	607	607	642	411	450	287	206	4142	2386	2515	2864	3310	963	1861	2377	1864	2528	1654	1633	1695	1321	1916	2249	1740	2401	2587	2764	1409	1046
	ENSMAUG00000000162	-		51	8	10	16	6	14	18	0	10	30	45	20	14	18	4	6	4	1	15	21	4	6	2	0	0	4	6	4	44	10	14	14	8	14	16	14	11	16	1	14	10	24	12	14	7	1
	ENSMAUG00000000163	ZFP354B		138	70	50	14	22	60	67	8	23	5	52	25	38	67	28	44	22	6	8	30	2	22	9	8	0	10	8	6	12	10	1	16	0	12	4	4	14	24	18	0	6	10	22	10	47	10
	ENSMAUG00000000164	COL19A1		12	9	2	37	43	19	39	6	6	31	117	40	26	37	25	10	13	8	36	56	47	13	19	19	6	10	7	8	21	104	8	21	2	4	78	48	45	13	11	0	6	8	17	24	38	50
	ENSMAUG00000000165	SLC7A14		0	0	0	6	20	4	0	6	0	20	16	8	0	4	2	0	0	2	2	7	6	0	0	2	0	8	14	20	18	8	4	14	0	6	14	8	10	10	12	2	4	8	0	28	6	13
	ENSMAUG00000000166	CPSF3		929	862	663	478	286	743	570	693	1068	542	337	386	509	489	253	398	427	404	394	432	302	583	352	208	826	508	630	636	766	320	862	684	802	794	738	653	556	689	1006	688	574	822	1294	709	821	369
	ENSMAUG00000000167	-		119	52	32	6	19	26	6	4	33	9	14	10	50	22	8	28	39	24	38	23	4	22	6	2	0	2	4	2	0	2	6	12	0	9	0	2	10	2	8	0	4	8	16	2	4	4
	ENSMAUG00000000168	SLC35A5		976	638	423	290	126	486	349	226	307	108	337	260	324	319	172	364	289	270	221	513	82	222	120	77	2455	1132	712	896	866	148	180	555	436	900	439	450	597	346	625	1010	742	844	786	581	428	214
	ENSMAUG00000000169	GM7073		0	0	0	7	6	0	0	0	0	0	0	0	0	0	0	0	0	0	0	0	0	0	0	0	0	0	0	0	0	0	2	0	0	0	0	0	0	2	0	0	0	0	0	0	0	10
	ENSMAUG00000000170	ZGLP1		8	8	8	40	61	24	8	12	20	85	12	16	20	18	6	0	6	4	5	12	12	14	10	6	0	0	0	14	0	13	14	24	10	14	2	4	12	9	0	0	0	8	24	16	24	10
	ENSMAUG00000000171	SOX3		0	0	0	2	2	4	4	0	8	6	0	0	0	0	0	0	0	0	0	8	0	0	4	0	0	0	0	0	0	2	0	2	0	0	0	4	10	0	0	0	0	0	0	0	0	0
	ENSMAUG00000000172	ARHGAP35		1966	1958	1577	620	687	915	796	930	1726	1399	698	1103	1326	775	639	906	1314	1117	679	790	804	1047	617	383	2373	836	1378	1236	2062	478	1188	1276	1244	1065	1488	952	1099	1403	1476	1212	934	1485	1922	1795	1620	996
	ENSMAUG00000000173	TTC33		428	314	317	185	95	355	184	127	255	103	382	210	249	205	125	255	294	204	280	323	117	211	89	55	148	92	110	148	58	72	107	156	96	162	95	153	162	155	178	150	148	155	129	135	157	52
	ENSMAUG00000000174	GPRIN3		230	174	128	42	42	169	103	100	154	108	190	109	95	78	61	120	90	56	132	216	97	96	90	20	142	58	108	178	146	73	174	166	92	158	144	42	174	112	168	132	104	130	140	180	126	121
	ENSMAUG00000000175	-		0	0	0	4	0	0	0	0	0	0	4	0	0	0	0	0	0	0	0	0	0	0	0	0	0	4	0	0	0	0	0	0	0	4	4	0	0	2	0	0	0	0	0	2	0	0
	ENSMAUG00000000176	-		87	19	26	14	8	22	37	8	31	26	24	22	12	18	11	13	30	14	21	9	16	6	4	4	4	0	18	6	0	23	16	4	0	0	26	10	8	12	4	0	2	14	11	7	32	7
	ENSMAUG00000000177	-		305	238	229	100	62	157	143	78	127	49	192	119	95	137	75	122	86	87	136	248	85	95	69	40	258	196	319	220	410	225	289	396	312	386	153	315	324	198	351	271	196	328	440	483	311	153
	ENSMAUG00000000178	CIP2A		108	72	70	81	52	78	89	124	232	110	132	56	23	97	31	24	45	31	81	76	73	100	122	66	40	88	172	150	134	174	266	124	196	145	362	262	162	298	228	91	197	244	364	154	277	103
	ENSMAUG00000000179	ZFP879		50	32	23	6	2	26	10	20	8	0	28	4	10	6	4	14	8	12	18	26	12	2	2	8	32	6	16	8	0	9	4	20	0	0	22	0	14	6	10	12	0	0	4	6	16	9
	ENSMAUG00000000180	DAPK1		1131	1025	702	450	401	567	514	366	654	629	354	503	825	651	371	570	747	686	531	647	406	378	252	194	206	136	165	156	133	101	123	186	104	158	183	159	150	227	220	267	145	170	178	235	208	144
	ENSMAUG00000000181	-		297	176	138	90	21	98	134	42	126	68	147	80	72	105	34	100	90	44	89	123	84	40	36	15	32	68	102	44	26	70	94	77	68	124	72	81	58	91	167	52	56	66	84	115	189	85
	ENSMAUG00000000182	FRAS1		247	141	186	105	90	90	72	19	101	71	196	177	161	119	54	80	99	69	143	71	122	40	16	20	34	28	142	28	115	127	37	59	0	44	75	159	126	112	62	37	28	34	153	120	117	163
	ENSMAUG00000000183	-		33	103	42	64	97	65	26	38	149	110	29	30	44	61	25	24	58	8	39	78	20	36	43	11	0	10	33	7	8	30	73	30	13	24	21	8	17	28	38	2	6	10	16	56	38	23
	ENSMAUG00000000184	-		0	0	0	0	0	0	2	0	0	0	0	0	0	0	0	0	0	0	0	4	0	0	0	0	0	0	0	0	0	4	0	0	4	0	2	4	7	0	0	0	10	0	0	0	0	0
	ENSMAUG00000000185	TMEM156		95	106	66	65	33	91	83	63	111	69	83	47	40	48	10	33	32	22	64	78	24	58	26	22	60	32	28	54	24	50	27	68	28	92	136	146	74	344	152	129	229	179	352	175	514	78
	ENSMAUG00000000186	HLCS		100	54	61	49	56	65	29	21	40	66	31	44	63	48	12	25	50	37	22	44	66	26	22	4	36	26	58	46	0	38	54	42	32	24	58	35	46	37	78	104	30	75	100	70	74	53
	ENSMAUG00000000187	-		434	421	394	138	71	322	191	124	181	73	160	153	198	192	94	241	182	152	225	286	111	114	116	44	30	38	72	94	54	69	111	57	66	91	27	72	58	49	79	53	90	75	36	101	107	58
	ENSMAUG00000000188	-		2	0	0	5	6	0	0	0	0	0	6	0	0	1	0	0	0	0	6	4	0	0	4	0	0	2	0	0	0	12	4	0	0	0	0	2	20	0	0	0	0	4	2	6	0	8
	ENSMAUG00000000191	-		0	0	0	0	0	0	6	0	0	0	1	0	4	2	2	0	0	0	2	6	2	0	0	0	0	0	0	0	2	0	8	0	0	4	0	0	0	0	2	3	2	4	2	1	0	0
	ENSMAUG00000000192	ANK		470	289	170	104	78	214	87	37	166	44	123	92	133	108	75	132	135	85	61	178	60	71	42	16	1157	863	523	487	422	217	257	618	409	826	825	578	451	305	673	711	584	1023	712	816	481	407
	ENSMAUG00000000193	-		3086	6014	5967	5578	3248	6408	7662	14675	15073	9113	4652	4088	3156	3400	2620	2532	4149	4566	4225	4696	4554	7765	7491	4926	7298	4901	6437	6319	10195	2283	9859	4996	8802	8494	8640	5368	9207	6222	8460	8710	6942	6718	11875	5454	6000	3051
	ENSMAUG00000000194	SPTA1		4	8	4	125	70	20	68	34	6	43	513	206	358	209	138	185	96	136	178	205	117	76	128	59	0	4	7	5	78	217	14	42	8	4	104	120	24	44	8	6	14	8	42	34	72	68
	ENSMAUG00000000195	TLX3		0	0	0	2	7	8	4	1	0	3	0	2	0	2	0	2	0	0	4	0	0	6	4	0	0	0	0	0	16	6	0	0	0	4	4	0	2	0	0	0	0	2	0	2	0	2
	ENSMAUG00000000196	RGN		145	93	89	14	16	66	15	8	5	8	42	88	49	38	5	19	12	16	6	12	8	40	0	0	1868	1422	1804	2067	1604	1089	1426	1775	1295	1913	490	1110	783	713	1302	1516	1029	1915	1042	1014	568	721
	ENSMAUG00000000197	MESD		5675	4645	3897	2149	862	4149	2471	3070	5719	1986	1646	1767	2054	1906	982	2552	2402	2052	2547	3373	1224	2937	1564	567	3800	2200	2630	2748	2373	1067	3195	2910	2268	3358	2020	1630	1347	1967	2542	2480	2008	2330	4176	2741	3158	1352
	ENSMAUG00000000198	CDS1		1531	860	680	296	115	704	334	393	921	430	297	380	388	347	246	588	462	333	434	583	193	455	118	85	1446	701	992	1141	547	364	1282	1027	875	1372	773	622	370	610	1127	950	635	1299	1332	859	810	478
	ENSMAUG00000000199	PHF6		290	139	130	134	79	134	236	158	330	89	288	274	150	164	90	95	95	118	302	353	269	177	123	145	42	40	72	77	76	164	88	112	78	58	204	144	69	134	87	80	81	66	126	40	178	111
	ENSMAUG00000000200	KCTD10		7902	6706	5488	1534	935	3369	2377	1695	4108	1682	1778	2526	2778	2247	1552	3574	3150	3096	3051	3419	1394	2211	1318	792	1118	634	838	738	958	380	728	817	656	1186	1661	844	751	1516	1562	1276	1164	1104	2428	1110	2639	620
	ENSMAUG00000000201	TJAP1		1202	1315	891	433	223	743	735	455	1023	426	332	511	667	510	294	574	742	464	491	701	246	509	360	146	7183	3017	2753	3260	4924	1088	2020	3115	1674	3285	2862	2246	1524	2746	3331	3501	2621	3459	4364	4583	2069	1568
	ENSMAUG00000000202	-		0	8	2	4	0	10	2	4	4	0	8	0	0	0	2	0	0	0	0	0	0	0	0	0	0	0	0	0	0	4	0	0	0	0	0	0	6	4	6	0	1	0	0	4	0	4
	ENSMAUG00000000203	MCTP2		224	98	80	67	33	112	93	40	91	47	86	75	56	140	55	76	36	54	94	130	29	80	58	37	8	18	6	12	12	39	8	26	12	20	26	22	20	24	28	26	8	43	139	14	32	39
	ENSMAUG00000000204	TEX48		0	0	0	6	0	0	2	0	0	0	2	0	0	5	0	0	2	0	0	0	0	0	0	0	0	0	0	0	16	4	6	0	0	0	4	2	0	0	0	0	0	0	4	0	0	3
	ENSMAUG00000000205	SPATA16		0	0	0	10	24	0	1	0	0	30	16	2	0	8	4	0	0	0	2	10	16	2	2	0	0	0	0	0	0	14	10	13	4	0	18	6	1	4	8	0	2	0	2	1	4	16
	ENSMAUG00000000206	-		1215	436	274	274	34	567	226	73	502	180	171	145	291	259	84	369	112	74	201	417	54	251	27	36	265	164	144	86	58	98	94	160	64	214	52	124	10	84	103	50	125	92	234	149	142	46
	ENSMAUG00000000207	-		379	412	286	90	52	166	123	46	194	31	75	176	202	164	136	216	222	115	133	235	64	62	60	8	0	18	6	0	2	38	22	30	0	14	18	8	10	36	12	16	6	2	36	24	64	22
	ENSMAUG00000000208	-		20	18	22	42	30	56	47	30	53	35	116	44	30	29	12	10	18	20	20	68	54	30	16	23	30	20	20	12	40	69	44	28	32	62	60	63	48	16	38	28	30	16	40	24	37	22
	ENSMAUG00000000209	UBTD2		702	553	380	197	76	294	238	251	518	240	188	208	280	214	140	214	298	195	270	267	205	296	177	110	519	274	349	445	350	163	285	272	270	282	146	203	160	262	297	236	146	262	404	275	181	88
	ENSMAUG00000000210	SLURP2		0	0	2	12	21	7	0	0	0	101	2	0	5	18	0	0	0	0	0	0	2	1	0	8	0	8	2	0	0	3	0	2	1	4	0	2	0	5	0	4	4	4	6	4	22	9
	ENSMAUG00000000211	-		24	56	44	36	33	42	60	114	106	68	22	34	26	48	28	20	36	34	42	40	46	84	46	32	58	48	58	80	90	21	116	86	90	72	70	58	104	62	76	124	58	60	188	66	118	28
	ENSMAUG00000000212	TMEM144		184	183	150	45	23	87	39	74	212	70	94	99	84	102	45	95	144	52	84	112	43	72	59	46	2164	1391	1495	1625	640	572	950	1270	745	1127	795	697	485	712	1084	930	1092	1229	992	1172	486	376
	ENSMAUG00000000213	-		4	0	0	0	0	0	0	2	0	2	0	2	0	0	0	0	0	0	4	0	0	4	0	0	0	0	0	0	2	0	0	2	6	0	0	4	0	0	2	0	0	0	8	0	0	0
	ENSMAUG00000000214	-		188	128	82	73	26	60	54	35	62	13	86	61	76	56	14	102	45	39	76	80	30	12	14	18	58	28	68	52	68	32	62	30	32	94	86	55	52	40	44	28	44	50	86	72	63	11
	ENSMAUG00000000215	MLEC		906	1164	913	719	317	659	547	1322	2476	659	501	622	743	623	332	653	666	645	1106	634	554	960	671	293	1698	1510	2658	2749	1438	1172	4658	1962	2486	2359	1900	1762	1936	2640	2494	2048	1819	2772	2599	1515	2520	1300
	ENSMAUG00000000216	THYN1		196	245	248	179	93	288	192	289	451	182	136	127	119	121	65	144	206	115	125	189	76	210	103	56	449	330	766	601	390	311	1345	636	915	710	490	452	373	716	905	571	471	477	1016	426	806	347
	ENSMAUG00000000217	-		488	188	111	68	16	136	94	13	73	85	77	57	69	64	32	118	62	65	113	165	34	73	34	16	87	116	58	67	34	89	63	91	88	99	88	67	24	54	54	41	73	52	116	115	134	28
	ENSMAUG00000000218	GNB1L		153	135	101	83	98	142	69	142	351	182	58	78	88	74	31	48	53	60	62	103	31	150	51	28	71	34	108	68	48	80	184	142	109	150	148	86	37	134	144	154	66	130	308	166	246	68
	ENSMAUG00000000219	HBB-BH1		1301	2397	2051	1482	631	1335	1049	145	309	100	32694	28348	37111	27780	17656	19649	22643	23178	14716	12828	8152	11980	13195	5545	94	34	23	70	90	22	22	64	12	24	686	1627	1500	836	992	1720	936	529	1147	190	827	188
	ENSMAUG00000000220	NOSIP		1318	2070	1672	1006	582	1804	1671	1942	2962	1206	1018	1244	1230	1026	832	978	1659	1368	1284	1670	1062	1357	1124	744	2664	1120	1407	1380	2030	639	1248	1646	1016	1378	1606	924	1052	1424	1506	1296	984	1596	1742	1436	1762	1116
	ENSMAUG00000000221	-		0	0	0	0	1	0	0	0	0	6	0	0	0	0	0	0	0	0	0	4	10	0	0	0	0	0	0	0	2	2	4	0	0	0	0	0	0	0	0	0	0	0	0	2	0	2
	ENSMAUG00000000222	GLTP		3073	3529	3030	1102	593	2556	1604	1904	4142	1329	1297	1708	1725	1771	711	1936	2157	1817	1798	2373	1072	1724	1093	531	4917	2967	2694	3111	4504	1330	2386	3113	2571	3902	2332	2305	1791	2232	2658	2871	2352	3632	4122	3386	2430	1661
	ENSMAUG00000000223	RIMBP3		0	10	3	26	153	6	8	4	0	113	18	16	10	10	0	0	2	0	3	2	12	20	8	4	18	8	4	2	11	11	24	22	0	6	20	6	10	18	4	0	8	20	14	30	8	37
	ENSMAUG00000000224	CRYBA4		304	635	636	147	124	174	60	105	94	672	190	248	241	245	254	193	399	297	71	110	109	210	68	16	0	0	0	1	2	6	0	8	8	0	4	4	2	7	10	0	0	0	10	7	1	31
	ENSMAUG00000000225	TMEM89		4	50	8	150	97	98	16	33	24	668	14	25	112	96	12	0	8	18	14	12	74	90	10	10	2590	670	1159	1378	2071	337	526	909	608	519	692	393	575	412	362	577	423	505	398	648	190	489
	ENSMAUG00000000226	ARSI		78	68	37	109	41	150	84	245	446	150	8	34	58	16	33	14	61	21	68	105	65	191	184	72	0	8	32	2	30	16	0	14	0	14	22	6	10	28	22	18	38	2	22	8	53	24
	ENSMAUG00000000227	PRRG1		541	225	234	170	57	178	203	91	138	31	85	50	92	152	117	115	155	91	105	193	60	72	79	22	126	32	76	41	38	34	81	81	80	92	24	35	96	50	81	136	60	63	85	63	92	54
	ENSMAUG00000000228	SPICE1		525	354	272	152	83	222	179	149	235	122	158	146	240	169	69	233	168	165	175	255	97	145	59	39	122	74	177	170	154	108	227	266	154	204	230	172	226	214	282	266	126	203	424	212	284	125
	ENSMAUG00000000229	TRIM69		4	8	0	36	7	14	48	6	12	0	8	0	2	4	0	4	2	4	28	15	13	21	14	8	0	0	0	0	0	35	0	6	0	0	23	10	4	6	0	0	0	10	0	2	4	22
	ENSMAUG00000000230	RIBC1		38	134	96	77	65	106	101	126	282	85	68	69	70	79	12	50	77	32	104	86	29	50	18	14	2	14	17	14	32	54	54	27	46	34	53	10	3	39	44	12	2	16	22	14	38	38
	ENSMAUG00000000231	UPP2		2	2	2	14	8	12	12	2	2	2	0	10	0	2	0	0	0	0	6	6	14	0	6	4	64	20	32	50	32	18	8	62	50	32	2	42	37	10	20	18	44	26	10	29	6	30
	ENSMAUG00000000232	GUCY1B1		4708	1870	1645	380	240	1204	663	256	637	223	805	576	731	693	428	1013	884	486	538	1081	287	472	168	123	263	122	68	190	318	76	111	233	154	244	200	317	191	468	262	202	196	231	531	314	549	102
	ENSMAUG00000000233	-		274	76	94	40	10	124	68	34	64	62	42	44	36	54	42	76	70	40	40	82	28	50	10	4	22	68	90	42	52	20	100	86	68	52	54	48	28	60	58	32	42	60	126	80	104	16
	ENSMAUG00000000234	FOXO1		1179	412	324	94	71	174	142	99	131	60	86	145	181	139	88	299	130	160	224	262	50	90	63	36	158	149	129	98	126	73	100	91	108	137	108	51	62	62	60	65	44	136	131	128	129	71
	ENSMAUG00000000235	CCDC113		263	816	431	271	156	548	303	506	954	315	316	185	292	358	184	256	357	308	550	592	210	496	144	77	2	0	4	0	8	24	4	0	0	6	10	16	12	0	1	2	4	6	0	4	4	16
	ENSMAUG00000000236	BTC		158	128	52	64	12	83	32	18	30	0	16	70	40	60	18	56	74	24	14	40	18	14	14	0	52	12	30	12	42	24	20	12	34	44	42	12	42	30	32	28	38	52	142	58	113	28
	ENSMAUG00000000237	KLF8		42	6	16	7	18	23	17	10	2	4	40	22	28	12	23	8	1	9	27	28	14	0	8	2	6	0	4	0	0	15	2	9	0	0	26	4	2	0	12	8	0	0	27	2	10	18
	ENSMAUG00000000238	-		20	6	14	10	10	8	10	6	26	8	7	2	6	23	6	6	6	2	6	5	12	8	0	0	4	0	0	6	0	27	2	2	10	2	21	2	10	6	10	0	0	2	0	6	2	22
	ENSMAUG00000000239	PTPN12		2666	1179	889	623	166	1084	547	188	636	307	600	407	494	482	312	847	491	432	567	1201	210	579	66	53	290	120	226	149	154	129	213	218	132	202	205	159	90	238	340	174	202	196	463	340	377	198
	ENSMAUG00000000240	ZFP267		278	186	199	94	55	144	122	76	116	44	167	116	96	110	39	132	91	108	82	140	92	48	44	32	234	130	112	92	262	85	122	140	154	138	135	156	148	82	138	140	102	126	214	102	111	156
	ENSMAUG00000000241	LHX5		0	0	0	8	188	8	22	61	20	106	19	10	46	5	4	10	0	6	16	18	50	140	4	105	8	0	12	12	4	22	6	8	0	0	22	30	28	22	10	4	14	8	12	4	8	59
	ENSMAUG00000000242	TAF8		688	551	336	336	288	586	180	155	399	499	154	198	420	390	80	268	243	134	209	448	135	149	103	38	118	123	126	130	133	86	153	202	76	165	99	148	96	178	99	122	104	97	269	213	220	128
	ENSMAUG00000000243	-		14	113	19	17	7	24	20	23	17	14	38	20	15	39	8	34	20	2	21	37	18	32	11	14	0	0	0	2	0	6	0	0	0	0	10	2	4	5	0	0	0	0	0	0	0	14
	ENSMAUG00000000244	MIXL1		2	8	2	15	52	9	4	2	4	11	2	6	6	6	2	4	0	0	0	2	11	4	8	5	42	21	38	28	48	26	30	47	8	40	101	48	20	32	58	51	39	80	136	86	89	50
	ENSMAUG00000000245	-		3190	2346	2205	1212	460	2634	1273	892	1642	453	1591	861	1126	1176	418	1372	1180	674	934	1877	541	1026	458	145	2588	1392	1962	1898	1778	771	1999	2335	1570	2282	1628	1230	1149	1744	1992	1720	1434	1942	3384	2674	2371	968
	ENSMAUG00000000246	SMIM23		0	0	0	0	4	0	0	0	0	0	2	0	0	2	2	0	0	0	0	0	2	0	0	2	0	0	0	0	0	1	0	2	0	6	0	4	0	8	0	0	0	0	0	0	0	16
	ENSMAUG00000000247	SLC6A14		475	114	74	49	14	221	19	14	193	16	78	48	64	51	55	134	22	28	50	252	20	102	17	4	0	6	0	0	2	24	10	4	1	2	14	6	0	2	0	8	0	0	12	3	0	4
	ENSMAUG00000000248	-		114	71	92	118	50	130	124	140	249	104	416	214	146	184	115	148	68	118	347	424	190	338	131	86	60	92	216	180	52	193	330	208	130	194	165	134	84	168	243	98	98	66	296	162	251	110
	ENSMAUG00000000249	HELQ		541	347	322	193	72	308	214	135	425	61	199	161	222	231	94	206	225	134	161	218	127	89	177	32	246	87	93	123	122	112	136	177	132	114	163	78	86	131	142	121	74	105	242	119	228	85
	ENSMAUG00000000250	-		6	1	0	2	0	0	2	0	0	0	18	4	4	4	2	2	0	0	4	3	8	0	0	0	0	0	2	5	10	0	0	0	4	0	0	0	2	0	2	3	0	0	0	1	0	2
	ENSMAUG00000000251	SOS1		775	708	633	287	174	355	432	268	386	235	438	295	294	368	197	339	294	396	321	389	274	216	181	145	1306	928	1035	1000	1322	577	1161	1099	1154	1092	813	838	969	812	1100	1091	814	1028	1273	1003	805	473
	ENSMAUG00000000252	-		48	30	17	4	4	20	6	26	8	16	16	10	14	20	2	19	32	8	2	6	2	4	0	0	6	0	2	0	0	6	0	12	4	2	14	10	10	20	1	10	14	16	8	16	16	6
	ENSMAUG00000000253	ZFP266		347	99	118	67	46	119	64	74	50	15	113	75	84	64	49	75	55	18	64	139	46	107	20	8	32	28	56	67	52	73	67	44	34	56	153	36	61	56	50	38	46	55	124	51	140	67
	ENSMAUG00000000254	-		4318	2427	2120	690	226	2070	752	370	1151	352	957	795	1202	1091	484	1689	1199	446	856	1460	368	670	194	32	892	509	1077	770	807	272	680	679	486	962	672	696	266	824	1134	528	722	860	1744	1130	995	414
	ENSMAUG00000000255	-		0	0	2	12	34	20	8	10	4	17	0	2	18	8	12	0	0	3	0	0	22	16	0	0	0	0	2	0	20	10	2	6	0	2	8	2	10	4	0	0	0	0	6	0	0	15
	ENSMAUG00000000257	MMRN1		176	66	68	54	51	106	94	28	82	66	159	95	55	91	37	64	92	30	135	169	50	88	41	26	64	80	100	88	124	184	170	175	90	172	246	164	116	397	238	206	154	86	548	301	705	200
	ENSMAUG00000000258	ADAMTS2		1286	940	478	442	375	554	437	370	684	1008	240	239	452	486	131	287	339	237	303	423	261	531	180	99	94	22	72	59	48	78	78	101	104	80	314	148	91	254	128	117	160	139	312	324	535	99
	ENSMAUG00000000259	S1PR5		34	31	32	36	89	56	14	30	30	44	16	52	46	48	12	32	16	18	46	18	61	30	16	16	0	16	4	2	0	22	4	6	0	6	34	5	66	4	2	0	0	1	34	24	10	50
	ENSMAUG00000000260	MALSU1		1216	1514	1480	918	270	1202	955	891	1645	447	959	732	791	910	426	614	840	666	749	1196	562	906	606	190	1462	704	1272	976	1339	464	1610	1181	1154	1370	1255	928	1190	1180	1593	1308	982	1262	2234	1030	1360	604
	ENSMAUG00000000261	FNBP1L		653	660	646	247	204	445	499	296	344	174	475	475	334	411	225	360	391	371	380	499	265	281	221	101	562	404	442	539	522	273	553	425	669	640	444	406	478	422	491	486	382	452	615	444	363	208
	ENSMAUG00000000262	ADGRL2		3466	2615	2413	815	474	1317	1373	818	1191	414	1320	999	911	1030	638	1166	1389	1091	1438	1292	630	680	417	363	198	180	211	172	200	288	245	290	252	293	527	466	306	584	504	313	392	235	668	409	875	202
	ENSMAUG00000000263	SYNPR		8	28	14	19	8	2	0	0	2	0	17	0	8	17	1	2	2	10	1	16	2	0	0	4	6	12	0	0	10	2	2	2	0	4	0	2	0	4	4	0	0	6	6	7	14	1
	ENSMAUG00000000264	-		44	46	66	59	64	28	54	73	82	75	22	51	64	18	31	18	52	44	37	13	45	66	49	57	4	0	2	2	16	4	6	10	0	0	0	0	0	12	0	8	0	0	14	4	4	2
	ENSMAUG00000000265	CDH8		2	0	0	32	11	12	21	6	20	2	90	38	8	28	5	2	0	4	36	51	27	21	6	12	10	0	0	2	4	50	2	4	16	2	35	54	10	0	2	4	0	2	10	3	26	26
	ENSMAUG00000000267	LGSN		0	0	0	13	11	3	14	10	3	4	54	35	4	27	4	1	0	8	9	24	6	3	14	7	149	22	20	20	0	62	5	8	0	4	4	44	9	20	38	12	2	25	4	2	13	11
	ENSMAUG00000000268	DTYMK		694	1075	942	487	207	745	499	1056	2005	550	516	497	503	570	255	396	575	492	538	540	269	818	610	171	392	307	783	531	504	331	1309	730	609	912	481	532	428	710	950	565	326	691	1263	541	1149	521
	ENSMAUG00000000269	BNC1		162	30	10	20	18	14	2	0	44	10	24	20	54	14	28	18	14	18	40	43	29	13	8	0	0	6	2	0	4	30	33	16	0	6	5	4	6	6	12	0	0	0	2	2	15	18
	ENSMAUG00000000270	ANKRD28		289	112	70	94	49	109	111	63	40	54	95	111	60	113	54	58	69	56	105	98	72	39	29	21	85	100	129	117	98	227	200	237	104	142	290	182	126	137	101	75	116	97	132	137	162	93
	ENSMAUG00000000271	-		308	117	82	51	35	58	55	19	95	12	30	40	54	53	25	103	50	22	49	95	11	32	4	2	191	80	184	140	14	25	87	133	80	151	148	87	23	91	103	125	73	111	98	118	128	45
	ENSMAUG00000000272	SLC9B1		6	2	0	4	23	4	10	6	1	12	43	16	5	28	10	6	0	4	20	13	25	1	18	12	30	0	2	10	36	72	0	11	0	18	36	39	24	18	12	0	0	14	6	10	11	16
	ENSMAUG00000000273	SCRN1		124	134	70	120	174	60	18	16	42	144	22	46	66	92	34	42	42	28	40	39	8	60	18	0	28	14	10	18	10	26	18	54	6	32	40	28	16	66	68	8	32	12	36	12	75	53
	ENSMAUG00000000274	RIDA		376	430	448	168	98	424	236	160	492	102	196	236	205	196	96	222	258	226	258	328	114	210	112	34	948	808	851	982	830	320	860	748	884	896	666	622	368	618	872	996	770	1090	1057	744	455	292
	ENSMAUG00000000275	-		88	54	38	18	14	56	14	16	46	20	18	20	32	40	6	60	32	20	61	46	8	46	8	6	10	38	66	34	36	42	106	54	84	102	40	42	18	38	92	54	62	68	118	62	70	24
	ENSMAUG00000000276	KCTD12B		527	285	190	176	129	415	244	74	239	120	106	76	109	102	54	130	125	86	206	235	84	112	24	19	54	20	42	62	4	16	20	41	8	68	105	70	54	141	52	40	49	56	120	48	149	1
	ENSMAUG00000000277	-		6	2	0	4	3	0	0	0	0	0	4	2	0	0	2	2	0	0	6	0	6	0	0	0	0	0	0	2	0	0	0	0	0	0	0	2	10	2	0	0	0	0	6	0	0	2
	ENSMAUG00000000278	-		0	0	0	0	0	0	0	0	0	0	0	0	0	0	0	0	0	0	0	0	0	0	0	0	0	0	0	0	0	0	0	0	0	0	0	0	0	0	0	0	0	0	0	0	0	0
	ENSMAUG00000000279	-		44	30	22	6	6	12	5	14	40	3	6	0	12	10	2	36	10	21	15	30	6	4	12	4	0	0	12	4	14	19	24	25	24	18	20	4	7	6	15	18	14	11	52	32	32	5
	ENSMAUG00000000280	-		2443	2009	1589	1122	594	1856	1392	1492	1792	841	1749	953	1274	1126	635	1213	1210	1170	1292	1459	686	1372	914	416	10298	4234	4825	5702	4862	1510	2942	3669	2949	4811	4784	3465	4298	5925	4921	6088	5513	6826	6177	4101	3528	1962
	ENSMAUG00000000281	-		608	785	534	244	222	269	170	376	714	253	209	384	460	345	190	354	542	299	258	230	204	238	209	130	134	150	265	285	167	207	438	254	198	356	267	279	93	360	320	228	164	304	606	354	550	173
	ENSMAUG00000000282	-		436	574	575	211	123	515	375	195	369	115	267	246	270	246	58	272	311	201	215	349	160	188	105	43	85	50	89	99	89	37	111	130	71	180	93	121	79	224	150	109	106	71	139	124	309	84
	ENSMAUG00000000283	LPGAT1		1716	1090	948	515	234	856	626	500	912	358	586	549	566	478	254	531	559	397	461	626	312	385	174	126	5153	3283	2632	3138	3980	1079	2996	3029	2875	3839	3604	3277	2884	3158	4092	4032	4112	5081	4061	2899	2634	2091
	ENSMAUG00000000284	CASQ2		44	176	98	88	59	53	108	24	13	25	91	73	57	72	34	60	52	16	55	56	12	16	24	7	12	4	10	18	6	65	2	17	0	25	48	48	50	134	108	36	50	22	134	71	176	66
	ENSMAUG00000000285	LANCL2		215	116	46	34	22	82	40	54	80	38	48	20	24	40	32	56	44	18	71	60	24	22	38	8	44	50	44	34	61	53	52	36	12	25	28	54	20	32	18	42	58	30	83	48	56	39
	ENSMAUG00000000286	SPIN2C		86	70	46	16	6	64	16	48	52	26	20	47	48	60	26	14	60	34	40	66	22	30	38	0	0	2	4	2	0	2	4	0	0	16	4	0	4	2	2	6	6	0	16	10	8	2
	ENSMAUG00000000287	-		1402	1624	1633	957	415	1311	1197	1059	1368	405	816	623	632	817	356	822	858	925	793	1157	529	877	493	227	1065	574	971	773	782	404	1324	924	975	1172	861	799	782	1074	1445	1326	1110	1058	2823	1147	1464	454
	ENSMAUG00000000288	AMPD2		1675	1790	1168	648	500	758	924	1391	2064	2030	508	729	1109	587	407	719	939	809	767	759	533	1346	858	338	1770	1154	2409	2010	1483	1017	2862	1611	1428	1892	1431	1108	1123	1543	2080	1450	1130	1120	1885	2298	1794	1299
	ENSMAUG00000000289	-		12	8	6	42	42	24	38	22	6	16	106	58	19	44	30	10	20	44	43	92	28	2	53	22	2	0	13	24	0	60	16	22	0	2	4	12	18	8	16	14	6	22	14	6	16	37
	ENSMAUG00000000290	WWTR1		7175	4130	3872	1501	622	2559	2044	1357	2222	668	1911	1951	1620	2063	1264	2484	2290	1569	1612	2118	1110	1064	644	613	240	118	234	240	240	183	138	242	168	310	547	376	341	791	564	378	530	326	1234	491	1372	298
	ENSMAUG00000000291	AIFM1		1173	952	798	576	152	690	366	528	1019	318	369	320	727	524	198	480	314	264	448	568	196	508	224	179	2152	1674	2455	2150	2074	1168	2508	2703	2422	3140	1969	1855	1469	1897	2818	2366	1718	2450	3469	1998	2240	1026
	ENSMAUG00000000292	HPGDS		37	42	36	96	41	227	87	35	70	21	107	34	50	48	22	30	28	8	88	90	39	64	34	6	34	48	18	40	26	60	60	103	72	100	46	54	10	76	110	68	28	74	120	69	182	60
	ENSMAUG00000000293	TSPO2		0	0	0	0	0	7	4	0	0	2	22	4	2	2	4	0	0	0	0	5	4	0	0	0	0	0	0	0	0	2	2	0	0	0	0	0	2	2	2	0	0	2	0	0	0	0
	ENSMAUG00000000294	PRKCE		231	93	62	70	94	81	46	10	40	189	53	31	67	57	26	70	44	66	52	76	10	18	12	8	46	22	25	52	96	33	34	47	26	16	66	38	15	22	74	12	16	13	52	58	38	66
	ENSMAUG00000000295	FNDC4		1046	1623	1315	150	92	350	216	146	376	92	278	566	896	604	295	569	994	450	174	338	292	180	96	52	364	128	178	150	120	82	260	189	102	220	172	152	93	282	182	170	216	150	325	208	478	204
	ENSMAUG00000000296	-		350	140	69	80	21	176	75	16	69	48	81	58	83	80	62	147	61	33	78	160	42	58	4	8	38	90	49	31	26	42	60	39	36	86	95	57	23	37	50	38	48	42	58	64	70	24
	ENSMAUG00000000297	GHITM		10853	8082	7185	6636	1541	8641	4729	4413	8952	3132	10629	4955	8640	6534	2635	5584	4665	3901	5475	7859	2427	7443	4087	1868	18343	10936	10542	9924	11529	3813	8006	9281	9544	12082	9878	8437	9083	9802	13869	13187	10728	15199	16028	9549	9228	4841
	ENSMAUG00000000298	STK32A		6	8	19	48	32	7	19	16	21	37	102	74	32	34	9	6	16	7	29	62	79	32	17	12	4	0	2	4	3	34	14	29	0	10	35	45	9	14	10	0	4	14	14	14	23	24
	ENSMAUG00000000299	VSIG10		310	208	124	48	63	140	91	16	112	86	42	38	36	72	43	104	58	24	50	132	20	23	13	8	193	118	100	195	50	61	55	109	44	68	34	54	28	30	56	98	104	70	104	68	38	81
	ENSMAUG00000000300	SNX27		2818	3200	2493	1601	669	2290	1897	2176	3184	990	1040	1213	1337	1247	726	1611	1765	1366	2042	2006	1068	1720	1251	584	1893	1398	2030	1850	1982	903	2598	1955	1676	2078	1362	1315	1226	1760	1952	1716	1340	1931	2670	1735	2038	1068
	ENSMAUG00000000301	1810037I17RIK		5377	7244	7935	2900	1517	4419	4336	2928	4830	1220	3424	3548	3553	4207	2059	3526	4532	3804	3424	4718	2455	2975	2096	992	17375	9778	8734	8324	16699	2939	6280	7296	7526	11249	11733	10296	9158	8975	11742	11907	13506	15786	20044	19891	8658	5795
	ENSMAUG00000000302	-		35	24	12	14	16	7	26	27	38	20	36	33	14	21	10	2	12	20	26	18	30	17	6	2	14	16	26	16	14	67	8	7	6	12	58	60	14	14	12	6	44	28	24	38	25	21
	ENSMAUG00000000303	-		352	323	168	134	143	230	119	104	296	140	100	90	154	141	64	130	196	78	156	203	80	106	84	17	172	88	174	180	150	132	260	243	236	196	310	172	82	250	254	131	198	209	516	274	383	160
	ENSMAUG00000000304	TUBB6		8457	9429	7942	4034	1716	7265	3834	5327	11761	3207	2931	4369	4433	3707	1853	4960	5993	3692	4357	4223	1822	5370	3133	934	2212	1068	1441	1002	1062	449	848	1094	1068	2838	3268	1936	908	7493	4930	1798	2996	1508	8318	2140	9281	1522
	ENSMAUG00000000305	TPTE		4	0	2	18	12	4	12	1	1	12	25	16	4	16	12	6	0	0	17	16	15	3	7	10	52	36	17	44	58	62	10	24	36	42	24	11	33	22	18	16	8	40	18	10	28	47
	ENSMAUG00000000306	SDR16C5		289	241	174	111	61	208	150	122	229	108	148	96	121	151	44	146	180	88	82	193	75	106	71	24	50	24	58	26	142	17	36	89	110	84	140	48	74	45	84	78	70	62	268	98	122	53
	ENSMAUG00000000307	NOPCHAP1		362	344	369	221	91	392	298	240	385	95	191	195	142	196	86	211	220	162	222	348	115	201	122	52	131	54	142	111	105	40	212	146	132	194	175	124	47	146	169	125	80	94	320	165	250	51
	ENSMAUG00000000308	CHIA1		48	66	124	22	2	62	32	8	17	2	51	22	32	42	38	42	52	27	21	22	34	28	12	4	0	0	0	0	22	20	2	1	2	0	302	8	22	198	48	0	33	10	230	157	132	68
	ENSMAUG00000000309	EIF2AK2		1090	583	552	2156	755	3070	2314	1435	2281	1060	184	204	199	285	155	445	272	253	1630	2461	878	1804	1095	553	360	334	426	406	1173	570	1534	1590	543	803	296	313	342	394	485	502	372	483	2027	1281	1707	573
	ENSMAUG00000000310	PPAN		1196	1489	1147	641	402	868	1028	1040	1628	616	484	466	674	614	257	651	830	534	561	798	404	827	600	211	1321	944	1859	1330	1516	837	2924	2081	1580	1850	1926	1323	688	1686	2312	1258	983	1294	3684	2033	2907	781
	ENSMAUG00000000311	PUM2		2548	2360	2523	1115	627	1519	1848	1377	1560	676	1498	1262	1260	1393	899	1432	1684	1820	1448	1872	873	1000	718	536	1203	783	1069	920	1109	593	1279	1220	1008	1372	1131	987	1016	1071	1366	1202	1026	1147	2149	1307	1739	772
	ENSMAUG00000000312	GK		452	258	216	344	53	305	224	220	513	183	183	114	234	231	128	152	234	118	154	245	80	313	132	36	2232	820	453	718	604	148	369	456	298	788	1280	763	876	1637	1389	1471	2032	2147	1758	780	810	552
	ENSMAUG00000000313	MROH2B		14	6	14	35	36	36	47	34	23	26	131	38	10	21	10	2	2	19	81	46	90	41	9	0	2	12	6	8	14	118	18	26	8	16	36	44	22	13	11	14	10	10	16	18	19	48
	ENSMAUG00000000314	-		767	529	463	224	100	461	269	190	368	118	193	184	259	237	81	333	216	198	341	404	102	212	100	62	205	136	201	174	88	81	203	173	111	258	210	159	118	205	229	136	295	262	340	223	242	64
	ENSMAUG00000000315	-		0	0	0	0	0	2	0	0	0	0	0	0	0	0	0	0	0	2	0	0	0	0	0	0	0	0	0	0	0	2	0	0	0	0	0	0	0	0	0	0	0	0	0	2	0	0
	ENSMAUG00000000316	-		2	32	18	19	16	18	28	6	12	19	20	31	20	40	6	6	6	12	15	6	29	2	6	10	36	10	226	127	12	75	651	22	20	8	72	6	29	243	2	0	148	32	64	175	20	58
	ENSMAUG00000000317	-		4440	8975	7982	6820	4736	8880	11089	22846	27706	16876	5790	6508	5485	5254	4381	3838	7061	7223	7165	6641	7048	14853	15084	8645	12157	7498	14963	12284	20793	6643	25962	15255	21676	18074	17528	13834	18794	15297	20890	17672	13463	13673	29409	14333	18495	8574
	ENSMAUG00000000318	SVIP		103	60	68	35	14	55	44	42	38	19	150	137	154	91	115	64	122	138	103	80	97	106	84	124	104	14	48	36	16	31	32	48	79	52	68	54	55	38	30	70	50	46	48	48	44	56
	ENSMAUG00000000319	PPP2R5A		1502	1147	1240	767	186	771	643	428	951	271	580	454	1056	814	230	748	765	410	517	910	252	456	289	126	724	362	593	543	295	201	568	612	336	540	495	450	219	576	643	649	399	421	898	585	796	196
	ENSMAUG00000000320	EPCAM		4329	4462	4542	2184	906	5155	2879	2565	5750	1672	2308	2396	2214	2364	1325	2642	2546	2277	2180	3900	1612	2352	1398	634	46646	20858	26906	26569	16685	8321	22479	21061	18603	23578	16445	12897	13425	10601	20719	18621	14750	23254	22425	23276	13054	8926
	ENSMAUG00000000321	-		425	549	548	251	130	370	406	152	251	89	420	265	299	298	169	329	349	391	233	353	175	179	148	108	1272	264	341	265	376	111	305	333	166	286	217	176	314	466	334	382	389	303	469	448	494	284
	ENSMAUG00000000322	STAM2		2116	628	597	322	179	654	400	258	574	288	495	273	304	414	199	442	338	218	344	751	269	305	127	75	1096	426	577	454	366	277	445	515	576	698	590	427	336	517	605	552	566	568	951	682	688	346
	ENSMAUG00000000323	-		288	584	500	146	80	303	266	94	124	38	194	152	194	214	66	208	210	242	136	248	94	106	85	47	80	88	134	86	104	52	128	100	150	91	38	106	146	40	68	106	80	52	114	58	54	22
	ENSMAUG00000000324	RRP8		484	539	497	272	274	425	460	745	1139	726	323	397	326	321	226	296	449	362	370	368	288	626	480	314	478	301	418	360	462	194	688	494	482	474	544	434	382	558	668	413	412	452	964	491	790	258
	ENSMAUG00000000325	ATP11B		2211	1024	784	394	157	784	547	397	793	206	492	352	440	501	296	618	421	400	428	686	233	241	193	104	1609	1160	1985	1448	2184	719	1730	1686	1486	2315	1110	1565	1462	1132	1958	1964	1474	1749	2544	1530	1355	884
	ENSMAUG00000000326	TCEAL7		0	0	0	0	0	2	0	0	0	0	4	6	0	3	4	0	0	0	2	0	10	0	0	0	0	0	0	0	0	4	0	0	0	0	6	2	0	0	0	6	0	0	0	0	0	10
	ENSMAUG00000000327	TRADD		1365	2004	1795	903	663	1298	1085	2177	3085	895	787	1360	1250	1060	568	907	1501	1156	1277	1152	651	1569	1188	414	2728	1060	1345	1222	1254	600	1324	1332	1234	1230	1545	1036	907	1636	1732	1337	1124	1798	2259	1532	1974	857
	ENSMAUG00000000328	SYCP1		14	15	0	34	20	6	30	22	10	10	36	43	6	35	12	4	18	16	26	38	27	6	10	17	6	20	24	10	29	135	6	13	16	36	140	111	50	10	16	43	37	6	28	26	35	41
	ENSMAUG00000000329	D1PAS1		4	0	0	10	8	8	14	2	0	16	30	26	10	2	2	4	0	0	12	14	26	10	2	12	0	0	0	0	0	27	0	6	0	0	6	2	14	6	4	0	2	4	10	8	4	62
	ENSMAUG00000000330	IMPDH1		1747	1935	1489	495	272	839	667	1074	2418	895	507	942	975	773	521	914	1141	713	536	875	612	970	852	426	864	328	921	836	1102	382	942	1297	778	1002	1916	888	616	2392	1525	1172	1155	810	3473	2068	4175	805
	ENSMAUG00000000331	DOCK10		683	501	422	367	178	283	386	258	327	163	459	310	271	296	135	255	187	185	366	351	303	142	226	86	152	109	84	90	123	251	106	247	56	186	342	340	216	341	268	192	235	94	316	193	525	199
	ENSMAUG00000000332	ECRG4		4	32	16	15	28	8	0	4	18	16	33	27	4	6	9	0	24	6	17	6	8	2	2	1	19	0	38	6	48	23	28	27	36	66	60	42	38	92	98	46	38	24	64	106	136	56
	ENSMAUG00000000333	VSTM5		6	14	2	38	35	18	16	20	45	157	24	12	18	39	2	2	6	2	4	15	5	36	32	2	838	276	737	417	852	299	772	671	502	502	980	417	404	1063	906	782	602	747	1745	1176	1073	456
	ENSMAUG00000000334	SLAMF6		109	37	30	70	45	98	45	56	198	140	68	19	28	47	4	40	30	24	51	61	41	121	33	4	10	40	8	10	22	19	20	51	3	26	14	14	16	60	7	8	9	3	118	24	126	11
	ENSMAUG00000000335	-		6674	9365	8203	4340	2536	7311	6477	6814	9091	3505	4593	4138	4424	4914	2126	4571	5482	4498	4164	6145	2807	4306	3339	1205	6985	3778	5600	5451	6197	2768	6499	6995	5432	6620	6925	3833	4117	5255	6757	6266	4066	5699	13111	9639	8113	3480
	ENSMAUG00000000336	-		722	414	417	260	124	395	335	96	321	88	177	154	134	255	87	277	213	150	356	384	119	164	92	24	76	106	64	156	125	79	137	112	162	132	116	117	78	125	115	104	66	128	186	157	161	62
	ENSMAUG00000000337	ESRRB		2	14	6	26	36	18	0	0	2	57	0	6	10	21	0	0	0	0	4	6	17	13	0	0	0	2	18	2	2	17	0	2	34	8	16	0	10	6	12	0	4	10	14	4	10	16
	ENSMAUG00000000338	PBDC1		697	894	860	415	188	655	635	770	1105	411	442	473	380	409	216	386	454	397	511	621	300	486	284	133	519	298	552	464	376	264	897	520	606	678	389	400	441	574	792	545	490	656	1044	572	692	317
	ENSMAUG00000000339	-		0	0	0	6	0	0	2	0	2	0	3	0	0	0	4	0	0	0	0	3	1	0	0	0	0	0	0	0	0	2	0	3	0	0	3	0	0	0	0	0	0	0	4	0	4	0
	ENSMAUG00000000340	NDUFB2		3691	5975	5295	3589	1853	4989	4059	5107	7959	2428	4613	4006	3951	3770	1944	2378	4186	3261	1963	3882	2581	4545	3683	1284	11776	7109	8845	8174	11788	3033	7648	6613	9250	9146	9945	7229	11186	8689	11448	11512	8998	12201	13478	7634	8030	4788
	ENSMAUG00000000341	PLA2G10		2	2	4	10	44	0	3	0	6	26	10	2	2	7	4	2	2	0	2	2	2	2	4	0	154	54	95	71	31	43	51	33	46	113	270	60	57	67	86	94	113	107	234	162	135	65
	ENSMAUG00000000342	PDE5A		5980	2092	1573	237	137	483	346	235	694	193	538	653	608	547	688	1139	1089	989	540	568	355	502	251	269	133	179	273	212	71	187	270	359	198	250	313	244	329	386	319	223	252	339	463	264	403	182
	ENSMAUG00000000343	PDS5B		965	743	804	445	270	600	516	459	671	190	553	456	424	535	218	478	508	494	385	502	332	382	277	196	236	244	331	347	269	318	498	403	331	433	407	417	404	428	515	376	367	268	725	393	714	215
	ENSMAUG00000000344	-		4	12	18	14	0	8	16	4	8	10	10	8	4	10	0	4	0	8	0	2	15	2	10	4	80	78	86	84	94	26	132	32	152	148	876	164	386	567	374	556	441	352	992	510	290	230
	ENSMAUG00000000345	FZD4		2686	2096	1759	964	450	1334	1942	766	1096	594	958	824	900	720	776	976	1114	931	1174	1332	524	896	731	526	504	250	456	702	684	268	250	463	388	402	478	294	350	424	424	456	376	460	484	654	651	266
	ENSMAUG00000000346	TXNDC11		1402	1162	943	442	312	913	597	538	1185	551	619	523	658	578	280	703	595	399	659	809	300	724	584	157	1613	986	1363	1383	1129	679	1549	2070	1092	1698	2085	1240	889	3030	1591	1762	1522	1304	4894	3160	4718	907
	ENSMAUG00000000347	-		1025	1661	1499	511	394	1021	1040	1245	1849	622	844	1100	804	688	672	555	1034	786	446	988	551	889	760	335	1540	1104	1398	1464	1245	721	1701	1247	1444	1530	1746	1604	970	1418	1613	1318	1400	1679	1807	1271	1737	632
	ENSMAUG00000000348	HPS3		339	252	97	119	65	186	113	60	200	67	254	82	112	132	96	110	42	85	169	180	73	99	68	61	84	56	60	49	48	195	87	92	67	104	198	149	58	59	69	69	104	58	187	101	165	56
	ENSMAUG00000000349	ARHGAP30		499	368	291	286	478	329	370	817	1160	852	237	321	306	256	191	247	390	325	340	335	367	747	620	570	116	188	113	79	102	139	71	237	126	157	223	149	220	398	156	203	233	115	234	283	691	182
	ENSMAUG00000000350	RBP1		152	362	360	168	142	204	230	532	804	289	96	182	172	136	120	98	330	199	114	146	174	274	186	114	5061	1198	1244	1722	2034	167	134	667	432	715	1540	382	754	1158	578	940	534	426	1825	898	1474	325
	ENSMAUG00000000351	LIPG		430	266	160	450	315	475	720	397	916	329	171	107	251	106	90	140	199	172	409	390	231	544	411	128	8	120	181	96	114	98	386	214	160	144	206	193	96	208	341	134	116	171	334	204	317	85
	ENSMAUG00000000352	SIGLEC15		0	0	2	4	10	9	8	0	2	2	6	2	0	2	0	0	0	0	2	1	8	0	2	4	0	12	6	0	8	10	6	8	12	0	6	0	2	0	0	0	0	10	2	4	2	18
	ENSMAUG00000000353	OGDHL		4	2	0	190	236	122	42	40	16	459	53	41	278	78	4	0	2	5	13	37	107	308	4	8	10	28	12	16	6	62	32	31	18	14	30	5	46	12	34	8	0	6	20	30	34	88
	ENSMAUG00000000354	SERTM1		2	0	0	4	44	14	10	8	0	12	12	14	8	10	12	2	0	0	8	14	8	0	4	12	120	38	70	86	122	34	8	46	4	84	78	110	32	90	84	186	112	66	188	56	149	26
	ENSMAUG00000000355	-		0	4	1	0	4	0	4	0	0	2	1	7	1	5	0	0	0	0	0	0	0	0	2	0	0	0	4	0	0	0	2	8	0	0	0	0	0	1	0	2	2	0	0	0	0	1
	ENSMAUG00000000356	4931406C07RIK		876	638	525	191	99	420	264	128	366	180	220	208	386	309	94	320	275	179	234	394	103	221	105	38	2922	1630	1240	2340	1205	523	642	1418	750	1390	542	950	282	994	873	1061	905	1170	931	608	506	417
	ENSMAUG00000000357	ATP11C		435	262	263	89	44	178	142	120	159	53	95	118	130	166	90	134	113	170	119	142	84	71	70	59	36	36	75	58	38	57	88	58	96	99	117	54	55	71	89	84	30	71	88	53	97	62
	ENSMAUG00000000358	SDCCAG8		904	1091	916	341	234	639	499	457	786	275	540	500	431	496	271	474	700	549	612	800	285	364	253	229	156	127	76	110	119	100	94	188	97	160	208	206	122	278	264	206	190	76	411	199	346	144
	ENSMAUG00000000359	SLC7A1		521	415	393	427	503	610	503	666	948	601	297	207	304	302	138	206	296	235	491	515	255	398	443	172	806	792	1182	852	1124	585	2052	1366	1220	1422	846	827	911	872	1288	944	856	915	2224	1248	1466	866
	ENSMAUG00000000360	-		0	0	0	12	9	0	20	0	0	6	19	12	3	8	2	2	0	0	16	7	0	0	8	1	2	8	4	0	0	23	1	0	0	0	10	26	25	0	0	0	1	0	22	2	2	6
	ENSMAUG00000000361	TIMP3		18870	12056	10286	5866	2921	14968	14307	4784	9518	3022	6359	5548	5820	5319	4010	6742	6250	5219	8781	12776	3938	6343	3826	2024	388	128	322	302	378	220	308	524	218	584	472	352	284	830	604	302	546	320	818	742	1314	211
	ENSMAUG00000000362	SIGLECH		2	6	2	54	46	10	26	26	10	27	6	0	4	24	2	0	0	0	4	14	0	7	2	0	0	0	2	0	0	10	0	24	0	0	10	8	19	2	8	0	0	12	34	12	6	13
	ENSMAUG00000000363	ATP6V1H		3334	2525	1930	1271	455	2043	1558	1042	1818	719	1173	1013	1069	1290	488	1198	1114	954	913	1626	535	1160	682	284	1418	1012	1190	1254	1076	485	1059	1126	1254	1640	995	1149	885	1204	1157	1400	1044	1211	2188	1319	1382	539
	ENSMAUG00000000364	-		134	98	56	90	32	90	99	55	161	31	100	43	60	37	8	26	69	25	60	92	31	80	21	1	16	12	12	9	6	20	34	40	26	22	23	30	8	35	40	22	45	22	30	16	57	20
	ENSMAUG00000000365	TMEM19		778	705	614	269	193	602	498	575	769	247	298	394	340	409	206	331	420	409	407	563	230	424	228	151	2063	818	846	1035	1057	272	429	686	512	855	475	409	472	380	508	611	596	735	691	619	559	341
	ENSMAUG00000000366	POLE3		2855	3402	3038	1596	648	2142	1888	2450	3809	1266	1241	1586	1418	1674	890	1686	1942	1598	1550	2313	1010	1990	1198	726	2687	1310	1978	1832	1609	756	2054	1715	1417	1678	1958	1118	1156	2050	1979	1595	1567	2010	3341	2219	2227	1021
	ENSMAUG00000000367	ADGRF2		12	0	2	64	28	29	28	2	4	20	85	41	6	52	10	0	2	0	47	32	18	0	13	12	0	0	2	2	6	21	6	4	0	2	30	6	0	6	0	0	4	4	4	6	4	30
	ENSMAUG00000000368	NDUFA1		3211	5473	5584	2414	1566	3024	3877	5625	6003	4130	4668	4302	4152	3844	3204	2376	4579	5008	3020	3341	3101	5160	5153	3140	13156	7408	7638	7491	11193	2586	6468	5254	7486	9072	8520	6569	12934	6986	10026	10784	9113	11477	11814	6193	5635	3624
	ENSMAUG00000000369	LARGE1		919	484	314	60	22	159	87	27	110	36	121	144	140	147	70	166	124	89	115	213	60	84	59	8	51	14	28	20	56	29	44	70	6	62	35	34	26	35	50	10	26	34	82	95	115	59
	ENSMAUG00000000370	KCNK12		10	4	0	26	10	20	4	16	46	32	12	12	16	8	8	2	0	0	20	2	10	10	16	8	18	12	4	10	0	22	8	14	0	2	52	20	34	76	22	14	74	8	38	48	104	32
	ENSMAUG00000000371	AZIN2		185	218	131	84	81	88	112	347	693	210	55	77	94	78	52	88	94	67	72	100	71	203	182	50	0	14	29	26	28	22	12	72	16	26	78	12	18	39	58	32	10	9	82	30	114	21
	ENSMAUG00000000372	KBTBD6		2	0	0	0	0	1	0	0	3	0	1	1	3	1	0	1	2	2	2	0	1	2	0	0	3	3	2	4	0	1	8	5	12	4	5	0	4	0	1	0	4	8	5	7	0	8
	ENSMAUG00000000373	OLFML3		2343	2800	2267	762	536	997	1152	1730	3444	887	901	946	950	904	677	879	1600	866	1154	1072	632	1741	1088	464	170	92	144	56	180	72	144	196	104	252	406	168	92	514	314	184	272	148	512	312	954	200
	ENSMAUG00000000374	ZBTB7C		162	34	44	50	56	16	34	59	90	34	46	50	46	68	18	40	22	30	50	63	42	36	20	16	0	22	6	18	66	10	2	7	4	4	14	4	35	36	22	16	0	2	34	42	18	12
	ENSMAUG00000000375	SEC22C		632	923	767	481	888	657	808	1090	1036	1498	389	798	1383	577	346	471	545	472	430	689	1235	1606	336	291	3465	1767	1845	1767	2824	851	1776	1704	1316	1624	1378	978	1402	986	1307	1584	1311	1882	1504	1647	916	1090
	ENSMAUG00000000376	NOD1		1677	1205	899	983	478	1196	1006	974	1825	924	351	433	603	543	328	660	695	546	849	889	581	1057	670	240	158	162	442	316	510	209	492	446	535	488	310	350	232	402	458	318	186	242	842	454	616	191
	ENSMAUG00000000377	-		1204	647	515	204	159	358	290	265	534	459	196	239	400	238	199	583	375	282	318	430	244	373	166	56	107	46	67	96	76	51	108	107	28	142	84	58	74	116	83	68	87	62	156	102	111	82
	ENSMAUG00000000378	CLASRP		842	1318	1054	318	306	552	767	724	1105	425	312	472	596	450	291	646	750	603	462	654	428	441	519	251	987	516	771	644	937	367	948	689	554	766	843	480	466	856	1012	694	703	689	1450	1034	1219	503
	ENSMAUG00000000379	SLC38A5		40	86	60	32	24	52	32	82	203	50	260	164	224	105	108	104	190	148	198	144	54	314	170	90	40	0	8	12	70	12	12	16	2	6	14	12	62	4	10	0	4	16	34	20	49	11
	ENSMAUG00000000380	SLCO5A1		148	154	105	69	63	117	115	64	108	25	87	135	71	64	44	103	94	28	171	121	44	40	74	4	32	18	29	56	101	50	21	77	12	64	114	71	90	173	78	67	98	52	104	80	224	70
	ENSMAUG00000000381	IGSF9B		12	2	2	369	289	171	18	26	24	905	83	63	294	177	0	2	0	1	26	51	82	185	49	6	12	12	4	0	14	38	52	49	6	10	66	25	31	18	1	0	32	10	26	25	28	79
	ENSMAUG00000000382	PROB1		36	40	4	18	19	10	28	48	42	28	11	36	16	8	16	10	24	36	28	30	24	49	14	18	12	14	16	2	16	16	24	16	16	0	64	16	46	16	2	22	6	8	32	14	62	18
	ENSMAUG00000000383	STAT6		3608	2052	1381	574	379	1532	756	544	2518	874	353	694	1187	756	554	1368	825	524	664	1639	371	984	346	89	650	482	808	684	464	365	893	1008	591	795	484	541	156	967	991	619	575	626	1195	1449	1292	380
	ENSMAUG00000000384	-		2852	2770	1470	1897	580	6674	3395	60	210	54	2086	922	907	1668	353	1277	694	604	1773	7535	800	301	205	52	2280	300	333	378	212	67	0	11	36	433	28	2	19	4	13	4	14	15	6	8	6	17
	ENSMAUG00000000385	MCTS1		847	1199	978	818	423	908	901	1280	1632	746	858	570	596	675	299	434	660	528	519	695	455	1046	574	417	2002	1524	1712	1453	1804	606	1712	1390	1710	2026	1464	1420	1808	1200	1890	1753	1444	1999	2516	1093	1389	770
	ENSMAUG00000000386	POLR1H		866	1479	1559	1082	639	1548	1448	2570	3198	1290	899	1019	764	716	486	564	1056	904	1064	1072	890	1534	1395	710	1630	1144	1221	1223	1786	514	1600	1333	1372	1332	1574	1151	1497	1502	1808	1438	1189	1428	2446	1267	1926	939
	ENSMAUG00000000387	BCORL1		232	187	187	59	44	101	79	77	119	118	76	121	91	96	105	123	144	119	92	95	99	89	67	100	165	116	181	141	154	81	175	218	174	147	116	126	158	111	163	182	102	209	156	162	179	127
	ENSMAUG00000000388	CFAP20DC		110	298	139	46	28	67	57	59	68	29	101	101	110	106	21	90	129	58	108	85	16	51	38	22	14	80	68	68	76	68	176	66	76	80	79	65	29	93	151	22	74	55	222	95	140	102
	ENSMAUG00000000389	CABP5		0	0	0	12	0	0	0	0	0	0	25	8	0	2	0	0	0	0	4	6	2	0	0	0	0	0	0	0	0	2	0	0	0	0	0	0	6	0	0	0	0	0	0	0	1	9
	ENSMAUG00000000390	NIPSNAP3A		8	5	6	2	12	10	4	8	5	4	0	12	10	14	5	1	9	2	0	9	2	6	8	1	0	0	7	15	0	12	9	4	2	5	0	11	2	2	0	2	0	2	10	1	5	8
	ENSMAUG00000000391	SPCS1		5406	8343	8349	4305	2409	6257	5712	8648	11375	4416	5542	4957	4499	4705	2663	3886	5541	5243	4580	5423	3698	6598	5375	2084	10892	6022	6910	7222	9713	2256	6205	6048	7760	8154	9790	6038	8875	8342	8785	9391	8508	8234	15149	7467	9898	3813
	ENSMAUG00000000392	-		718	509	377	213	95	434	237	71	268	94	331	251	201	224	99	208	214	123	147	331	139	99	61	55	2797	1698	2123	2384	2158	804	1284	1913	1558	2063	772	1271	1262	710	1151	1702	1155	1612	1489	919	857	710
	ENSMAUG00000000393	GJD2		0	0	0	10	8	0	6	12	0	11	18	14	6	0	0	0	0	0	5	8	2	4	10	0	4	0	0	0	8	18	6	12	0	0	14	10	28	14	0	0	0	6	0	1	4	16
	ENSMAUG00000000394	NDUFA9		3290	4067	3402	2132	800	2772	2238	2162	4157	1408	1867	1536	2898	2138	790	1630	1807	1530	1680	2317	1006	2087	1280	419	6155	4259	6153	4820	5920	2573	6884	5984	6524	7649	4907	5245	4115	6250	7524	6847	5198	6796	10749	5306	7146	3299
	ENSMAUG00000000395	-		369	453	293	263	318	370	165	235	398	1327	102	248	400	279	96	210	222	138	195	280	239	531	71	50	177	150	177	170	130	110	152	216	172	170	129	114	116	206	269	132	116	171	230	231	266	89
	ENSMAUG00000000396	-		4	0	0	4	0	0	0	0	0	0	8	0	0	0	0	0	0	0	4	0	0	0	0	0	0	0	0	0	0	0	0	0	0	0	0	0	0	0	0	0	0	0	0	0	2	0
	ENSMAUG00000000397	-		0	0	0	4	8	0	0	2	0	0	4	2	0	4	0	0	0	0	0	2	2	0	0	0	0	0	0	0	4	8	2	2	0	0	10	12	12	0	0	0	0	0	4	0	8	5
	ENSMAUG00000000398	MSMB		0	3	0	8	16	28	14	209	154	68	4	80	43	2	26	2	3	4	4	123	2	100	22	18	79	83	31	23	156	15	8	111	27	14	9938	332	678	6197	2238	1045	1276	265	24661	4506	7434	2674
	ENSMAUG00000000399	TRIT1		572	523	422	253	148	296	413	360	682	347	241	251	304	279	148	330	312	252	368	364	220	347	247	156	218	180	441	284	322	275	564	577	470	563	320	318	266	391	614	448	290	386	1019	454	652	405
	ENSMAUG00000000400	KLF10		4122	4420	3931	1897	873	3981	2643	2735	4426	1592	1766	1920	1971	2261	1683	2864	2246	2227	3430	3435	1617	2040	1316	824	1540	638	895	866	966	358	869	1258	1093	1270	1700	600	1002	1276	1124	960	804	934	2748	1596	1968	576
	ENSMAUG00000000401	IPPK		374	437	347	274	293	256	200	212	350	213	178	174	169	200	96	183	164	166	196	314	104	171	108	104	262	216	300	172	298	142	383	356	346	350	270	208	192	288	334	234	254	280	629	330	394	250
	ENSMAUG00000000402	-		924	1375	1410	767	480	1034	1193	1229	1666	582	819	702	563	923	327	529	916	711	748	1110	550	927	729	288	832	476	752	599	673	279	992	762	1052	912	674	712	720	642	1053	892	663	721	1636	653	1196	323
	ENSMAUG00000000403	-		2056	3490	2984	1709	767	2257	1966	2429	4095	1501	1570	2184	3831	2340	1076	1484	2458	1898	1354	1799	1216	2731	1629	598	10044	6184	9107	7040	9170	3770	8777	8318	9018	8663	10611	7804	7002	9878	12243	10476	7768	11116	13402	8213	9292	5559
	ENSMAUG00000000404	ZFP599		2	4	0	7	28	4	10	6	2	6	18	36	4	10	10	2	0	0	16	18	24	6	0	19	11	0	0	8	4	30	0	12	0	4	18	13	12	2	3	2	0	6	7	11	13	9
	ENSMAUG00000000405	-		30	6	4	18	12	26	26	24	10	4	64	12	10	6	8	18	16	2	20	38	4	12	6	0	0	0	0	0	0	0	0	0	0	0	2	0	0	6	2	0	4	0	0	2	4	0
	ENSMAUG00000000406	S1PR1		7514	5928	4862	2444	1184	5834	5276	1236	2409	1001	1657	1371	1858	1868	998	2260	1980	1620	2904	4273	982	1384	698	364	132	142	112	104	72	76	66	154	84	224	176	184	96	364	204	156	193	82	408	192	602	82
	ENSMAUG00000000407	-		0	4	0	12	5	0	5	0	4	0	0	2	2	5	6	0	0	0	6	2	12	0	0	0	0	0	0	0	0	5	2	0	0	0	0	6	4	0	4	0	0	2	0	0	2	4
	ENSMAUG00000000408	BPHL		1246	1391	1396	481	196	1052	595	553	1389	268	778	746	1068	974	299	854	934	517	471	1040	383	689	370	98	1064	782	1244	1128	950	583	1034	1371	1224	1374	892	1044	822	1155	1192	1481	858	1193	1726	751	1292	672
	ENSMAUG00000000409	CCDC148		38	82	60	62	36	66	66	134	96	71	72	14	34	48	16	44	40	6	61	55	30	70	40	20	18	66	30	48	42	10	15	41	38	46	28	24	82	66	56	54	42	40	66	88	32	12
	ENSMAUG00000000410	THSD1		3243	2526	1940	422	342	2092	1134	310	1086	263	734	1089	1110	1096	694	1298	1248	1108	880	2324	448	612	473	220	6	34	22	2	56	50	30	23	12	32	72	47	33	86	22	16	68	24	130	58	128	72
	ENSMAUG00000000411	COQ7		1339	2053	1985	684	437	1349	896	1232	2270	585	1103	1116	1336	1089	671	915	1313	1399	1001	1127	728	1127	860	450	2231	1207	1503	1515	1593	629	1594	1310	1814	1761	1488	1175	1134	1476	1847	1714	1457	1777	1911	1080	1559	1014
	ENSMAUG00000000412	-		442	274	275	73	96	97	115	237	489	158	107	96	155	95	62	151	114	81	163	120	45	156	76	41	650	148	219	224	392	70	147	131	230	333	1209	191	419	570	622	600	503	521	1694	1174	852	285
	ENSMAUG00000000413	-		124	54	48	20	14	21	33	10	16	23	22	10	38	6	6	34	34	16	18	44	14	34	10	10	4	6	34	8	38	14	32	30	28	8	8	4	24	4	20	12	18	8	42	12	8	12
	ENSMAUG00000000414	IL21		2	0	0	0	2	6	0	0	2	4	2	10	2	22	2	0	0	0	2	4	2	0	0	0	0	0	0	0	0	10	2	14	0	0	10	0	0	0	4	0	0	0	0	0	8	6
	ENSMAUG00000000415	ZFP131		1174	826	772	420	170	547	619	325	440	150	407	312	380	422	243	554	521	361	459	634	303	255	226	128	317	202	283	249	228	161	438	278	253	374	349	298	325	396	540	218	422	410	560	420	408	192
	ENSMAUG00000000416	GAPVD1		1955	933	782	377	214	723	575	646	1081	626	324	502	472	465	393	796	638	550	810	621	371	621	466	345	404	458	613	491	482	392	505	717	366	651	433	412	487	653	600	459	385	582	638	552	669	462
	ENSMAUG00000000417	MAN1A2		1218	1451	1466	656	316	807	913	847	1288	532	560	701	664	801	350	832	1203	733	740	940	531	659	496	207	1094	806	894	1076	690	395	1187	1106	767	1060	1000	690	816	1111	1199	969	804	1015	1597	1115	1309	609
	ENSMAUG00000000418	USP26		0	0	0	0	4	0	2	0	0	0	0	8	0	0	0	0	0	0	0	2	0	2	0	0	0	0	0	0	2	0	0	14	0	0	6	6	0	0	0	0	0	0	0	0	4	0
	ENSMAUG00000000419	-		154	146	102	113	76	112	37	30	130	137	36	42	50	74	22	44	94	51	26	75	30	28	22	1	438	280	142	251	130	36	66	104	84	195	104	102	30	56	90	126	88	192	158	114	62	62
	ENSMAUG00000000420	SETX		957	722	650	395	261	455	585	259	410	257	548	350	337	556	241	487	366	383	470	637	323	270	164	99	486	274	298	429	421	280	405	343	311	459	476	381	440	402	523	412	365	440	728	474	491	358
	ENSMAUG00000000421	LRRC74A		2	0	0	53	95	15	3	10	0	216	10	6	10	24	2	0	0	3	7	2	0	15	2	0	0	0	2	2	3	19	7	12	0	0	20	8	8	3	0	0	0	10	2	10	3	33
	ENSMAUG00000000422	GNAO1		1448	1620	1296	270	262	514	480	324	575	332	388	624	712	608	559	660	1070	883	556	500	506	470	366	222	148	121	148	144	135	94	131	124	85	98	175	196	176	292	169	212	166	130	328	318	493	172
	ENSMAUG00000000423	RASGRP3		3737	2143	1849	484	302	667	362	401	911	239	614	660	725	826	518	1234	1109	865	532	565	539	477	302	115	245	96	159	261	284	177	129	244	148	274	319	438	334	784	428	328	294	235	784	374	867	285
	ENSMAUG00000000424	TAF3		1275	1367	1311	632	233	777	814	687	1100	515	588	624	636	611	512	797	920	921	841	836	478	584	469	440	394	222	381	331	461	259	462	554	511	406	650	419	440	736	647	516	492	424	785	483	734	354
	ENSMAUG00000000425	SMCO4		1264	1986	1832	1121	498	1191	1358	2499	3062	1747	1063	1204	1404	1167	899	1016	1733	1630	1136	1227	984	1657	1558	1104	2910	1902	2628	2651	4112	1249	2789	2255	2126	2176	1733	1320	1944	1945	1984	2278	1708	2217	2696	1772	1865	1493
	ENSMAUG00000000426	-		1081	900	813	371	161	671	467	309	599	127	639	443	559	487	329	541	463	409	505	614	235	359	226	72	535	652	835	907	317	300	671	785	464	1068	443	704	625	910	865	882	707	983	869	743	805	314
	ENSMAUG00000000427	-		0	0	0	0	0	0	0	0	0	0	0	0	4	4	0	0	0	0	0	2	0	0	0	0	0	0	0	2	0	0	0	2	0	0	0	0	0	0	0	0	0	0	2	0	0	0
	ENSMAUG00000000428	SNTG2		783	904	616	70	41	117	93	28	54	22	148	215	298	276	64	344	287	165	82	104	30	40	32	12	346	92	167	91	148	143	184	301	112	334	198	194	144	533	464	206	369	144	568	304	771	307
	ENSMAUG00000000429	ROBO2		242	119	83	47	25	71	67	34	42	12	97	83	45	55	34	38	46	37	51	90	35	8	20	22	28	6	29	12	14	63	22	53	24	14	56	48	38	64	40	82	78	63	54	33	85	39
	ENSMAUG00000000430	TBC1D20		6017	5141	4341	1472	896	2695	2207	2238	4574	1696	1500	2199	2710	2008	1294	2567	2747	1934	2088	2813	1282	2314	1429	762	2280	1396	1834	1730	1834	811	1764	1935	1446	1882	1944	1236	1106	2196	2288	1382	1670	1836	3497	3024	2858	1061
	ENSMAUG00000000431	RAB38		990	1036	851	594	324	679	650	934	1636	687	416	430	428	434	300	486	525	538	694	764	415	660	496	256	36	10	14	26	10	5	6	26	8	2	20	36	28	56	18	30	24	10	40	38	60	30
	ENSMAUG00000000432	BARX1		20	40	2	4	4	10	12	22	39	17	2	8	6	17	6	20	10	4	2	0	0	8	10	0	0	0	10	0	34	0	2	4	0	2	0	2	10	2	14	0	2	6	37	8	16	16
	ENSMAUG00000000433	SH3BGRL		7965	3891	3928	1780	744	3016	1898	1412	2432	852	1876	1328	1518	2260	973	2542	2099	1337	1444	2621	934	1660	770	394	5356	2568	3006	3282	4554	946	2172	2998	2502	3294	2222	2212	2536	2589	3236	3108	2928	3378	4352	2614	2484	1048
	ENSMAUG00000000434	BHLHB9		733	488	399	86	20	198	114	112	182	34	126	132	183	128	56	246	200	136	103	154	72	92	68	16	110	0	22	44	0	12	48	18	0	82	50	22	48	94	46	86	54	56	172	82	144	8
	ENSMAUG00000000435	COG6		1520	768	447	313	102	653	349	224	598	228	384	371	373	341	210	496	305	268	404	594	214	262	185	86	322	261	432	325	340	204	471	451	384	488	318	373	143	448	399	279	376	308	914	442	635	213
	ENSMAUG00000000436	EFR3B		124	130	115	519	448	431	60	49	124	1136	62	61	212	364	33	34	61	51	28	85	178	134	91	43	42	4	18	14	30	67	18	67	0	48	40	48	113	59	21	24	18	14	61	34	98	130
	ENSMAUG00000000437	-		0	0	0	18	5	2	0	0	0	4	10	2	2	8	0	0	0	0	6	2	4	1	0	4	0	0	0	0	2	14	0	6	0	0	12	0	0	0	0	0	0	0	2	4	0	22
	ENSMAUG00000000438	EXOC3L		2487	2411	2118	426	607	934	840	650	1170	545	553	1187	1471	967	895	1271	1929	1191	733	790	819	677	579	485	136	70	90	184	96	110	48	86	48	104	250	212	207	328	214	128	182	104	286	152	395	253
	ENSMAUG00000000439	FTO		1680	847	522	228	142	544	219	275	904	203	235	281	478	342	205	603	333	253	388	535	189	535	180	102	96	66	180	140	176	105	232	217	118	176	205	110	34	258	200	84	72	119	528	229	357	121
	ENSMAUG00000000440	PTK7		932	1234	843	234	202	417	457	414	1070	476	308	495	552	393	322	450	785	467	326	433	294	350	293	167	50	104	140	134	98	40	122	125	90	72	168	108	84	267	236	144	136	96	277	224	437	97
	ENSMAUG00000000441	NACAD		74	67	60	99	182	53	165	246	185	366	78	78	164	48	34	60	60	56	58	58	109	228	36	34	72	28	57	38	20	30	70	80	34	91	116	30	58	39	98	52	72	39	140	96	105	55
	ENSMAUG00000000442	PDE12		247	498	461	296	134	368	448	679	911	572	196	360	277	318	323	302	470	396	220	288	306	419	538	290	1558	798	1046	980	1678	372	1315	668	868	833	1760	774	1118	1195	1214	978	786	1015	1654	1064	992	556
	ENSMAUG00000000443	-		254	319	241	231	136	280	226	135	227	202	123	127	177	127	75	130	136	75	242	261	99	100	87	60	752	354	522	470	494	166	484	403	308	498	319	364	351	455	406	517	273	489	668	709	474	180
	ENSMAUG00000000444	FNDC5		104	64	40	244	108	96	18	28	6	799	24	45	116	148	18	48	54	16	30	46	22	69	20	4	10	6	34	0	10	24	13	25	6	10	21	8	10	24	6	10	4	6	30	28	14	35
	ENSMAUG00000000445	ADGRL1		330	766	602	164	361	214	174	387	349	654	273	276	395	194	257	190	430	298	116	187	326	524	206	172	325	109	282	184	439	147	128	393	314	366	283	346	524	463	513	332	187	272	552	304	756	372
	ENSMAUG00000000446	-		2559	2001	1519	749	213	1459	537	308	782	346	760	634	1074	858	350	1022	752	419	626	1407	258	576	186	105	1179	888	1024	1094	963	613	1237	1343	1104	1540	728	913	405	1144	1320	1178	972	1198	1787	959	1733	559
	ENSMAUG00000000447	TBC1D2B		3018	3142	2308	1223	634	1486	1799	2670	4308	1819	1117	1383	1575	1077	1107	1212	2000	1673	1283	1441	1109	2247	1587	1257	801	381	447	633	551	282	292	867	492	915	1025	807	642	1400	1077	1070	925	548	1850	906	2363	466
	ENSMAUG00000000448	ADGRF1		14	2	0	7	68	19	8	3	2	10	23	14	9	33	4	2	0	0	13	22	14	7	4	0	0	3	0	0	0	34	7	18	4	4	17	24	18	4	0	4	2	0	20	16	4	41
	ENSMAUG00000000449	SMG1		818	459	328	215	174	248	342	125	379	201	293	236	183	241	126	298	199	193	318	359	137	199	154	127	344	255	301	507	442	502	612	456	384	374	529	385	291	325	447	385	294	385	608	484	371	212
	ENSMAUG00000000450	ARHGEF3		2682	1992	1438	725	391	1087	954	678	813	483	676	566	811	762	572	1102	1058	990	687	961	484	517	439	414	283	106	163	80	108	73	115	150	92	159	188	204	246	321	314	220	202	234	611	360	636	164
	ENSMAUG00000000451	KIRREL		850	782	637	368	305	450	397	386	681	425	260	299	406	285	168	315	390	259	348	306	218	389	210	94	148	90	88	103	106	82	124	154	22	94	254	142	140	420	432	286	262	312	416	328	548	139
	ENSMAUG00000000452	LAMA1		41	26	52	327	463	193	75	92	81	424	71	40	178	224	19	12	5	29	52	60	130	123	47	18	26	23	42	29	30	73	15	84	4	32	110	47	104	57	48	64	38	20	88	48	85	113
	ENSMAUG00000000453	WDYHV1		664	789	616	317	237	447	428	426	694	276	402	357	418	434	122	297	316	347	388	509	254	361	247	129	258	146	281	200	162	131	284	220	220	303	219	224	234	312	324	179	198	186	700	346	335	197
	ENSMAUG00000000454	MATN2		3082	1841	1542	724	475	724	402	559	1206	871	411	542	754	667	374	1066	939	450	398	573	278	587	255	109	321	183	217	202	66	131	225	202	103	333	565	302	209	422	357	260	301	232	628	334	684	179
	ENSMAUG00000000455	FZD1		761	581	303	53	92	70	85	62	102	83	89	127	168	127	42	214	204	143	90	184	64	132	60	20	14	30	38	18	6	57	25	60	20	18	64	20	62	20	45	19	2	16	38	41	76	69
	ENSMAUG00000000456	-		1443	852	834	445	357	811	480	136	477	1622	376	572	502	543	245	504	453	535	439	735	239	224	170	176	6	36	2	28	2	35	24	38	11	16	44	9	30	8	12	2	1	10	135	43	57	40
	ENSMAUG00000000457	CDH10		2	5	0	39	8	4	21	26	6	9	55	28	13	27	14	6	5	4	23	43	26	6	9	11	2	10	2	0	5	70	0	11	0	13	30	24	6	2	16	18	9	16	40	2	16	16
	ENSMAUG00000000458	LIN9		58	41	16	16	22	30	0	6	33	25	20	11	19	24	4	7	12	8	18	11	18	13	24	16	6	14	38	12	12	102	35	51	16	34	75	70	29	42	32	14	14	36	68	77	32	28
	ENSMAUG00000000459	-		0	0	0	0	0	0	0	0	0	0	0	0	0	0	0	0	0	0	0	0	0	0	0	0	0	0	0	0	0	0	0	0	0	0	0	0	0	0	0	0	0	0	0	0	0	0
	ENSMAUG00000000460	GM17660		17	31	14	16	32	26	22	6	20	4	17	22	14	23	19	16	5	25	21	32	16	7	8	6	0	0	0	0	0	21	2	3	0	8	23	14	16	4	4	0	2	4	0	2	3	22
	ENSMAUG00000000461	KMO		34	28	16	80	36	78	52	28	30	32	45	52	32	64	18	18	16	11	32	33	28	4	18	34	46	38	28	31	30	59	15	37	2	50	56	32	24	130	18	8	33	46	80	77	64	58
	ENSMAUG00000000462	NDUFB7		2442	5081	4738	3209	1856	3566	4595	8760	10660	7098	3081	3926	4497	3424	3304	2384	4540	5026	4135	3193	4367	7781	6079	4708	12805	7999	9222	8263	13167	3081	9054	6901	10682	8961	13174	7923	12094	10652	11620	10630	10948	11334	12593	7036	7827	7232
	ENSMAUG00000000463	PKHD1L1		1742	506	671	502	153	398	347	125	325	171	546	434	734	545	179	458	685	352	273	535	200	231	128	101	44	46	45	50	80	233	92	155	32	62	132	160	126	302	82	18	97	66	224	228	304	115
	ENSMAUG00000000464	PIN1		1519	3210	2872	909	663	1820	1958	3486	4461	1479	1092	1767	1408	1545	939	1254	2078	1656	1292	1763	1083	2168	1790	793	1804	883	1478	1406	1396	528	1548	1170	998	1164	1617	1154	1108	1754	2134	1408	1230	1602	3182	1564	2622	948
	ENSMAUG00000000465	ACLY		5352	3047	2443	1081	930	2030	1331	1394	2616	1542	1339	1232	2780	1946	1127	2106	1600	2029	1576	2045	674	1949	923	485	916	526	952	623	767	505	858	843	740	997	889	818	904	1053	1512	756	746	866	2098	1117	1560	699
	ENSMAUG00000000466	PDZD4		2	8	4	32	88	6	6	2	10	160	9	2	9	12	10	4	8	2	2	2	60	16	4	2	2	0	2	4	24	16	23	46	0	4	25	12	38	31	26	4	4	16	4	12	12	44
	ENSMAUG00000000467	FBXO27		1267	1658	1517	1267	611	1844	1626	1792	3289	1227	669	803	951	728	230	703	930	684	1056	1378	803	1432	1309	364	420	269	449	270	434	118	402	484	338	336	624	408	395	679	640	426	342	453	1216	772	1072	324
	ENSMAUG00000000468	DENND2A		1318	1320	1200	206	234	292	326	259	514	296	281	591	588	548	226	499	785	466	195	299	282	242	225	99	78	8	148	24	94	47	199	84	30	131	132	120	56	150	168	94	74	62	166	86	200	96
	ENSMAUG00000000469	SPRY2		1564	1006	1092	654	314	850	778	612	831	626	666	538	632	648	452	680	892	756	722	835	484	678	542	484	350	248	355	310	392	106	349	363	373	340	782	314	396	478	378	346	326	472	896	560	726	358
	ENSMAUG00000000470	HS6ST2		4	0	0	6	9	0	0	0	6	4	6	24	6	6	0	0	0	0	4	4	2	16	0	6	0	2	0	0	0	10	0	2	0	6	8	0	2	0	0	0	4	0	2	14	10	7
	ENSMAUG00000000471	MAP7D3		98	128	102	35	42	78	84	33	44	48	58	36	46	52	16	52	76	34	37	47	27	48	31	30	8	0	12	28	2	37	34	20	28	44	52	54	38	31	36	32	40	16	36	38	63	8
	ENSMAUG00000000472	DCUN1D4		1726	998	761	279	188	681	526	170	373	81	460	315	339	440	163	536	406	310	377	638	224	292	187	99	448	262	290	222	716	270	283	268	262	359	403	420	312	366	340	370	350	329	550	275	310	210
	ENSMAUG00000000473	LHX2		2	0	0	29	51	8	6	12	7	76	49	26	12	10	6	0	0	0	18	16	33	18	6	24	0	0	2	2	1	44	4	2	0	0	56	18	14	0	16	0	2	6	20	4	4	62
	ENSMAUG00000000474	NRIP1		740	426	400	271	136	294	388	241	306	148	537	358	301	315	152	193	222	206	240	488	194	183	128	70	1596	650	763	867	1156	439	937	835	617	846	788	612	672	622	843	916	612	859	1274	927	706	374
	ENSMAUG00000000475	OTUD4		1743	920	1008	872	362	930	793	617	1135	337	724	475	471	677	352	571	639	564	598	725	413	479	369	312	758	447	643	540	614	358	866	665	596	705	652	554	594	708	727	706	620	622	1482	733	958	407
	ENSMAUG00000000476	LY6G6E		4	45	30	8	26	34	17	32	53	125	20	26	58	31	9	8	34	18	6	19	19	23	4	8	0	0	42	2	16	14	16	8	0	20	14	12	4	24	18	46	0	22	8	16	25	27
	ENSMAUG00000000477	WHAMM		806	618	456	322	222	553	496	237	483	170	240	274	198	234	111	366	303	221	459	513	206	197	163	116	587	460	432	444	518	187	404	453	306	558	482	368	242	426	375	403	288	473	645	531	432	277
	ENSMAUG00000000478	NPR3		271	221	153	105	32	212	250	33	63	36	93	105	100	157	74	74	78	38	87	119	32	36	56	29	0	24	7	6	0	30	10	19	12	10	133	77	35	153	126	34	74	49	230	40	153	61
	ENSMAUG00000000479	URM1		704	1323	1074	404	284	691	637	1181	1375	615	384	726	695	610	426	528	864	696	468	675	466	750	816	324	960	600	961	941	852	433	1358	811	1018	856	1046	706	724	1038	1329	924	801	1065	1676	977	1395	815
	ENSMAUG00000000480	-		0	0	0	57	66	27	0	4	0	293	0	18	11	22	2	0	0	0	0	17	2	23	10	2	0	0	0	0	2	6	0	12	0	0	22	0	4	0	0	0	0	4	0	2	4	18
	ENSMAUG00000000481	CCL17		74	102	104	94	62	157	149	54	142	336	110	76	165	130	106	48	106	88	160	162	104	58	64	65	0	0	12	2	4	6	4	5	0	6	133	24	8	109	36	12	38	18	136	13	104	6
	ENSMAUG00000000482	-		0	0	0	0	1	0	0	0	0	0	0	0	0	0	0	0	0	0	0	0	0	0	0	0	0	0	0	0	0	0	0	0	0	0	0	0	0	0	0	0	0	0	0	0	0	0
	ENSMAUG00000000483	CLEC3B		5840	12158	9402	1564	1546	2780	2554	1786	4731	1051	2952	6510	4840	5334	4122	4070	8135	5103	1984	2420	2985	2667	2356	1062	132	54	102	72	402	51	72	62	48	76	148	58	102	122	136	162	68	98	46	99	68	110
	ENSMAUG00000000484	PLS3		12942	5824	4942	1819	755	4824	2343	1358	3248	1319	2656	2252	2068	2392	1411	4046	2372	2102	1906	4071	896	2214	684	416	134	100	108	116	110	77	118	170	132	246	384	215	192	314	332	276	322	214	1028	482	634	111
	ENSMAUG00000000485	-		2501	1314	808	756	268	982	702	844	2004	734	567	527	665	582	394	568	528	472	842	834	350	820	457	178	706	210	130	166	394	92	68	280	236	302	376	272	318	356	332	296	240	222	548	606	688	149
	ENSMAUG00000000486	-		40	51	72	65	13	55	59	67	110	18	39	37	13	44	14	33	38	29	16	68	22	39	20	17	49	54	50	60	108	23	47	58	31	72	79	58	39	49	111	52	21	27	136	50	57	40
	ENSMAUG00000000487	WIF1		4673	3789	2622	340	177	635	343	142	439	88	409	553	754	843	292	950	833	501	297	475	218	173	86	40	0	0	4	2	2	8	8	2	0	0	0	2	5	4	0	0	1	10	4	0	4	6
	ENSMAUG00000000488	HACD4		176	68	36	80	87	104	68	82	128	32	179	100	56	53	31	102	38	64	144	102	43	83	28	51	10	6	18	12	8	90	26	27	28	18	87	52	20	66	76	46	14	40	106	29	62	60
	ENSMAUG00000000489	AEN		738	824	575	750	420	1042	669	979	2400	659	318	504	352	335	242	337	462	346	606	802	253	763	494	228	262	118	384	156	162	183	664	323	324	406	440	190	120	390	470	188	273	262	694	502	737	240
	ENSMAUG00000000490	RNF41		2504	2896	2695	970	671	1646	1706	1664	2711	1411	970	1364	1488	1305	651	1439	1754	1425	1282	1699	801	1377	1112	604	1841	1146	1718	1530	1950	651	1824	1399	1519	1670	1418	1272	792	1697	2158	1570	1310	1574	2682	1951	2429	1060
	ENSMAUG00000000491	PRL2A1		0	0	0	0	2	2	7	0	0	7	2	0	4	0	0	0	0	0	2	2	7	4	0	0	0	0	0	0	0	12	2	0	0	0	6	4	4	2	3	0	0	2	0	2	0	1
	ENSMAUG00000000492	TEPP		2	10	4	2	6	2	4	0	6	2	0	2	4	2	2	0	2	4	0	2	2	2	0	0	0	0	0	0	0	2	14	4	0	0	0	2	0	0	0	8	4	0	0	0	0	16
	ENSMAUG00000000493	MED17		806	586	383	196	131	439	216	203	344	168	148	216	255	241	100	319	281	165	203	353	85	163	83	39	287	148	345	316	319	169	449	344	342	324	314	346	175	352	474	224	202	275	557	369	585	176
	ENSMAUG00000000494	SNRNP25		1058	1727	1541	841	411	1335	1019	1726	2561	898	975	1074	1045	964	566	706	1134	1073	869	1034	675	1295	1175	560	1175	619	1044	749	1064	411	1296	1121	1041	1015	1622	923	737	1498	1497	869	966	1206	2523	1506	1791	754
	ENSMAUG00000000495	ZDHHC21		294	76	72	81	20	112	94	45	182	78	85	94	93	76	79	81	86	71	127	77	76	80	65	45	88	66	62	61	83	75	62	54	78	54	147	88	64	89	64	88	86	82	219	72	70	92
	ENSMAUG00000000496	NXT2		2	0	0	7	5	0	3	5	0	9	6	6	0	10	0	0	0	0	4	11	2	0	4	10	0	0	0	0	0	11	2	0	0	0	8	5	0	0	0	0	0	0	6	0	0	18
	ENSMAUG00000000497	-		422	294	199	56	80	146	66	53	204	122	55	66	155	87	80	147	147	115	90	154	40	104	56	8	135	48	105	66	60	75	105	80	60	133	85	62	15	122	89	43	64	62	110	156	146	40
	ENSMAUG00000000498	TMED9		6700	7375	6547	2722	1580	4938	3487	5140	9801	3034	2960	3600	3934	3048	1778	3722	4355	3432	4270	4885	1919	4509	2605	940	2838	2158	3058	2874	2932	1388	4646	3970	2812	3648	3490	2386	1802	3925	3984	2906	2534	2646	7252	4538	5972	2219
	ENSMAUG00000000499	ZDHHC15		119	50	37	8	14	24	14	4	16	13	34	11	12	19	14	26	28	12	10	22	12	20	5	1	58	28	62	40	63	21	50	50	24	50	38	20	39	36	34	33	42	25	100	54	51	3
	ENSMAUG00000000500	NDRG2		5755	7329	5329	2275	1106	3800	4518	1032	2055	1233	2446	2875	4334	3577	1342	2517	3053	2494	1915	4755	1580	1825	1053	669	342	426	362	343	446	208	359	475	364	392	1025	386	370	957	708	686	680	746	982	875	918	443
	ENSMAUG00000000501	-		22	16	16	18	0	12	8	14	28	6	18	8	14	11	8	20	12	10	10	8	8	8	6	4	0	8	12	6	26	6	26	26	0	12	8	18	34	20	14	24	14	22	20	8	28	12
	ENSMAUG00000000502	GM10135		335	109	65	68	8	108	45	14	108	42	66	51	48	55	39	95	57	50	44	126	38	40	13	19	119	78	48	64	74	45	62	67	34	111	135	98	11	84	80	72	22	102	151	102	116	24
	ENSMAUG00000000503	RCOR3		960	813	775	220	134	461	406	239	527	189	416	336	472	398	261	453	594	437	495	610	344	226	181	162	353	299	477	386	656	173	486	521	514	574	324	466	440	576	555	456	338	475	550	568	562	372
	ENSMAUG00000000504	ACIN1		764	837	636	290	171	426	646	558	782	342	295	447	427	344	328	349	463	416	416	372	288	424	430	266	543	353	480	489	688	192	598	609	398	480	444	384	347	656	625	546	403	482	698	529	672	355
	ENSMAUG00000000505	LST1		613	1229	1087	1792	1378	1750	3000	5449	4152	4559	1030	1219	963	956	880	758	1420	1804	2491	1444	2257	3319	3118	2896	349	162	142	180	120	83	82	200	82	162	183	228	302	330	316	377	389	172	614	158	492	86
	ENSMAUG00000000506	DAO		0	0	0	75	162	8	15	0	0	154	28	14	5	19	2	0	0	4	1	6	5	2	1	2	884	713	1380	1020	1168	999	1237	1228	1103	1441	233	665	632	547	554	1038	622	899	284	636	256	558
	ENSMAUG00000000507	TRIB2		4568	3286	2744	780	388	1350	1506	638	1262	412	826	914	970	956	910	1354	1450	1412	1156	1268	658	674	574	394	42	10	42	54	36	45	42	56	20	68	126	106	78	172	62	82	104	50	134	84	218	58
	ENSMAUG00000000508	HBE		29847	61398	43939	32699	10552	34723	26492	4573	9223	2323	847785	773291	990742	591976	462477	356889	583849	625306	299552	331986	212280	343832	360809	135905	2058	671	893	987	1397	287	309	964	350	469	10746	25947	25371	15897	15956	24747	14584	10722	16810	3976	20649	7274
	ENSMAUG00000000509	-		1741	894	602	138	155	316	132	139	435	443	135	180	340	236	151	356	330	218	145	137	55	239	44	18	146	94	160	130	32	62	36	150	116	185	429	234	134	613	449	273	300	181	454	258	867	116
	ENSMAUG00000000510	FGF18		244	312	318	98	133	118	101	24	42	231	104	122	78	123	52	92	129	64	84	56	59	33	34	20	24	0	4	6	4	25	0	17	0	0	12	8	0	20	6	2	2	2	18	4	30	3
	ENSMAUG00000000511	SMURF1		868	355	190	183	170	121	176	135	309	611	84	96	161	222	122	250	140	178	137	196	56	131	76	58	86	82	58	54	100	60	36	76	89	37	107	95	87	94	63	66	66	69	146	144	96	34
	ENSMAUG00000000512	-		1868	1526	1186	530	234	730	677	502	1002	306	589	602	614	658	325	675	630	536	611	811	326	556	286	176	2928	1491	2303	2167	2317	1005	2074	2355	1617	2269	1080	1253	1294	1134	1613	1656	1595	1699	2188	1980	1322	887
	ENSMAUG00000000513	SHISA9		38	85	76	6	15	10	16	8	8	0	17	21	26	33	18	6	28	8	11	22	20	8	14	6	0	0	2	0	26	6	6	8	0	0	0	0	2	6	0	8	0	0	0	4	8	27
	ENSMAUG00000000514	MGAT4F		4	0	0	30	75	4	0	12	0	30	12	4	8	25	0	0	0	12	2	10	17	2	0	12	0	0	8	0	6	26	4	8	0	4	6	16	6	9	0	4	0	0	12	0	0	18
	ENSMAUG00000000515	NKD1		6586	6950	5034	1033	801	2915	2738	841	2028	897	1707	2239	2675	2551	1330	3037	3428	2558	2577	3201	1230	1324	1076	562	364	158	265	279	194	153	479	353	211	358	267	350	244	547	475	314	425	376	648	430	815	358
	ENSMAUG00000000516	CHN2		1090	758	518	232	134	500	291	269	397	176	293	257	338	360	193	444	361	256	273	481	187	301	103	52	604	395	511	468	486	215	393	522	326	491	259	322	259	292	421	388	324	478	483	451	342	211
	ENSMAUG00000000517	DGCR8		727	552	528	201	130	271	244	297	530	213	268	334	315	231	191	275	280	196	308	264	156	219	138	100	313	248	282	226	380	135	423	258	331	322	328	265	180	403	325	292	228	295	616	339	427	307
	ENSMAUG00000000518	CCT4		7519	6519	5159	3726	1406	6368	3622	5049	9910	3577	3048	2468	2624	2749	1374	3373	3039	2410	3634	4756	1950	4537	2338	1118	3722	3270	4261	3862	2961	2107	5740	4185	4053	4802	3729	3267	2709	3949	5728	3920	3287	4118	8071	3749	5915	2542
	ENSMAUG00000000519	WAS		590	467	292	412	233	695	587	919	1125	562	318	298	384	314	170	410	428	355	494	632	234	610	541	310	232	98	93	236	314	91	122	419	118	292	646	300	129	898	474	556	394	270	836	559	1303	190
	ENSMAUG00000000520	ATG9B		55	95	61	64	248	108	116	199	560	286	36	86	175	140	25	35	78	56	74	104	139	159	139	126	64	20	56	28	78	54	40	73	44	51	100	26	92	28	86	66	18	21	42	85	41	68
	ENSMAUG00000000521	-		0	2	0	4	10	2	17	18	2	4	30	4	14	37	0	2	0	0	20	10	20	0	10	0	0	0	6	0	4	43	0	10	0	6	22	23	18	10	0	3	0	1	4	18	10	18
	ENSMAUG00000000522	TYW3		332	684	595	359	235	692	426	447	596	180	348	359	345	390	136	331	465	375	308	404	294	245	299	86	438	244	472	315	472	186	803	551	452	460	463	414	293	511	613	452	440	549	985	579	703	390
	ENSMAUG00000000523	SDSL		112	230	156	89	91	122	152	206	248	306	90	173	226	140	78	98	154	152	81	130	126	181	138	77	3178	1711	2630	1783	3942	1195	2256	3131	3036	2741	1494	1600	1772	1692	2321	2644	1758	2285	1783	2178	1859	1910
	ENSMAUG00000000524	SSH1		1053	622	435	352	221	405	320	163	425	486	125	210	292	309	169	351	349	263	294	358	150	254	171	90	211	100	120	110	329	103	85	259	64	158	194	116	100	270	162	76	92	119	236	305	259	86
	ENSMAUG00000000525	CHST10		223	124	101	43	34	51	46	16	56	42	28	22	52	33	18	48	52	36	54	38	19	48	10	2	22	6	4	0	20	18	10	7	16	12	6	4	16	18	16	22	6	14	10	25	68	20
	ENSMAUG00000000526	-		1078	763	837	445	185	671	675	431	628	329	477	467	383	484	235	443	505	394	503	728	457	345	306	240	312	229	250	233	454	212	165	369	224	335	491	334	388	531	449	468	418	302	1008	459	667	202
	ENSMAUG00000000527	-		0	0	0	16	24	12	12	4	0	8	18	18	18	19	4	0	0	0	8	4	18	0	0	10	0	0	0	10	9	28	4	14	0	8	4	12	10	6	0	4	0	10	8	2	24	12
	ENSMAUG00000000528	DNAH5		34	153	52	65	82	60	86	77	150	110	162	116	82	128	59	64	81	26	107	91	77	94	113	37	4	18	4	12	24	130	18	51	4	4	56	70	34	10	12	4	12	6	40	6	41	69
	ENSMAUG00000000529	MPIG6B		122	223	153	97	93	151	149	76	104	101	182	165	272	158	188	146	214	262	255	151	132	229	176	131	136	57	34	53	84	16	34	29	28	30	231	70	129	44	132	114	66	234	275	154	62	65
	ENSMAUG00000000530	RANBP1		3610	4331	4649	3947	1629	4278	3826	6749	11183	3619	2650	2240	2097	2347	931	2149	2942	2027	3029	3332	1982	4455	2893	1095	3836	2914	6612	5110	3376	2231	10656	5705	6355	6847	6127	3957	3122	5827	7910	4768	4222	5526	11447	5538	9894	3593
	ENSMAUG00000000531	-		4880	3470	3154	1493	526	3081	1503	506	1600	370	1957	1508	1730	1919	648	2135	1431	1178	1097	2499	729	855	307	136	929	451	662	662	645	432	901	887	688	922	710	564	441	958	945	889	594	621	1773	759	1218	565
	ENSMAUG00000000532	TMEM53		284	507	339	227	173	264	276	349	684	255	168	251	502	322	120	213	370	250	292	277	205	444	266	169	474	303	178	179	397	80	96	258	201	412	156	184	313	102	317	334	273	496	310	180	185	189
	ENSMAUG00000000533	-		24	9	8	17	58	11	28	8	4	29	19	17	4	19	8	8	10	0	8	19	14	4	0	0	255	124	74	99	30	57	84	89	40	113	34	50	108	99	55	73	48	76	128	143	50	79
	ENSMAUG00000000534	-		1687	1436	1461	558	306	1072	803	392	695	197	887	758	760	705	567	963	1085	900	692	1148	489	278	440	158	1608	962	1218	1146	1258	485	1493	956	764	1086	568	648	673	743	878	829	664	1226	938	851	619	465
	ENSMAUG00000000535	ALAS2		4118	4895	3067	1662	672	2799	1662	259	916	318	83748	68257	124397	60858	44776	62940	63372	63654	54295	48904	18348	49494	39110	24358	152	108	135	128	68	112	367	154	74	142	991	2057	1354	1789	1441	1992	1240	846	1700	706	2301	673
	ENSMAUG00000000536	GJB5		838	1218	1056	262	134	298	206	268	674	625	274	422	421	427	300	378	736	440	285	202	224	354	126	90	14	14	8	2	20	8	3	6	12	26	98	34	82	72	28	26	38	28	148	62	110	19
	ENSMAUG00000000537	-		49	40	30	28	12	32	49	67	67	30	29	10	37	42	5	14	20	15	46	38	26	35	44	33	12	6	24	22	8	27	79	36	5	22	21	18	31	48	45	8	14	35	52	13	51	17
	ENSMAUG00000000538	-		10	18	8	8	8	26	10	0	6	10	14	6	0	2	0	2	2	8	20	4	0	10	0	0	6	4	2	12	18	27	44	21	18	28	40	18	10	13	6	18	6	36	16	9	8	6
	ENSMAUG00000000539	GM36210		7	0	24	27	67	14	13	38	16	50	3	23	90	12	10	2	12	2	18	6	47	81	16	20	8	0	0	2	16	16	0	18	0	0	10	14	47	16	5	2	6	12	20	8	8	33
	ENSMAUG00000000540	PPP2R2B		52	42	18	54	63	30	0	2	26	42	4	16	12	36	1	16	18	8	8	14	10	2	8	2	36	0	6	6	24	11	10	9	2	0	20	2	16	16	6	0	2	9	30	6	14	23
	ENSMAUG00000000541	TTLL11		272	246	261	139	101	228	178	225	508	187	212	159	158	131	68	147	158	153	138	230	94	213	98	39	2	0	2	2	0	6	2	4	0	5	70	0	4	0	0	0	8	4	2	0	20	23
	ENSMAUG00000000542	CTSC		14440	8778	8229	7114	2581	10219	6258	11176	19703	7938	4541	4194	4588	4297	1833	4376	4212	2994	4745	7657	2653	9808	4649	2349	1312	922	1619	1444	1388	882	1895	2412	1430	2161	2127	1910	1214	2774	2353	1788	2052	1660	6191	2958	5482	873
	ENSMAUG00000000543	WDFY1		2486	1876	1556	618	291	1450	810	760	1234	452	942	767	868	875	364	1062	865	673	833	1144	431	709	435	250	1652	945	1751	1379	1690	769	1747	1444	1391	1795	935	1317	996	1372	1501	1069	1165	1511	1584	1400	1542	612
	ENSMAUG00000000544	NRSN2		6	4	24	76	71	25	12	12	26	234	4	14	34	24	4	16	18	2	9	9	8	29	7	14	0	0	16	5	38	20	6	20	0	8	30	26	16	32	14	0	12	3	24	22	61	36
	ENSMAUG00000000545	UXS1		1677	1506	868	168	98	372	225	162	638	188	330	381	494	380	185	586	447	262	297	392	139	273	89	26	102	28	66	56	20	61	98	117	54	116	116	70	38	144	134	104	55	64	174	132	212	45
	ENSMAUG00000000546	PCDHGB7		392	162	112	25	49	101	54	40	92	40	148	85	106	46	57	79	60	62	102	114	90	50	12	19	6	8	8	10	14	60	19	38	2	8	14	19	84	20	17	18	17	30	38	31	44	58
	ENSMAUG00000000547	LAMTOR2		3085	5185	4313	2733	1554	3862	3689	6530	8512	4140	3082	3814	3374	2743	1967	2251	3950	3403	2743	3087	2909	5107	4261	2138	5082	2866	4297	3579	5300	1419	4142	3544	3725	4105	5101	3456	4668	4796	5446	4622	4112	4980	7727	3495	5509	2541
	ENSMAUG00000000548	EIF4H		1470	1208	931	298	141	816	457	299	954	291	222	354	573	368	169	580	462	269	344	658	149	313	121	35	679	496	830	777	610	336	858	860	617	886	564	476	70	623	884	655	509	622	1433	950	1113	296
	ENSMAUG00000000549	KCP		48	38	31	112	437	66	108	96	32	376	39	200	340	48	9	14	29	31	42	62	281	236	23	11	16	0	10	10	48	35	8	37	0	12	106	16	65	27	27	26	37	21	65	77	33	84
	ENSMAUG00000000550	TOX3		350	401	352	191	68	304	258	250	478	136	260	206	138	179	130	244	308	196	252	293	180	175	166	101	470	244	496	378	526	160	565	420	350	397	524	294	286	406	437	360	306	434	1032	779	434	300
	ENSMAUG00000000551	GSPT1		2736	2487	2395	1041	596	1849	1507	2417	3788	1373	916	1341	1362	1200	889	1493	1758	1531	2016	1497	886	1594	1190	751	1624	1994	2801	2233	1367	1233	3670	2971	2858	2920	1743	2372	2085	2502	2976	2494	2250	2420	3176	1966	2897	1408
	ENSMAUG00000000552	DDX27		1639	1865	1593	1106	799	1449	1323	1530	2006	1612	711	980	1056	1106	754	1087	1226	1068	1010	1299	714	1033	899	686	1079	976	1310	1425	1000	610	1864	1547	1101	1231	1519	845	1204	1414	1521	1111	964	1282	2155	1447	1602	793
	ENSMAUG00000000553	TCOF1		642	523	384	399	422	451	362	505	1001	901	138	240	348	244	219	307	396	330	307	353	272	446	335	167	352	216	665	414	356	314	1050	784	561	454	472	316	292	594	725	261	348	327	966	601	897	321
	ENSMAUG00000000554	TIMM8A2		0	4	0	1	14	0	14	4	7	8	0	4	0	2	0	2	0	0	8	4	8	0	0	0	14	2	2	0	14	8	0	6	6	0	2	2	10	2	24	0	0	4	18	4	0	10
	ENSMAUG00000000555	AKR1E1		265	364	255	193	116	307	276	303	551	202	241	193	209	230	78	179	199	162	260	342	230	214	154	64	1175	937	867	830	956	404	844	664	855	986	425	650	791	596	923	868	747	1101	844	557	505	422
	ENSMAUG00000000556	ST8SIA3		2	2	2	66	68	22	45	28	20	46	168	78	64	105	8	6	2	34	40	79	106	38	20	18	26	56	44	40	36	137	44	66	18	58	112	87	46	74	28	72	26	46	94	56	72	64
	ENSMAUG00000000557	RIPK1		2221	797	533	256	140	719	411	195	576	232	224	223	329	333	195	593	308	292	447	709	173	253	130	61	522	234	263	256	199	167	298	305	263	318	333	230	97	270	338	158	246	288	595	447	408	180
	ENSMAUG00000000558	EIF2AK3		914	430	247	146	201	210	138	69	260	70	236	193	270	230	130	319	266	133	244	358	99	153	129	61	528	167	238	246	166	180	201	246	116	289	299	179	147	217	148	176	226	191	522	381	316	163
	ENSMAUG00000000559	CHTF8		2279	2003	1592	717	392	1293	837	1361	3019	1111	618	877	937	896	631	1006	1305	796	774	1008	595	1286	873	449	1085	921	1744	1307	996	612	1900	1495	1256	1608	1281	1083	695	1388	1591	1184	993	1403	2496	1585	2299	805
	ENSMAUG00000000560	OPHN1		669	439	420	112	85	187	154	187	342	144	230	293	196	196	138	198	281	201	209	207	141	222	191	62	108	75	130	157	120	95	116	106	96	120	158	98	158	111	146	168	122	138	82	153	209	70
	ENSMAUG00000000561	-		0	2	0	0	1	0	2	4	0	4	14	3	0	4	0	0	0	0	0	15	4	6	2	0	0	0	0	2	0	16	0	4	0	0	5	0	6	4	0	0	0	0	0	0	4	2
	ENSMAUG00000000562	-		491	212	175	136	44	209	92	155	391	171	95	104	112	82	47	152	84	44	148	191	84	176	69	35	57	115	175	155	97	74	214	171	150	196	64	81	89	112	153	134	142	102	256	147	176	51
	ENSMAUG00000000563	DDAH2		5393	10566	9113	2728	1654	3860	4907	3347	6531	1806	2888	5428	4764	4337	3263	3895	8047	6806	3186	4412	3520	3296	3012	1427	2314	915	1213	1154	1693	423	799	1151	1132	1142	2795	1311	1462	2043	2106	1826	1605	2251	1986	2298	2499	1167
	ENSMAUG00000000564	TBK1		2132	1048	838	548	337	1089	873	458	743	371	575	380	400	513	206	626	511	369	506	850	320	528	286	144	3525	1888	1622	1951	2376	741	1259	1568	1225	2081	1035	990	1126	952	1341	1746	1195	1507	1655	1258	1065	625
	ENSMAUG00000000565	-		0	2	0	0	0	0	4	2	5	6	6	4	14	2	0	4	4	6	8	0	2	8	4	0	0	10	0	10	0	4	0	6	0	4	4	2	0	12	0	2	2	4	8	2	8	0
	ENSMAUG00000000566	HMOX1		2046	2816	2334	2569	1365	3354	3087	9685	15606	5825	1187	1576	1612	1432	757	1610	2188	1326	1898	2590	1501	3482	2091	1161	3080	1901	1207	1599	1607	539	546	1436	894	1610	1370	1114	4531	1376	1829	3657	2419	3571	1491	1094	1944	707
	ENSMAUG00000000567	PPWD1		338	248	332	138	66	262	222	229	260	126	185	140	164	140	122	175	216	105	272	172	94	194	180	67	214	72	238	214	158	105	305	207	258	282	283	183	201	260	285	146	174	225	398	196	273	101
	ENSMAUG00000000568	SLC35B4		935	614	419	328	189	501	197	292	731	240	258	208	277	267	113	344	290	252	304	340	110	376	220	52	270	204	346	232	276	169	569	485	310	430	370	303	194	400	445	274	256	316	614	407	652	138
	ENSMAUG00000000569	PLSCR1		330	302	226	169	77	212	116	218	404	131	114	103	179	109	60	124	150	107	119	188	178	188	192	58	849	589	957	791	1274	496	1879	1800	1038	1485	1487	874	881	1457	1260	1048	1210	1274	3030	2739	1768	638
	ENSMAUG00000000570	ZDHHC8		1629	1779	1371	270	290	732	658	580	1108	476	417	966	798	789	524	827	1080	825	518	790	446	710	446	172	173	68	64	54	124	47	30	117	46	136	260	148	64	358	246	76	166	78	373	168	573	193
	ENSMAUG00000000571	GTPBP4		1875	1615	1669	1036	447	1430	1356	1384	2216	1002	812	794	912	798	537	1066	1148	1111	1425	1276	811	1086	827	488	886	804	1268	1200	1040	639	1936	1212	1496	1439	984	925	1167	1281	1556	1108	1028	1154	1937	1169	1714	672
	ENSMAUG00000000572	RIT1		4541	4705	4302	2334	1318	3601	3235	2296	4232	1428	2088	1907	2028	2204	1196	2296	2764	2212	2982	3722	1583	2135	1474	704	2770	849	893	980	1486	335	622	822	422	660	1166	735	938	1072	1138	1310	998	966	1770	1266	1564	481
	ENSMAUG00000000573	ST18		0	11	4	15	6	12	0	1	0	7	17	19	6	18	0	2	0	6	23	16	10	0	7	2	0	8	6	1	8	28	6	10	0	0	40	19	12	7	4	0	0	10	0	0	3	34
	ENSMAUG00000000574	NEK9		2670	1524	1217	397	216	769	517	413	778	344	422	593	796	603	389	815	532	431	495	756	282	396	169	127	893	575	765	777	805	360	737	729	718	824	515	506	248	567	738	569	375	550	964	980	1021	448
	ENSMAUG00000000575	CDC42SE1		6055	7105	6215	3700	2270	6343	5865	8082	12132	4226	3688	3957	4242	3751	2083	3655	5192	4004	4288	5897	2843	5855	4025	1610	5383	1921	2582	2210	2882	766	2195	2340	2074	2784	2688	1882	2018	3191	3246	3202	2420	3365	5212	3084	5034	1528
	ENSMAUG00000000576	SDHAF4		779	1264	1227	418	221	675	546	497	668	182	395	635	567	641	247	460	708	479	328	573	281	478	254	82	1041	627	810	718	764	280	606	699	537	819	640	712	623	654	871	845	751	1022	1346	557	758	403
	ENSMAUG00000000577	-		352	191	125	32	42	97	112	62	119	186	67	103	80	60	87	74	162	149	128	124	105	112	74	168	291	204	150	183	203	68	90	116	66	143	144	106	146	121	132	162	78	174	158	105	96	73
	ENSMAUG00000000578	RDH12		61	136	56	41	49	86	34	124	188	82	79	99	50	101	36	60	42	32	79	84	48	74	63	20	52	22	69	52	46	56	72	90	110	86	65	52	56	106	98	26	68	60	136	71	226	34
	ENSMAUG00000000579	-		278	85	40	65	23	89	78	46	121	74	109	55	36	52	30	78	35	48	76	58	39	57	30	38	24	44	46	54	46	38	72	44	58	62	78	14	20	32	38	20	42	81	77	32	57	57
	ENSMAUG00000000580	-		0	0	0	0	0	0	0	0	0	0	0	0	0	0	0	0	0	0	0	0	0	0	0	0	0	0	0	0	0	0	0	0	0	0	0	0	2	0	0	0	0	0	0	0	0	0
	ENSMAUG00000000581	EGFR		244	99	67	78	96	86	53	25	87	56	158	98	74	86	37	64	36	35	97	153	83	59	41	24	241	108	99	134	146	122	104	111	44	174	118	111	97	80	83	103	111	102	147	148	113	109
	ENSMAUG00000000582	ZEB1		2287	1975	1892	842	322	1154	1167	552	722	369	1022	951	862	941	526	987	1370	990	998	1090	686	470	468	439	234	154	156	168	312	162	165	202	96	249	332	289	256	492	272	332	286	204	564	279	674	207
	ENSMAUG00000000583	GPM6B		3579	1794	1571	641	408	940	674	544	820	224	652	597	515	748	338	664	781	400	476	878	464	529	275	132	36	0	20	12	80	11	10	16	14	38	98	41	48	58	32	44	44	24	152	36	66	41
	ENSMAUG00000000584	GTF2IRD2		373	386	279	108	234	180	174	73	185	188	77	190	215	104	50	142	209	96	65	224	160	114	44	46	78	54	96	99	90	60	123	135	120	122	120	46	73	76	56	72	86	115	133	168	209	28
	ENSMAUG00000000585	MRPL52		1799	3415	3349	2027	1143	2233	2492	6252	6673	5312	1810	2243	2047	1765	1989	1642	3078	3630	3372	2012	2472	4377	3818	3703	2603	1930	2266	2236	3110	766	3104	1903	3216	2556	3010	2010	3011	2873	3196	3008	2956	2656	5040	2021	2367	1306
	ENSMAUG00000000586	-		2348	4189	3289	1799	1106	2714	3347	3612	4223	1968	2008	2040	1892	2021	1232	1445	2397	2217	1822	2548	1612	2620	2144	1176	2614	1290	1766	1802	2118	747	2067	1813	1926	1974	2114	1440	2092	1952	2332	2234	1602	2378	3580	1726	2619	1030
	ENSMAUG00000000587	-		4	4	0	3	2	1	6	4	4	12	19	7	8	5	5	4	0	10	2	10	2	8	8	0	0	0	0	2	9	6	2	9	2	12	10	0	0	4	2	2	10	0	12	4	19	4
	ENSMAUG00000000588	RNFT2		170	130	119	87	204	81	66	141	123	288	43	91	96	92	15	76	70	39	60	44	44	59	64	20	12	20	32	8	8	49	30	69	58	37	31	34	38	77	16	30	44	32	44	58	98	41
	ENSMAUG00000000589	CIB1		2139	3539	3310	2004	1112	2930	2588	6185	9174	3533	3151	2709	2854	2388	1547	1854	3202	2700	3994	3186	2557	4711	4298	1943	30899	12066	14266	15571	23991	4754	7961	12903	9923	10778	17237	8562	11334	13485	15380	14786	11948	19570	17716	12455	9636	8031
	ENSMAUG00000000590	CD36		24199	10416	8339	3347	892	10146	4113	451	2077	677	3278	1998	4054	4235	1787	5994	3562	2337	3713	6756	1189	1526	562	204	11392	4379	3766	7214	1167	619	624	1775	907	3153	638	799	819	751	1298	2453	1460	2367	400	815	419	290
	ENSMAUG00000000591	6820408C15RIK		134	524	311	316	212	449	385	778	1218	770	192	214	250	277	137	185	351	246	492	423	295	640	264	222	0	0	2	10	10	10	6	13	0	2	2	6	20	0	0	6	2	0	16	0	6	7
	ENSMAUG00000000592	5730480H06RIK		402	386	362	192	70	328	179	141	199	18	171	150	168	189	98	216	157	131	129	241	80	102	58	24	100	80	84	70	38	30	75	121	66	70	73	52	94	116	76	132	64	100	172	88	176	57
	ENSMAUG00000000593	PTPRK		2300	1900	1410	380	214	905	718	616	1169	463	669	776	924	647	572	917	1060	823	844	753	476	595	509	309	1293	919	1136	1183	953	549	1143	887	904	1470	1147	1132	967	1310	1388	899	1080	906	1972	1182	1626	755
	ENSMAUG00000000594	HSD17B13		532	2008	1066	128	91	484	219	114	185	100	907	468	758	549	225	616	1206	575	126	370	81	155	55	18	16	4	6	6	170	35	6	18	0	0	8	12	46	25	2	2	0	4	8	2	14	48
	ENSMAUG00000000595	DNAJC28		120	90	70	62	94	56	46	8	46	19	50	40	40	48	18	22	24	14	40	44	14	16	23	20	310	204	184	138	150	69	222	180	222	222	256	142	155	171	210	228	198	216	174	174	121	72
	ENSMAUG00000000596	NPY2R		0	0	4	14	4	4	10	4	2	0	30	24	10	12	4	0	12	0	14	22	34	10	2	8	0	0	14	0	0	31	10	6	0	0	14	11	12	2	12	2	6	2	8	8	16	28
	ENSMAUG00000000597	WDR64		6	0	2	34	34	29	22	9	6	47	89	61	33	51	16	5	0	10	50	65	63	18	13	17	8	4	8	3	15	128	5	19	3	4	41	55	28	9	1	10	2	10	16	29	20	26
	ENSMAUG00000000598	-		1382	1882	1451	637	437	866	792	1340	1598	760	736	776	965	764	523	873	1093	941	643	734	557	870	637	404	1052	546	1020	988	1578	395	1036	822	684	834	1178	580	718	1221	1190	934	898	749	1487	1081	1288	603
	ENSMAUG00000000599	-		329	156	126	42	22	109	79	52	49	27	55	47	51	73	40	87	63	43	79	80	32	35	6	18	8	48	55	85	2	70	45	67	36	58	50	90	48	31	63	31	24	48	74	42	72	25
	ENSMAUG00000000600	-		164	118	163	98	40	124	84	68	82	38	208	132	144	122	56	84	94	64	116	83	46	66	80	16	262	202	172	152	180	50	148	136	216	264	168	144	164	86	202	158	156	200	194	154	92	52
	ENSMAUG00000000601	-		18	24	22	22	20	30	9	28	82	55	22	21	32	20	16	6	24	4	20	16	26	48	24	4	28	22	20	24	48	18	52	30	64	60	38	12	46	38	42	36	18	32	68	50	46	22
	ENSMAUG00000000602	ZFHX3		1135	1434	1064	393	438	589	577	511	904	419	610	672	699	568	426	544	900	660	676	605	586	584	371	274	178	132	247	192	148	121	222	270	172	350	355	265	324	440	467	282	196	216	616	398	572	304
	ENSMAUG00000000603	SLC19A3		873	501	418	79	50	316	48	71	181	69	158	249	229	209	208	404	225	204	129	284	50	74	40	29	709	686	379	668	724	140	108	319	217	517	151	238	284	86	298	268	318	370	220	250	94	78
	ENSMAUG00000000604	SCN1B		36	88	83	38	50	57	102	161	268	129	40	78	88	46	28	50	90	82	64	62	58	128	78	26	62	58	56	72	74	24	54	88	66	48	218	100	66	230	186	120	184	56	304	186	486	106
	ENSMAUG00000000605	NTM		202	180	161	49	47	82	52	34	62	19	104	132	94	67	31	86	68	82	68	81	57	33	43	24	18	16	2	4	3	31	8	4	8	4	57	34	18	14	16	10	10	20	24	13	38	24
	ENSMAUG00000000606	KLC4		1823	2228	1799	589	619	1238	863	699	1316	1072	703	1182	1445	1120	529	1130	1294	947	631	992	884	720	473	321	11228	4101	4836	4858	7641	2030	3157	5090	3197	4551	3808	2821	2287	3706	4268	4664	3495	5141	4907	4605	3318	2477
	ENSMAUG00000000607	RBP3		0	0	0	45	138	35	2	8	0	189	10	21	34	35	0	0	0	0	2	8	30	112	7	18	0	2	0	2	10	16	3	18	0	0	0	3	4	6	2	0	0	0	12	6	2	20
	ENSMAUG00000000608	EVX1		0	0	0	0	13	0	4	1	0	10	6	6	2	0	0	0	2	2	0	0	2	0	0	12	2	0	0	0	12	2	0	12	0	8	10	0	9	2	0	0	0	0	0	0	4	15
	ENSMAUG00000000609	-		0	0	2	6	16	2	8	0	3	13	14	6	2	6	0	0	0	0	10	0	6	10	0	0	0	4	0	4	8	9	0	0	0	0	2	4	10	2	2	0	0	0	0	0	2	5
	ENSMAUG00000000610	AKAP3		244	204	120	44	51	181	109	58	127	64	110	84	74	64	77	96	139	91	114	121	45	88	72	54	84	52	137	107	168	88	169	136	90	144	127	103	100	155	137	88	42	112	306	171	165	64
	ENSMAUG00000000611	GFM1		1463	1219	1016	567	194	762	676	560	996	360	557	418	548	646	294	548	611	460	514	721	342	599	372	228	1392	1104	1713	1412	1320	780	1814	1501	1920	1927	1236	1168	1187	1325	1800	1689	1330	1586	2777	1312	1594	875
	ENSMAUG00000000612	DNAJC14		4758	3723	3230	1069	635	2020	1675	1535	3405	812	1285	1625	1864	1652	833	2167	2029	1517	1533	2495	705	1473	981	392	2576	1140	1661	1703	1680	706	1534	1834	1360	1954	1564	1142	781	1515	1967	1503	1067	1649	2571	2247	2169	940
	ENSMAUG00000000613	A2ML1		4	5	34	70	74	24	47	16	106	13	179	212	71	84	108	24	20	5	90	80	66	6	25	28	593	367	430	356	839	192	220	703	435	508	187	416	286	181	272	393	225	365	597	260	118	262
	ENSMAUG00000000614	UCHL1		10	50	16	18	24	12	24	120	228	64	30	18	18	12	20	14	34	30	22	16	17	68	58	7	186	124	206	190	136	138	188	188	56	234	118	160	188	432	224	170	84	126	338	169	518	309
	ENSMAUG00000000615	TUBB1		344	390	140	95	82	230	102	29	98	63	155	164	505	225	178	383	280	206	461	459	72	350	88	44	0	0	0	8	12	12	8	2	4	16	4	4	14	12	8	4	0	4	27	8	15	12
	ENSMAUG00000000616	PTPRO		2192	2189	1582	445	230	956	528	438	668	325	698	658	721	663	310	898	726	731	675	804	390	355	337	108	0	28	20	12	54	82	25	87	32	35	56	65	61	58	18	48	20	30	99	42	183	77
	ENSMAUG00000000617	-		4841	6027	5599	1818	1089	3905	3149	3356	6007	1736	2390	2999	3672	2903	1642	3185	4061	3220	2777	4190	1907	2770	2002	850	3912	1688	2453	2414	2555	1006	2762	2920	2420	2874	2197	1736	1704	2796	3218	2606	1796	2571	4416	3267	3863	1554
	ENSMAUG00000000618	MAGEC2		0	0	0	6	2	0	0	0	0	0	8	0	2	4	0	0	0	0	2	0	0	0	0	6	0	0	0	2	0	8	0	10	0	0	4	1	0	4	0	0	0	0	0	0	0	17
	ENSMAUG00000000619	FER1L5		10	19	24	120	190	8	8	4	16	554	28	7	12	82	4	5	13	6	10	24	7	4	6	16	2	0	7	2	18	36	12	25	0	0	17	4	34	4	14	0	6	6	20	6	7	43
	ENSMAUG00000000620	GPR75		93	81	68	24	6	26	36	6	20	8	16	27	28	22	6	21	48	12	28	64	6	14	6	8	12	0	6	16	2	17	12	16	20	12	56	14	0	0	56	0	20	6	26	4	10	18
	ENSMAUG00000000621	MYH4		6	2	0	33	32	6	28	1	2	29	70	62	5	82	16	0	4	6	34	53	49	0	8	30	7	0	2	5	22	46	12	18	2	2	35	32	17	30	0	2	0	6	8	4	9	53
	ENSMAUG00000000622	-		414	877	942	546	272	532	813	1360	1418	522	466	508	650	798	378	334	778	812	648	598	474	1124	683	324	1628	1053	1318	1221	1586	576	1706	1205	1686	1646	1064	1248	1610	1674	1903	1678	1388	1780	2314	964	1602	916
	ENSMAUG00000000623	ST6GALNAC5		85	62	55	35	77	48	28	4	22	4	38	53	112	31	6	53	26	28	50	52	22	9	4	10	0	0	1	10	0	27	0	20	0	0	12	2	6	2	0	0	0	0	5	4	0	15
	ENSMAUG00000000624	ZCCHC12		292	232	246	62	62	206	150	136	260	96	88	110	80	148	44	130	172	158	220	212	42	158	58	50	112	54	110	76	104	54	54	200	52	158	76	98	54	122	102	116	66	67	178	184	272	114
	ENSMAUG00000000625	SLC39A2		0	4	0	72	152	26	44	4	15	114	31	71	97	20	0	0	0	2	8	11	102	34	5	4	0	0	0	0	5	25	0	30	0	0	28	0	26	2	0	0	0	8	5	4	6	16
	ENSMAUG00000000626	PCCA		1244	722	496	226	104	659	367	137	346	161	334	289	398	338	163	358	301	161	279	509	105	202	109	70	708	451	761	553	319	446	580	910	721	744	557	468	277	538	612	598	445	685	1030	608	673	355
	ENSMAUG00000000627	NCEH1		1880	1174	1314	690	309	1039	834	688	948	365	1495	783	881	988	650	996	916	847	670	1094	548	970	510	366	354	66	130	132	240	75	102	165	218	238	280	214	188	306	232	268	198	148	526	454	434	194
	ENSMAUG00000000628	ZFP706		2810	3930	3916	1466	734	2508	1844	1894	2606	910	1886	1832	1712	2055	910	1983	2385	1662	1501	2106	974	1710	1265	546	10195	4950	5685	5810	7936	1793	5394	4127	4375	5449	6020	4863	5256	5849	7232	7850	5550	7707	9575	5415	5056	2818
	ENSMAUG00000000629	UBE2T		160	327	321	185	86	247	209	556	932	306	141	78	86	126	50	88	168	70	272	230	92	378	224	152	198	156	352	244	216	164	587	254	492	332	224	192	191	222	347	180	166	202	670	250	390	136
	ENSMAUG00000000630	PATE4		0	0	0	7	3	0	4	0	0	4	4	0	0	15	2	0	0	0	8	0	3	0	0	0	0	0	0	0	0	6	0	0	0	0	6	0	0	0	0	0	0	1	2	0	0	2
	ENSMAUG00000000631	-		72	62	39	16	42	20	20	14	21	7	10	18	18	14	5	38	22	28	11	55	5	27	13	2	16	16	38	36	10	16	26	27	14	34	8	15	24	22	32	23	12	4	24	17	40	9
	ENSMAUG00000000632	ANP32A		487	667	631	282	170	371	361	491	670	771	305	351	410	396	214	378	523	410	388	343	218	375	304	333	157	156	262	210	189	81	400	214	242	232	216	228	276	516	447	325	258	380	569	187	372	183
	ENSMAUG00000000633	NMD3		1551	1040	953	606	262	1214	863	681	1073	477	654	442	496	506	268	640	640	528	672	918	430	695	427	194	1028	636	739	578	548	392	990	664	890	1040	776	516	531	578	992	754	724	772	1804	979	1095	304
	ENSMAUG00000000634	MCEMP1		821	676	508	369	140	696	475	205	469	191	449	310	402	341	137	501	477	353	231	664	164	291	121	83	0	0	2	4	0	8	16	21	8	6	17	16	7	16	8	60	0	0	38	24	42	18
	ENSMAUG00000000635	PHAF1		668	340	278	134	147	281	109	58	261	150	135	159	158	168	89	150	191	141	125	279	79	130	45	64	380	116	211	152	50	73	115	177	70	122	148	96	72	122	170	146	100	220	167	182	256	59
	ENSMAUG00000000636	MSTN		17	0	2	4	0	2	8	4	12	6	2	2	8	15	7	0	0	0	6	17	10	0	4	0	4	4	0	0	4	4	0	4	0	0	8	4	4	0	0	10	0	0	0	22	9	12
	ENSMAUG00000000637	TNR		6	4	0	22	25	27	30	15	4	26	144	98	18	30	9	6	7	5	35	93	45	12	17	17	0	0	12	4	42	77	16	10	0	6	45	24	10	10	4	0	2	9	9	10	11	44
	ENSMAUG00000000638	PRL7D1		0	0	0	4	2	0	2	0	0	1	18	0	0	2	0	0	0	4	1	3	11	0	2	4	0	0	6	2	0	4	0	0	0	0	12	4	2	0	0	0	0	2	0	4	0	0
	ENSMAUG00000000639	-		1688	3167	3308	1289	1516	2020	3096	1480	1455	868	1520	1752	1476	1865	1414	1529	2029	2113	2182	2184	1398	1716	1773	1178	128	106	82	143	112	42	43	110	82	180	364	170	158	634	352	140	370	118	531	247	600	86
	ENSMAUG00000000640	SLC9B2		20	18	18	23	33	51	24	33	40	32	61	44	14	47	25	18	0	18	58	42	20	7	33	8	12	2	12	2	2	46	4	8	5	12	39	25	6	28	12	12	34	8	20	23	54	50
	ENSMAUG00000000641	ALAD		1542	3108	2579	1143	640	1844	1803	2537	4343	1513	1600	2042	2825	1763	1314	1414	2406	2206	1685	1990	1158	2463	2069	925	9770	6016	8686	7416	8288	3449	7300	6448	6885	6930	4868	4526	4506	5510	6754	5986	5164	7605	5184	4615	4782	4946
	ENSMAUG00000000642	RAB17		42	34	50	36	47	90	14	57	116	197	28	10	50	28	4	22	18	12	16	16	38	40	16	24	2710	1286	2275	1952	3281	981	3057	2905	2090	2376	2089	1422	1213	1948	2473	2182	1447	2208	3098	2210	1892	1114
	ENSMAUG00000000643	HBB-Y		91	246	143	151	42	107	108	31	43	7	3232	3287	3971	2207	1996	1112	2382	2615	997	1520	933	1677	1562	426	1	10	0	8	0	3	1	3	2	0	15	78	58	50	45	89	47	33	59	13	82	39
	ENSMAUG00000000644	MPO		10	0	0	42	129	62	8	0	36	289	272	53	63	55	32	10	16	44	40	6	22	96	74	56	504	166	72	78	262	27	12	150	114	108	134	176	482	50	210	506	70	479	60	36	32	66
	ENSMAUG00000000645	-		1607	1506	1411	1171	540	1634	989	778	1221	319	5429	2627	3526	2754	1189	2214	2313	1820	1704	2533	1058	1742	1051	381	2081	1074	1139	1080	1388	333	941	872	1044	1454	1975	1104	1266	1301	1565	1622	1246	1667	3206	1424	1298	580
	ENSMAUG00000000646	-		0	0	0	14	9	9	8	3	0	2	4	5	0	2	0	0	0	0	0	0	4	1	0	2	0	13	4	4	0	21	2	6	0	11	10	9	2	2	4	2	4	0	8	16	4	12
	ENSMAUG00000000647	KTN1		5345	4246	4127	1505	686	2741	2151	1495	2439	791	1849	1779	1968	2041	1284	2272	2374	2128	2061	2504	1131	1324	1023	548	994	854	1169	1071	1270	558	1481	1133	1377	1485	1313	1126	1090	1458	1763	1520	1013	1099	2542	1408	1838	650
	ENSMAUG00000000648	DNPEP		4698	6661	4852	1844	1151	3815	3218	4320	6966	2892	1842	2835	3087	2472	1472	2585	3791	2610	2436	3302	1940	3427	2307	1420	13105	5398	8283	7889	7837	3015	6584	7595	5269	7174	5527	4405	3587	6068	7164	6308	5387	7041	8481	7399	7132	4034
	ENSMAUG00000000649	APOLD1		739	669	583	418	172	527	780	339	526	200	235	254	292	340	226	349	437	247	400	487	170	291	238	196	186	32	130	44	64	43	124	114	28	89	415	70	66	262	116	152	130	131	130	337	472	89
	ENSMAUG00000000650	-		6145	11976	10948	5937	3266	7617	7870	12075	16433	6878	8364	8402	8929	7711	5196	5061	8516	8289	5517	7152	5288	10417	9137	4204	23941	14302	16907	15658	19247	5982	14270	13264	18178	17667	17592	13554	19869	16156	20666	19712	16937	22671	24214	12980	15243	9691
	ENSMAUG00000000651	ADGRE1		224	82	70	135	75	143	97	164	319	128	74	28	110	86	30	88	95	52	69	143	42	175	36	23	55	69	47	106	70	78	22	74	2	56	157	103	45	261	128	211	213	107	344	165	258	54
	ENSMAUG00000000652	RARB		576	472	279	205	115	400	284	78	160	100	248	188	148	246	154	317	229	112	267	377	136	116	85	52	48	22	58	16	49	59	24	46	10	36	106	40	22	58	40	68	10	40	36	36	63	34
	ENSMAUG00000000653	-		94	62	24	7	36	56	28	20	67	44	40	13	24	55	24	44	28	12	58	36	10	14	6	6	0	8	2	8	10	22	2	16	0	10	12	6	0	34	14	26	2	10	26	4	16	18
	ENSMAUG00000000654	CTNNBL1		1289	1339	1258	860	442	1154	915	1555	2358	1231	614	766	707	761	367	750	672	610	899	1108	580	1186	832	467	1120	804	1210	952	1020	491	1562	1172	1117	1198	1175	561	430	1226	1104	950	816	831	2040	1168	1723	636
	ENSMAUG00000000655	VTI1B		3206	3548	3324	2156	839	3402	2167	2352	3304	1034	1758	1928	1801	1846	765	1750	2024	1442	1708	2457	1105	1752	973	506	6120	3225	2910	3575	3741	1015	2433	2240	2229	3267	3021	2336	2225	2760	3768	3827	3013	4323	4086	2648	2528	1545
	ENSMAUG00000000656	CTIF		90	76	82	49	69	79	70	38	57	176	30	44	58	103	18	46	36	38	26	56	29	68	20	19	89	34	45	30	75	26	32	48	20	4	14	11	32	49	22	8	14	18	50	52	70	82
	ENSMAUG00000000657	IDH3G		2692	2877	2356	2173	711	2821	1691	1741	3680	1240	1563	1288	4025	2245	613	1360	1514	926	1283	1898	726	2127	1138	369	10117	6274	8154	6927	8467	3434	8732	8980	8349	10244	7455	6864	4962	8489	10084	8908	7444	9827	13261	8225	8194	4248
	ENSMAUG00000000658	NR0B1		0	0	0	8	2	0	8	0	0	0	4	0	0	0	2	0	0	0	0	0	2	0	0	0	0	0	0	0	0	2	0	0	0	0	0	0	2	6	0	0	0	0	0	0	0	4
	ENSMAUG00000000659	MRPS31		962	848	678	466	203	586	392	336	650	259	505	294	417	430	161	396	438	327	283	601	205	442	182	80	993	537	794	780	804	464	911	1086	784	822	538	497	603	647	727	872	630	874	1282	681	802	498
	ENSMAUG00000000660	-		0	0	0	2	5	0	0	0	0	2	0	0	0	0	0	0	0	0	0	0	0	0	2	0	0	0	0	0	0	4	0	1	0	0	6	8	0	2	0	0	0	0	0	0	0	2
	ENSMAUG00000000661	CTSV		4584	5553	4216	4291	1981	5501	5026	10203	12449	4260	2262	2181	2167	2226	801	1916	2402	1724	2466	4789	1694	6235	2719	1004	2970	394	560	551	345	184	268	727	402	484	712	421	240	590	782	690	512	452	1668	1022	1556	346
	ENSMAUG00000000662	HDHD5		704	1155	787	510	448	676	606	1012	1903	812	493	491	679	533	315	455	684	521	509	636	360	973	513	397	624	455	926	722	671	465	1325	1013	778	1046	856	662	482	890	1058	802	606	938	1464	1031	1319	724
	ENSMAUG00000000663	-		812	1228	940	644	334	946	746	1446	1831	569	608	589	582	571	214	386	708	377	436	773	415	874	617	182	637	450	756	642	560	323	1070	706	638	706	787	528	694	822	994	815	652	836	1424	699	1301	487
	ENSMAUG00000000664	PTBP3		765	247	203	180	88	241	228	118	262	183	113	144	90	116	95	164	97	132	208	221	86	110	84	45	100	112	130	142	145	137	175	193	119	120	190	175	71	149	158	117	88	145	224	218	212	111
	ENSMAUG00000000665	COL8A2		590	500	672	240	551	330	206	280	376	501	164	524	933	343	171	306	448	336	104	320	681	1092	104	60	22	2	22	24	44	140	22	68	2	22	44	40	60	14	34	6	2	16	26	40	20	58
	ENSMAUG00000000666	ABHD5		1899	2032	1646	807	402	1577	1369	1253	2499	885	1109	1082	1153	995	378	950	1250	986	1008	1484	712	934	791	418	2222	717	840	720	740	362	847	916	562	839	862	590	460	890	1018	762	664	987	1455	1122	1097	532
	ENSMAUG00000000667	-		1	4	0	2	16	2	11	3	2	0	48	20	11	7	0	0	0	18	27	30	21	1	15	19	0	0	0	2	0	11	0	0	6	0	0	15	1	6	0	0	0	1	14	3	1	19
	ENSMAUG00000000668	PPP3CC		1449	1431	1155	540	248	940	724	458	822	247	419	393	524	590	303	720	593	489	650	883	265	494	350	141	1163	582	496	706	792	261	488	593	404	558	608	323	434	720	497	590	544	544	877	692	1076	397
	ENSMAUG00000000669	HOXA9		12	0	18	28	80	58	52	6	54	40	65	48	74	44	12	2	20	6	14	53	108	12	8	15	0	0	0	0	0	32	8	12	0	2	2	19	42	4	6	0	8	4	50	20	10	80
	ENSMAUG00000000670	-		62	146	94	86	99	110	85	128	189	166	30	97	126	106	28	48	68	36	43	60	135	199	96	16	16	10	18	6	20	18	12	18	10	28	46	24	41	70	32	18	40	36	42	28	124	56
	ENSMAUG00000000671	PIK3CG		243	54	63	64	78	34	82	61	99	75	168	110	136	92	23	69	29	9	101	91	71	72	42	28	31	40	18	14	14	40	22	44	4	22	30	52	34	16	7	16	12	10	26	26	37	19
	ENSMAUG00000000672	LY6G6G		0	3	2	2	6	2	0	0	6	11	2	8	3	4	0	0	0	0	0	4	0	1	0	4	0	0	0	0	0	2	0	0	0	0	8	0	0	0	0	0	0	0	8	0	2	0
	ENSMAUG00000000673	KCNN3		156	115	82	223	183	206	263	310	353	218	81	55	94	86	39	87	76	68	171	167	133	203	237	70	0	0	16	15	20	30	8	56	19	6	22	6	38	16	10	12	16	7	46	20	46	32
	ENSMAUG00000000674	DMAP1		1464	1889	1611	592	500	1022	988	1299	1910	762	551	770	879	876	601	879	1259	1005	916	1116	614	861	773	406	1032	700	902	843	672	385	991	916	752	822	766	554	482	812	963	758	616	839	1162	921	1245	706
	ENSMAUG00000000675	SREK1IP1		587	903	1119	555	298	757	914	949	1189	450	507	601	538	485	409	443	757	870	495	614	545	735	728	458	1057	584	654	623	1250	238	559	715	845	816	956	663	960	622	939	952	864	971	1480	725	663	486
	ENSMAUG00000000676	CCDC60		34	52	21	47	85	45	50	90	79	94	44	34	41	47	6	12	49	30	40	80	60	92	22	35	0	0	0	2	29	34	3	2	0	4	22	18	12	0	0	6	0	4	0	6	4	11
	ENSMAUG00000000677	SLC31A1		3785	1891	1561	1752	462	3922	1331	1559	4948	1156	1333	875	853	943	494	1157	848	677	1471	2525	566	2789	969	396	24931	10386	8899	11812	12264	2450	3357	8415	4531	9665	4361	5390	5232	3848	6688	7673	6728	9748	5650	5615	2794	2969
	ENSMAUG00000000678	BTNL9		39	32	16	8	4	18	2	18	4	6	26	13	51	18	2	10	4	12	4	12	3	6	0	2	0	0	0	4	34	2	8	11	0	4	16	30	20	30	32	48	12	56	20	57	19	52
	ENSMAUG00000000679	USP44		8	0	0	67	77	22	3	16	8	67	20	8	14	12	8	2	0	11	24	58	32	8	15	9	0	0	4	5	0	46	14	12	2	0	50	10	44	2	6	0	2	5	4	12	19	32
	ENSMAUG00000000680	-		315	78	34	16	11	18	35	8	19	13	20	37	36	13	41	34	20	36	24	43	4	0	16	0	0	4	5	2	0	16	1	16	0	0	2	22	0	8	4	18	16	0	0	11	15	8
	ENSMAUG00000000681	-		587	471	430	243	110	386	374	120	222	94	188	186	263	178	106	235	232	134	238	469	135	201	68	34	1847	856	657	974	674	259	359	527	517	1048	702	392	222	601	476	473	669	732	1055	1961	774	282
	ENSMAUG00000000682	TAB3		682	490	410	177	79	360	310	242	392	131	729	343	371	394	188	397	418	386	397	394	190	323	181	130	580	312	336	345	698	196	410	382	334	408	338	288	271	379	378	382	366	344	758	419	479	232
	ENSMAUG00000000683	FABP6		0	0	4	21	33	4	13	1	2	23	25	1	2	11	0	0	0	6	12	11	12	3	0	4	46	26	14	9	100	14	18	90	58	18	57	122	143	10	86	122	16	52	38	31	24	49
	ENSMAUG00000000684	RNF5		3936	7661	7154	2074	1792	3398	4860	5684	7351	3143	2787	5114	4139	4420	4509	3615	6756	7122	3029	4494	3813	4933	5176	4252	9766	4852	6676	6105	7786	2430	6125	5069	4860	5672	6354	5424	5202	7185	7884	6794	6148	9547	9610	6076	6837	4801
	ENSMAUG00000000685	-		0	0	4	0	2	2	0	0	0	0	0	0	2	0	0	2	0	0	0	2	0	0	0	0	0	2	4	2	0	0	0	2	0	0	18	0	4	0	0	0	0	0	2	0	0	2
	ENSMAUG00000000686	-		186	163	114	35	36	97	64	33	121	32	36	38	104	51	24	63	45	56	68	69	12	41	16	0	366	236	402	331	492	240	444	360	339	473	278	271	84	305	392	379	258	328	375	388	337	218
	ENSMAUG00000000687	TRAT1		10	8	19	6	2	20	19	11	18	10	22	23	14	17	6	6	6	8	8	20	12	5	8	1	0	0	0	0	4	33	2	3	0	0	22	8	4	8	21	0	0	0	12	5	10	13
	ENSMAUG00000000688	-		72	104	98	62	84	62	68	192	234	132	48	34	50	66	36	35	92	92	110	52	70	112	134	84	230	130	110	132	164	58	96	70	184	244	150	104	126	90	142	114	144	152	196	104	116	45
	ENSMAUG00000000689	DTNBP1		621	662	638	534	158	863	593	490	707	251	440	316	576	473	207	416	431	388	446	720	216	500	304	106	926	436	697	754	884	304	945	848	647	604	776	545	438	694	736	900	488	674	1228	729	912	441
	ENSMAUG00000000690	-		1119	587	249	125	55	276	176	114	324	111	111	131	284	145	88	252	189	91	232	345	80	188	37	17	6	34	8	20	14	24	4	31	26	2	16	7	10	40	61	40	2	10	68	42	58	3
	ENSMAUG00000000691	LACTB		805	786	752	423	203	494	600	644	850	306	497	317	481	433	292	440	565	468	438	515	315	572	274	176	7753	4530	3588	3920	3732	920	897	2580	1980	3857	1990	2323	3162	2282	3358	4390	3050	5310	1968	1946	1301	1150
	ENSMAUG00000000692	CTSZ		13391	20472	15685	8444	5241	13109	12939	29674	38757	14783	8281	12219	10212	9251	5106	8506	13992	10610	6920	11264	7342	18364	13870	6665	41873	17842	20404	21564	27649	8823	15902	22398	15376	19239	17169	12273	11871	12504	18557	18760	12018	22845	20233	18049	14170	9023
	ENSMAUG00000000693	-		18	34	44	34	30	24	56	74	56	92	32	32	32	36	26	18	30	34	28	16	30	26	70	28	122	42	54	42	142	22	82	72	62	66	128	78	138	92	128	96	88	86	184	40	76	22
	ENSMAUG00000000694	GRK5		2387	3235	2793	890	606	1631	1606	612	1128	380	1112	1256	1349	1301	827	1262	1622	1572	1097	1292	813	821	759	446	854	188	352	380	555	248	370	376	150	402	772	462	431	972	584	616	588	395	1036	551	1294	266
	ENSMAUG00000000695	BRD7		3742	3717	3880	1926	862	2942	2140	3083	4910	1734	1847	1750	1757	1973	1494	2039	2571	2327	1889	2285	1509	2431	2062	1425	1357	848	1561	1454	1419	583	1647	1398	1592	1591	1357	1189	1268	1780	1781	1514	1186	1472	2781	1644	1856	814
	ENSMAUG00000000696	-		0	0	0	5	20	0	2	0	0	0	0	4	0	6	0	0	0	0	0	8	0	0	0	2	0	0	0	0	0	10	0	2	0	0	0	0	18	0	0	0	0	0	4	0	0	14
	ENSMAUG00000000697	CCDC160		38	26	4	14	4	16	30	2	2	10	6	0	8	16	6	10	4	4	14	14	6	2	6	4	0	0	0	2	16	10	16	8	0	8	7	16	0	0	0	2	2	2	22	0	16	0
	ENSMAUG00000000698	TIMM17A		1454	1865	1810	1204	394	1762	1322	1490	2644	767	1090	1083	1190	1084	451	878	1107	998	1018	1461	687	1338	732	366	1844	1058	1414	1420	1522	756	2049	1640	1311	1749	1965	1570	1455	2019	2350	2207	1821	2079	3679	1787	2884	1348
	ENSMAUG00000000699	PTPN13		2036	1628	1226	624	332	1487	1107	827	1765	695	959	871	746	737	449	803	667	773	1114	1450	520	789	399	291	42	12	19	36	86	205	41	50	30	68	211	127	99	143	60	110	88	66	310	171	219	135
	ENSMAUG00000000700	FAM234B		1688	1366	1337	586	433	940	911	858	1277	730	535	595	619	678	522	764	906	662	766	812	466	598	454	330	784	428	738	686	761	389	858	886	686	738	749	456	386	598	845	630	448	660	1395	786	963	481
	ENSMAUG00000000701	BRI3		686	1470	1594	886	390	974	1325	1587	1518	628	1111	1007	781	942	922	806	1249	1440	969	1078	1002	1184	931	790	1062	618	581	506	948	172	700	380	532	425	628	458	694	736	802	806	630	665	876	488	600	476
	ENSMAUG00000000702	ASH1L		2728	2014	1988	866	374	1053	1329	938	1306	501	933	1008	989	1001	714	1353	1331	1244	1131	1194	854	624	760	506	917	712	1231	1260	1129	464	1573	1437	958	1240	753	819	1040	1153	1310	1052	987	1138	1630	1190	1416	630
	ENSMAUG00000000703	4930503L19RIK		144	72	93	60	28	89	74	80	177	73	95	32	50	46	30	51	44	42	46	76	61	58	60	16	2	16	56	56	20	33	111	90	32	62	62	28	38	68	63	18	48	52	148	68	150	44
	ENSMAUG00000000704	-		0	0	0	2	0	0	5	0	0	2	0	2	0	9	2	0	0	4	0	3	13	0	2	2	0	0	0	0	0	2	0	0	6	0	5	0	0	0	0	0	0	0	0	0	0	0
	ENSMAUG00000000705	CLVS2		0	4	2	69	14	10	22	31	4	20	75	44	21	26	23	0	2	26	44	51	53	12	6	0	0	26	18	2	16	63	8	28	16	18	43	60	18	20	36	20	20	9	50	24	60	26
	ENSMAUG00000000706	KLF3		4395	2443	2453	1140	404	2464	1950	1011	1474	602	1429	1041	1525	1358	871	1580	1387	1292	1517	2066	789	895	605	447	5478	2118	2867	2998	3347	968	2790	2779	2579	2851	2904	1823	2578	2385	3553	3032	2627	4069	4391	3199	2731	1426
	ENSMAUG00000000707	PPCS		880	1032	815	697	180	952	566	412	1044	300	427	395	668	550	260	586	647	453	454	865	230	490	254	126	3086	1991	2456	2381	3266	1237	2390	2872	2377	2917	1491	1774	1557	1722	2504	2290	1976	2665	3167	2187	1802	1064
	ENSMAUG00000000708	SLC49A4		891	1122	827	245	138	558	391	178	391	150	283	384	526	412	163	488	425	446	409	604	133	316	92	51	337	86	130	161	136	76	148	200	107	195	186	122	29	130	177	205	147	190	243	237	236	78
	ENSMAUG00000000709	MAGEE1		56	70	39	10	30	0	13	0	22	0	14	6	32	8	26	32	30	5	18	7	6	16	1	6	0	6	8	2	6	4	34	2	0	8	0	2	6	6	4	0	24	0	0	18	19	10
	ENSMAUG00000000710	PRUNE1		372	251	171	99	178	192	74	56	213	126	103	114	166	162	61	185	141	97	101	216	46	36	22	5	81	90	110	74	78	100	48	136	96	133	94	66	89	100	78	44	38	97	114	145	74	80
	ENSMAUG00000000711	MRPL48		1423	1914	1835	777	500	1235	1165	1662	2325	985	911	856	1157	969	560	858	1315	1108	1056	1239	698	1260	902	518	931	697	1310	859	985	527	1868	1224	1220	1432	1052	736	1010	1369	1374	1173	1186	1270	2246	1250	1859	846
	ENSMAUG00000000712	-		1180	1526	1040	310	230	848	600	396	770	279	397	616	854	642	397	722	881	562	354	654	336	561	328	184	110	64	118	160	40	79	157	176	80	148	169	118	144	354	204	178	164	170	454	220	473	106
	ENSMAUG00000000713	THNSL2		341	473	287	109	125	289	215	210	503	167	149	172	235	185	118	220	231	181	147	199	143	298	99	55	2287	1387	1888	1731	2338	944	1543	2212	1369	1664	868	1104	868	1146	1351	1588	1085	1787	1182	1398	1011	689
	ENSMAUG00000000714	EEF1AKMT1		1217	1796	1767	907	527	1356	1003	1809	2702	867	904	965	889	803	460	761	1207	898	857	1250	577	1425	961	343	410	336	644	667	500	288	1204	661	652	802	614	463	541	824	903	709	586	656	1085	620	1203	341
	ENSMAUG00000000715	SZT2		2348	2241	1792	583	591	1113	996	497	1397	1185	1036	903	1042	807	634	1080	1205	1119	699	775	575	885	649	365	808	532	627	494	892	214	568	599	436	449	609	365	493	663	525	508	423	504	780	682	781	394
	ENSMAUG00000000716	CATSPER3		4	0	2	6	36	8	3	6	3	38	10	2	23	10	5	2	0	0	4	2	46	24	4	5	0	0	3	0	2	17	10	18	0	6	22	14	6	8	2	0	0	2	18	4	4	4
	ENSMAUG00000000717	SLC17A7		2	8	10	34	205	37	38	57	71	110	6	60	77	24	34	12	10	6	22	38	74	72	18	63	96	44	52	74	88	24	36	77	90	88	137	124	141	139	104	106	72	40	214	106	223	122
	ENSMAUG00000000718	HAO2		0	0	0	4	16	10	25	0	0	0	21	20	0	12	0	0	0	2	8	7	6	2	8	0	0	0	0	12	10	40	14	20	0	4	4	8	22	2	4	0	0	2	0	0	6	50
	ENSMAUG00000000719	SERPINB8		4648	2444	1642	602	184	1645	752	414	895	308	828	935	836	854	412	1282	978	668	464	1342	312	464	256	110	942	394	462	550	392	168	342	444	166	392	252	228	242	312	426	546	372	388	630	484	500	188
	ENSMAUG00000000720	ZFP654		457	194	208	77	35	138	149	135	222	87	108	139	114	99	112	188	127	133	180	177	94	100	71	71	124	92	96	92	73	95	125	109	34	91	156	151	178	180	93	101	88	65	211	189	144	89
	ENSMAUG00000000721	-		534	836	612	221	141	459	376	336	654	203	366	404	453	385	211	329	483	343	243	419	206	363	193	69	3547	1704	3450	2198	3093	1169	2458	2676	2360	2609	1139	2531	2206	1025	2162	2595	1831	2342	1373	1480	1715	890
	ENSMAUG00000000722	-		22	14	10	28	30	28	10	24	20	4	16	16	8	26	2	8	6	16	6	24	4	14	4	2	42	4	16	12	8	30	20	30	10	20	34	22	24	22	10	48	12	14	50	22	18	30
	ENSMAUG00000000723	POPDC3		12	28	20	18	18	36	10	4	14	12	20	2	0	33	2	12	4	6	2	2	6	2	2	2	32	12	24	22	0	14	18	10	0	56	72	22	36	120	42	14	24	18	70	52	166	16
	ENSMAUG00000000724	ERCC2		389	526	351	109	171	246	246	318	572	185	91	292	341	260	199	207	412	218	244	215	210	320	199	161	383	242	401	280	362	146	465	323	243	367	279	272	161	410	353	261	302	302	688	660	638	331
	ENSMAUG00000000725	MPZ		116	156	120	40	54	62	120	54	92	79	74	92	104	100	40	84	86	60	54	98	48	68	40	19	148	112	302	168	327	104	288	331	206	370	190	270	216	164	340	166	146	328	390	364	186	206
	ENSMAUG00000000726	SESN2		181	208	166	234	203	127	154	166	329	326	79	66	250	147	84	74	48	86	81	74	44	186	80	34	759	188	322	448	388	122	290	430	250	250	318	168	156	204	278	148	162	269	882	720	389	217
	ENSMAUG00000000727	XPO7		1588	1337	1100	600	212	797	626	566	995	285	5267	3342	4145	2921	2137	3151	2032	2282	2094	1723	697	1701	1118	488	499	286	605	572	565	376	785	635	582	675	630	601	561	720	698	800	513	515	1212	481	797	298
	ENSMAUG00000000728	SMPD3		438	126	142	310	472	250	129	144	391	749	61	124	340	198	109	109	156	100	96	117	140	219	37	40	4716	2037	2431	2867	2502	714	1259	1725	746	1782	1610	1061	1272	1615	1957	2088	1876	2255	2486	2080	1620	994
	ENSMAUG00000000729	MEP1B		0	0	0	13	72	4	4	0	0	4	6	10	1	12	2	0	0	13	14	8	1	12	1	0	22833	12380	14009	18610	16059	4842	8957	9804	6899	15517	3500	4261	4483	3295	4920	7146	5964	6465	2610	5447	1257	2677
	ENSMAUG00000000730	-		2645	4785	4431	2998	1683	4032	4666	7430	9844	5058	3090	3121	3110	2748	2660	2196	4267	4118	4000	3349	3166	4681	4263	2518	4642	2914	3914	3802	4209	1688	5618	4229	4328	4114	4726	2750	3549	3770	4989	4068	3203	3910	6389	3633	5530	3012
	ENSMAUG00000000731	MATN3		6	11	2	14	20	20	15	0	14	8	15	16	9	4	0	2	0	7	2	14	14	10	0	4	0	0	0	4	6	10	2	7	0	0	20	2	4	2	2	0	0	0	0	3	6	12
	ENSMAUG00000000732	-		51	24	6	1	19	12	4	12	22	15	12	5	18	15	5	6	7	35	0	12	0	22	12	4	0	10	4	0	0	6	12	2	10	4	0	2	8	22	8	2	18	0	14	22	26	24
	ENSMAUG00000000733	ABCA2		1473	1731	1291	429	851	691	744	967	1201	771	599	1187	1295	806	779	830	1192	1005	504	710	711	1444	600	575	741	254	528	466	792	226	450	638	218	454	788	410	552	1063	721	508	524	660	970	1021	1158	658
	ENSMAUG00000000734	-		1551	1781	1402	598	350	1372	708	476	1186	389	696	667	777	788	360	787	856	533	684	1181	275	612	349	103	796	540	575	536	487	254	609	628	444	668	528	476	350	687	752	529	486	570	1147	749	872	488
	ENSMAUG00000000735	ZFP354A		68	24	20	13	4	22	0	4	4	8	21	12	8	24	2	28	26	4	18	28	13	7	7	0	0	4	21	6	4	2	6	4	0	12	14	12	2	7	30	20	6	8	30	14	47	16
	ENSMAUG00000000736	CFL2		908	786	710	504	138	466	352	340	636	162	430	210	342	490	190	396	326	302	278	408	154	384	154	74	372	168	320	162	214	151	300	312	280	328	286	332	236	1076	658	352	556	288	1246	578	1494	422
	ENSMAUG00000000737	-		4	4	2	6	13	5	6	5	5	8	35	27	6	5	2	1	0	6	12	23	27	2	2	2	0	18	0	0	0	18	0	7	0	0	16	0	0	2	0	0	0	2	0	0	2	10
	ENSMAUG00000000738	MBOAT7		1893	2313	1715	849	560	1533	1267	1782	3875	1080	768	1100	1685	1167	425	1110	1489	1024	977	1396	630	1538	1005	330	7295	4033	5552	4506	4888	1733	4436	3982	3428	4326	4131	2821	2431	3237	4962	3950	3210	4469	6157	5260	4203	2690
	ENSMAUG00000000739	HNRNPC		7614	8439	7526	4691	2073	6656	5018	6663	11515	3836	4108	3657	4081	4172	2046	4164	4391	3758	4261	5293	2664	5134	3273	1801	5698	4038	5238	5269	4305	2158	7395	4892	4962	6565	4708	4436	3773	5425	7152	5100	4490	4842	9833	4345	7732	2747
	ENSMAUG00000000740	-		0	8	2	36	38	18	30	2	18	20	77	46	18	54	19	8	2	19	54	44	46	2	30	2	0	2	8	2	18	74	14	24	0	14	64	50	34	6	12	4	4	8	62	14	22	24
	ENSMAUG00000000741	-		797	898	808	341	147	545	350	411	708	229	481	464	451	403	184	376	584	314	288	498	210	406	183	52	606	358	414	464	362	201	414	404	355	472	294	329	266	462	598	502	448	472	644	564	580	308
	ENSMAUG00000000742	CRYBB1		14	28	24	44	95	49	37	46	80	200	4	24	126	58	8	8	34	10	10	28	40	151	10	34	2	0	20	18	36	13	22	33	22	8	38	12	21	26	18	4	8	16	20	16	27	37
	ENSMAUG00000000743	GPR101		24	14	16	6	0	0	7	0	0	4	0	2	6	12	2	4	0	14	0	6	0	0	2	8	6	18	2	4	2	2	4	10	0	14	0	2	2	14	0	20	8	0	0	0	0	24
	ENSMAUG00000000744	SULT6B1		22	1	8	62	26	47	55	6	21	6	2	0	13	14	2	4	24	9	26	33	34	30	10	9	2	8	4	6	16	15	16	13	22	6	10	28	6	5	10	24	11	4	34	14	42	25
	ENSMAUG00000000745	TERF2		352	301	333	131	130	287	250	216	272	106	168	169	175	176	85	238	211	140	213	253	92	158	104	73	177	118	189	143	171	112	279	272	172	213	203	205	163	266	317	112	128	174	412	286	286	156
	ENSMAUG00000000746	PRSS30		10	29	16	45	30	133	80	644	1609	394	10	107	34	50	6	6	67	0	34	77	12	327	157	4	0	0	0	0	4	1	2	0	0	0	0	0	10	10	0	0	0	0	6	0	2	7
	ENSMAUG00000000747	EGR3		36	20	22	16	20	18	18	44	56	27	4	12	1	10	12	4	26	2	6	2	12	4	46	17	2	0	2	2	22	13	6	20	0	6	29	30	14	26	8	4	8	10	62	14	94	8
	ENSMAUG00000000748	PGM3		1568	836	730	363	186	715	510	485	1181	441	462	271	400	401	176	472	453	249	328	621	205	767	300	135	331	212	277	225	215	177	437	402	409	314	459	218	239	509	512	300	396	349	1543	455	730	284
	ENSMAUG00000000749	BARHL1		10	14	8	22	50	18	17	14	26	38	12	10	30	16	8	6	18	16	8	17	12	10	10	6	4	0	14	2	2	10	10	13	0	0	2	0	6	0	0	0	0	0	18	2	6	14
	ENSMAUG00000000750	-		0	0	0	0	0	0	0	0	0	8	0	4	2	0	0	0	0	0	0	0	0	0	0	0	0	0	0	0	0	2	0	2	0	0	2	0	0	0	0	0	0	0	0	0	0	0
	ENSMAUG00000000751	ADCK2		606	995	594	313	299	507	456	659	991	404	320	481	416	446	248	430	661	461	364	529	228	510	251	122	836	366	599	453	579	250	461	615	293	558	447	416	334	446	596	517	414	518	688	631	693	486
	ENSMAUG00000000752	DDX11		142	126	66	152	346	168	108	85	155	447	62	118	288	81	19	90	58	54	139	109	212	240	41	19	97	34	64	70	73	33	124	130	74	36	93	52	34	61	85	78	46	54	68	107	124	117
	ENSMAUG00000000753	TMEM268		1655	1865	1556	700	490	956	965	1298	1755	1130	490	679	737	678	374	886	1025	764	713	861	537	1095	565	447	3592	1853	1753	2316	2651	837	1327	2200	1297	1729	1453	920	1233	1181	1537	1582	1434	1593	2526	1869	1646	1178
	ENSMAUG00000000754	PTPRR		38	36	23	34	14	42	32	15	6	36	40	24	13	21	6	13	7	10	35	34	12	16	13	2	419	187	147	210	138	45	57	123	88	142	415	108	106	91	215	227	142	455	701	481	280	55
	ENSMAUG00000000755	GFPT2		282	88	84	219	156	147	152	172	507	162	40	56	99	81	32	66	88	34	80	137	49	112	54	35	333	110	254	222	230	188	361	279	170	242	90	190	200	280	183	288	155	154	296	208	200	186
	ENSMAUG00000000756	FBXL22		154	253	229	125	54	156	140	103	190	76	80	155	104	131	82	142	142	172	129	112	92	44	61	84	495	232	331	168	249	103	365	302	202	404	599	343	338	1291	794	328	516	335	1101	413	1306	363
	ENSMAUG00000000757	DBP		235	328	478	232	290	456	405	292	561	143	327	261	234	179	1138	283	1840	526	466	728	417	522	366	189	230	188	180	169	338	161	208	241	373	290	314	115	194	167	611	94	342	185	308	207	352	234
	ENSMAUG00000000758	CACHD1		1551	1351	1035	393	251	593	462	433	731	320	484	704	594	486	590	731	1074	677	587	615	554	432	368	300	634	386	380	488	531	270	444	618	350	543	649	522	556	625	638	522	546	506	838	545	661	456
	ENSMAUG00000000759	CD163		120	208	87	426	182	123	256	880	1289	482	412	122	66	190	181	34	76	82	319	411	197	495	332	97	51	333	57	532	291	336	54	424	217	48	1715	51	68	1131	755	130	113	281	2919	618	2484	553
	ENSMAUG00000000760	PDE10A		66	115	45	188	253	154	68	42	70	495	86	120	286	180	20	34	64	41	36	86	160	154	10	24	86	39	38	36	46	40	4	48	89	46	105	25	48	57	25	30	28	70	154	117	63	51
	ENSMAUG00000000761	ANK1		136	201	118	380	744	166	119	112	96	950	851	346	708	524	233	242	256	252	176	120	336	563	397	180	191	132	108	138	291	101	42	241	254	260	190	190	320	57	145	132	111	114	195	115	155	257
	ENSMAUG00000000762	CNOT9		1302	948	813	398	212	702	538	773	1305	499	417	322	345	371	285	470	425	418	392	635	192	608	442	242	828	492	788	648	572	322	981	661	742	924	708	521	592	669	681	450	674	626	1518	688	971	500
	ENSMAUG00000000763	DCP1B		401	319	242	75	100	147	178	87	185	132	131	154	169	126	80	175	178	145	131	157	86	89	66	51	68	87	105	84	112	78	68	144	108	167	178	129	127	363	187	132	150	96	403	174	338	97
	ENSMAUG00000000764	JAM3		1075	980	774	262	134	568	362	119	418	105	265	236	363	332	160	368	302	275	390	516	178	116	69	18	108	116	178	114	134	61	140	168	82	198	156	194	80	368	186	198	152	130	362	286	542	155
	ENSMAUG00000000765	ZBTB38		2549	1754	1548	764	415	1526	1053	738	1299	551	946	907	791	763	571	1168	1020	806	1189	1378	604	613	376	298	415	409	541	598	750	310	544	822	320	659	815	582	594	1179	619	684	706	586	1477	886	1274	481
	ENSMAUG00000000766	MON1B		1039	1199	937	233	164	428	361	429	932	297	254	495	750	465	274	476	568	439	566	531	261	480	311	87	414	249	349	338	261	147	318	579	170	410	326	256	178	387	384	275	262	534	685	479	512	247
	ENSMAUG00000000767	ST3GAL1		2318	2362	2066	1237	634	1278	1420	1632	3129	1624	844	1146	1640	1051	942	1276	1424	1480	1408	1115	1048	2018	1302	666	440	232	259	314	306	130	198	273	240	265	704	350	382	832	494	658	458	332	921	576	869	243
	ENSMAUG00000000768	-		0	0	0	0	0	0	8	0	0	0	1	5	0	3	2	0	0	0	1	0	0	1	1	0	0	0	0	0	0	4	0	0	0	0	0	0	0	0	0	0	0	0	12	0	0	0
	ENSMAUG00000000769	NPRL3		299	264	208	48	63	186	96	106	326	71	158	214	333	198	79	206	201	140	389	428	120	225	123	50	56	68	74	71	58	86	102	118	72	84	140	62	20	104	110	156	72	96	240	130	146	76
	ENSMAUG00000000770	BRF1		1500	1429	1045	757	475	1061	689	624	1533	1348	463	613	865	794	375	787	938	634	521	809	361	737	440	256	1047	389	778	616	529	384	973	853	805	764	806	693	280	799	1013	614	528	631	1367	864	1228	532
	ENSMAUG00000000771	-		0	0	2	2	10	0	2	0	0	0	12	4	0	10	0	3	0	0	0	4	0	0	0	0	0	0	2	0	2	10	0	10	0	0	14	2	0	0	0	0	0	0	0	0	0	8
	ENSMAUG00000000772	HYCC1		2622	2015	1567	570	228	1000	774	497	882	351	852	733	741	799	551	910	1122	876	834	968	566	660	363	239	488	319	584	436	573	274	798	638	560	608	202	386	560	302	460	523	386	406	366	274	496	344
	ENSMAUG00000000773	CTXN1		248	1272	715	364	244	587	679	1254	1811	812	330	438	554	448	360	270	679	661	1018	680	506	1062	612	522	106	68	102	60	96	26	78	42	24	96	204	84	62	452	240	62	206	122	424	248	718	184
	ENSMAUG00000000774	RHOG		4618	6627	5260	3102	1513	5251	4215	7053	10284	3836	2898	3740	3258	2770	1820	3139	4771	3606	3794	3822	2398	4248	3602	1729	4368	2170	3095	2954	4401	1037	3998	3446	2552	3234	3474	2396	2400	3950	3851	3324	3036	3610	5579	3883	5777	2548
	ENSMAUG00000000775	PRSS56		46	56	36	40	118	48	70	120	189	94	28	42	63	38	14	16	26	8	28	28	24	126	54	24	146	46	24	18	12	24	26	60	26	56	140	50	84	36	90	108	40	84	130	138	46	53
	ENSMAUG00000000776	-		0	0	0	2	2	0	0	0	0	2	0	0	0	0	0	0	0	0	0	0	0	0	0	0	0	0	0	0	0	0	0	0	0	0	0	8	0	0	0	0	0	0	0	0	0	0
	ENSMAUG00000000777	ST8SIA2		12	18	6	52	510	14	27	10	6	153	80	86	38	44	12	6	9	8	37	10	12	19	2	17	116	36	46	20	12	40	53	52	44	40	106	41	82	248	112	70	112	55	134	46	216	139
	ENSMAUG00000000778	MMP27		11	8	10	11	101	8	22	0	16	25	49	20	2	29	8	10	10	4	8	18	22	10	30	2	0	0	0	2	8	15	0	23	0	2	18	6	26	2	6	0	0	0	0	2	8	38
	ENSMAUG00000000779	-		1408	1146	968	396	223	943	400	322	1085	310	383	429	580	492	212	627	535	446	476	714	170	389	197	69	353	284	551	440	352	210	706	598	410	503	494	358	116	593	651	322	356	348	969	559	1336	370
	ENSMAUG00000000780	SWI5		4443	6011	5584	3390	1593	5390	3815	5450	9056	2302	4145	3703	3882	3470	1519	2953	3701	3082	2961	4241	2215	4461	2801	902	3821	2664	3810	3425	3690	1365	4037	3261	3689	3843	3876	2734	2680	3677	4811	3643	2881	3890	6082	3293	4739	2139
	ENSMAUG00000000781	CCL5		46	96	82	2190	1237	2825	3414	6968	5596	2330	12	14	44	44	20	22	48	36	1440	1342	954	3986	2490	1104	440	138	100	124	652	60	118	254	110	300	54	78	30	118	86	106	116	68	228	126	255	78
	ENSMAUG00000000782	-		98	111	107	74	34	110	47	98	139	40	57	37	40	42	8	60	42	38	70	68	14	44	30	6	92	138	158	104	72	37	152	75	183	168	90	94	26	86	124	82	75	138	206	74	108	36
	ENSMAUG00000000783	-		244	550	622	480	322	565	900	2206	2102	2228	370	436	424	348	684	260	674	958	590	472	798	1606	1394	1624	1396	510	822	738	1590	312	1062	636	868	758	1256	540	1606	1014	1082	938	922	862	996	716	1007	755
	ENSMAUG00000000784	-		6	20	12	14	2	16	34	44	26	22	14	20	12	10	4	4	18	6	4	14	8	10	20	10	16	8	4	16	16	12	36	24	38	38	18	14	32	20	22	12	20	28	60	16	24	18
	ENSMAUG00000000785	PIAS1		1781	847	654	285	164	1005	439	332	733	265	343	311	315	369	166	596	364	345	625	627	258	400	218	114	352	246	344	329	335	162	386	391	187	303	232	231	252	299	326	260	254	299	395	319	457	124
	ENSMAUG00000000786	PBK		184	199	298	224	63	184	127	518	896	351	66	56	42	87	39	42	28	33	135	159	124	413	152	95	119	282	690	370	168	214	844	521	540	560	390	360	236	308	552	278	295	416	938	287	669	181
	ENSMAUG00000000787	AVPR1B		80	41	26	12	20	10	14	1	20	6	1	10	27	16	2	28	12	30	8	4	14	20	19	0	0	0	0	0	0	4	2	4	0	0	8	0	0	1	0	0	0	0	0	0	0	6
	ENSMAUG00000000788	KCNS1		4	34	11	8	98	15	0	0	0	16	28	12	16	4	4	6	38	4	11	7	12	2	0	8	4	0	10	8	18	28	10	20	20	50	10	12	26	48	28	2	6	0	22	24	70	49
	ENSMAUG00000000789	-		149	248	154	30	24	52	61	66	69	22	62	98	99	91	43	99	77	119	47	43	48	27	50	27	26	2	0	0	0	8	2	8	0	0	2	2	12	2	0	0	6	0	22	2	6	2
	ENSMAUG00000000790	-		1596	1271	1240	416	258	1123	777	533	1212	330	398	532	610	481	161	788	635	579	997	1184	215	562	269	136	525	539	742	536	362	246	1034	713	722	792	755	520	211	767	902	566	581	507	1674	928	1147	290
	ENSMAUG00000000791	BTBD7		754	493	517	141	124	316	268	307	326	120	250	251	234	273	227	312	372	380	297	302	193	175	187	86	206	157	289	225	297	143	237	216	147	182	235	208	229	218	160	130	151	281	189	280	338	170
	ENSMAUG00000000792	-		363	326	385	249	190	271	236	268	473	132	139	238	199	254	88	217	168	124	224	272	80	188	224	40	139	74	139	88	150	48	96	90	127	126	224	110	50	115	120	205	142	154	408	200	118	44
	ENSMAUG00000000793	NCALD		605	976	714	248	218	226	298	286	288	501	249	324	432	311	296	360	507	527	318	319	228	377	212	205	142	28	103	70	94	73	160	111	36	116	164	156	171	210	210	150	176	94	232	204	524	178
	ENSMAUG00000000794	LRPAP1		4445	4724	3994	1903	911	3500	2080	2192	5079	1820	1799	2138	2378	2117	804	2215	2362	1876	1630	2453	975	2316	1218	554	2625	1442	2248	2200	2062	864	2236	2102	2136	2420	2250	1578	1426	2227	2444	1940	1708	2192	3982	2540	3150	1288
	ENSMAUG00000000795	GM136		0	0	0	6	2	0	4	0	0	0	10	6	2	0	4	0	0	0	11	5	0	2	7	0	0	5	0	2	0	22	0	8	0	0	10	2	0	0	2	0	0	2	0	6	2	6
	ENSMAUG00000000796	REG2		0	2	0	0	2	2	0	0	0	13	15	0	0	8	4	0	0	4	0	1	6	2	2	6	6	0	4	1	0	2	0	2	0	0	36	0	0	4	0	0	0	2	0	2	3	0
	ENSMAUG00000000797	-		91	151	100	199	40	180	171	223	369	102	72	72	117	142	42	40	78	47	73	114	77	192	120	30	758	432	449	388	539	184	381	492	304	483	413	354	416	541	532	529	476	812	667	472	513	359
	ENSMAUG00000000798	SCMH1		468	475	271	198	104	285	316	257	537	191	138	183	206	165	114	263	248	210	258	282	123	203	149	69	49	57	32	28	38	45	21	107	10	81	138	32	36	92	36	44	91	28	194	40	280	72
	ENSMAUG00000000799	-		376	280	178	146	36	331	127	154	235	126	102	58	120	92	34	116	122	76	129	170	42	172	54	23	80	130	304	284	138	162	456	334	259	430	136	188	116	229	316	212	156	217	500	198	386	157
	ENSMAUG00000000800	ALKBH7		833	1669	1456	606	350	835	914	1226	1678	786	896	1217	1041	949	783	654	1300	1270	689	654	731	1184	943	613	1834	842	1180	1006	1726	442	1024	1070	1014	1072	1314	883	1518	1376	1596	1397	1406	1582	1503	940	1188	924
	ENSMAUG00000000801	-		141	129	65	205	385	139	69	151	268	1023	61	97	249	155	38	46	102	27	48	77	81	310	56	26	52	56	66	80	146	71	30	69	42	48	222	46	90	76	103	118	60	79	121	282	137	109
	ENSMAUG00000000802	-		181	270	310	171	104	136	323	296	336	171	175	212	222	176	196	173	306	406	295	179	195	180	257	251	494	278	257	304	371	131	293	217	260	259	377	191	365	248	298	355	315	431	224	284	226	173
	ENSMAUG00000000803	PCDHGA10		101	61	19	7	8	40	43	7	34	6	27	30	34	17	28	26	25	13	9	25	24	22	4	4	3	2	10	10	14	10	10	10	0	8	0	0	14	10	6	7	2	2	5	12	4	34
	ENSMAUG00000000804	ZBTB6		324	142	98	54	24	141	62	60	80	60	90	36	62	58	36	96	34	48	85	116	56	50	20	40	82	64	24	82	100	32	62	66	8	36	24	24	70	68	46	60	48	86	68	86	44	28
	ENSMAUG00000000805	HENMT1		41	12	16	318	164	230	300	24	22	13	13	6	11	16	6	8	6	0	523	343	78	19	12	0	0	2	20	10	18	17	16	6	0	15	10	6	21	10	10	2	0	4	18	20	18	25
	ENSMAUG00000000806	ZBTB41		1079	257	175	124	43	286	155	25	129	26	231	144	147	125	152	165	72	93	105	202	126	50	38	20	60	60	98	115	170	145	127	147	148	180	151	186	83	102	175	56	69	87	151	156	170	60
	ENSMAUG00000000807	PGM1		3213	2597	2191	1267	575	2285	1480	2088	4888	1413	1018	1266	1205	1032	687	1533	1392	1358	1741	1885	819	2416	1194	553	6094	4314	4614	4122	3570	1669	3054	4092	3413	4946	4247	3365	2433	2901	4070	4002	3830	4018	6564	6603	3815	1853
	ENSMAUG00000000808	CDH16		246	152	192	188	272	38	22	28	96	590	80	132	64	182	73	170	120	128	20	76	28	59	12	10	58	2	12	0	33	24	6	41	48	52	121	60	89	60	92	102	102	122	188	190	88	43
	ENSMAUG00000000809	TIE1		9060	7202	4644	757	725	2158	1710	616	1972	645	958	1858	2785	2049	1484	3423	2937	2240	1817	2574	712	781	491	299	96	44	132	181	132	93	71	202	86	124	139	122	66	261	240	108	100	74	228	201	314	118
	ENSMAUG00000000810	FNIP2		73	33	26	40	154	22	21	58	42	63	26	34	42	19	22	14	25	12	57	50	55	23	14	6	6	10	12	8	22	16	10	23	10	28	32	18	36	32	2	6	12	10	4	42	24	21
	ENSMAUG00000000811	GPC3		22387	18182	13093	3785	1852	7610	4762	1851	5683	1474	4996	5021	6028	5343	3014	6980	7706	5267	7798	8557	2191	3937	1558	740	22	64	68	46	33	48	23	58	4	40	46	30	8	122	80	10	36	20	82	112	108	89
	ENSMAUG00000000812	PRL7A2		0	0	2	2	0	0	4	4	0	2	6	0	0	2	2	0	0	0	2	0	3	0	0	0	0	0	0	0	0	0	0	0	0	0	2	6	9	2	0	0	0	2	0	0	1	4
	ENSMAUG00000000813	CRYBG2		38	143	55	170	343	86	50	95	144	492	58	82	123	87	22	60	64	30	42	44	136	192	52	18	5949	1227	1606	1308	1988	316	570	961	738	1022	1688	628	1272	991	1311	1650	1066	1823	1650	1711	835	578
	ENSMAUG00000000814	INSIG1		12808	6976	5328	3822	1632	8155	4605	1222	2954	924	3916	3263	4565	4540	1978	6239	4297	3960	3182	8380	2155	2713	1130	382	18060	5348	3650	3454	4987	715	1803	2471	2242	6040	3502	3429	5831	3417	5554	8336	4278	5894	5806	3750	3441	1093
	ENSMAUG00000000816	RASAL2		568	378	336	103	90	231	166	89	84	76	198	148	125	174	123	168	197	149	223	182	126	58	66	52	168	38	52	90	48	171	72	88	88	84	123	97	60	89	124	50	58	50	99	57	131	61
	ENSMAUG00000000817	DIAPH2		581	443	445	337	115	384	330	431	556	341	204	264	258	278	177	407	335	360	387	355	267	329	216	266	206	158	208	281	155	113	323	155	151	259	260	288	260	402	310	174	178	229	363	213	302	204
	ENSMAUG00000000818	HAUS3		208	122	156	112	60	98	148	108	210	142	131	85	50	175	32	70	73	56	142	139	72	60	45	76	218	96	194	182	260	125	215	208	183	220	200	185	132	109	224	142	147	180	318	144	213	76
	ENSMAUG00000000820	MRPL10		1661	2275	1825	954	660	1524	1336	1697	2389	1014	846	916	1027	1008	514	876	1229	785	927	1403	653	1045	897	312	1866	976	1688	1207	1582	703	2042	1762	1692	1801	1370	1075	1062	1583	2116	1472	1252	1724	3077	1913	2398	1133
	ENSMAUG00000000821	THEMIS2		211	206	94	483	552	468	509	442	501	471	124	157	143	170	42	146	138	120	244	287	212	291	256	84	54	56	90	64	102	108	178	249	81	174	260	198	175	181	390	223	186	398	279	342	370	192
	ENSMAUG00000000822	URGCP		1143	934	741	230	190	620	516	302	561	178	318	326	552	415	251	570	562	502	296	489	181	448	204	90	3986	1398	1361	1517	2801	605	1236	1673	1232	1515	1398	944	894	860	1050	1215	987	1464	1320	1843	1017	732
	ENSMAUG00000000823	PAKAP		6554	6656	6217	2743	1380	4291	4040	2495	3308	1243	2697	3530	3075	3062	2411	3905	4185	4455	4032	4395	2635	2217	1817	1196	282	152	186	278	300	107	208	344	128	393	632	517	322	1346	572	630	644	381	1120	424	1415	299
	ENSMAUG00000000824	FBXO5		234	192	222	114	32	158	110	146	295	104	72	55	82	70	49	62	97	56	59	165	74	154	85	55	65	166	390	217	174	137	457	245	275	293	178	143	167	177	384	174	170	134	354	163	299	111
	ENSMAUG00000000825	SNRPE		331	600	540	347	204	569	378	594	702	194	382	270	189	257	107	301	286	244	374	345	202	276	221	142	457	457	491	514	490	158	615	276	658	751	650	510	478	487	722	612	614	390	1129	416	400	155
	ENSMAUG00000000826	SAMSN1		167	102	85	227	106	303	254	68	153	77	136	58	82	74	33	106	48	71	119	204	85	160	83	70	2	14	20	12	26	11	6	40	10	14	126	66	32	178	49	74	94	19	216	70	176	38
	ENSMAUG00000000827	KCNE2		1045	598	626	220	133	498	276	210	624	113	284	249	215	421	128	472	318	220	248	413	117	237	118	22	0	2	4	0	94	12	26	6	0	18	18	2	26	2	4	0	0	0	28	2	6	18
	ENSMAUG00000000828	LIMD1		2370	2129	1550	736	314	1150	952	847	1858	582	767	865	963	858	518	1059	1136	806	899	1189	576	763	514	274	680	374	638	589	734	363	920	709	466	686	796	440	460	804	866	646	568	638	1308	962	1299	501
	ENSMAUG00000000829	NUDT21		1711	2381	2158	1202	533	1979	1583	2172	2890	986	1388	1114	1106	1049	502	900	1529	929	1062	1731	714	1541	1025	490	1035	774	1788	1106	1318	645	2416	1626	1572	1612	1486	1394	1066	1800	2121	1616	1202	1349	3351	1672	2545	976
	ENSMAUG00000000830	-		0	0	0	2	8	0	0	0	0	0	10	0	4	10	1	0	0	6	2	2	0	0	4	0	0	2	0	0	0	4	0	4	0	0	6	6	0	0	0	0	0	0	2	10	0	8
	ENSMAUG00000000831	-		34	25	4	8	1	14	12	10	34	16	5	8	6	9	2	18	4	4	20	8	12	18	12	2	2	4	26	21	12	8	17	14	14	4	15	25	6	20	22	0	5	14	30	25	31	16
	ENSMAUG00000000832	TAC1		0	0	0	2	0	0	4	2	0	0	6	17	8	6	2	0	0	0	9	2	4	0	2	2	522	364	668	615	308	217	350	688	742	1078	498	520	528	570	914	616	286	466	1310	490	834	304
	ENSMAUG00000000833	AGTR2		26	12	0	6	12	6	14	4	0	0	21	40	0	8	1	6	0	0	19	6	6	0	18	11	0	0	2	16	0	26	0	0	10	0	0	6	0	4	16	0	0	0	0	6	6	0
	ENSMAUG00000000834	-		484	359	321	100	128	164	138	146	393	102	88	190	227	201	59	224	262	170	195	223	72	157	111	14	151	100	149	93	94	52	134	131	81	119	62	86	19	119	162	150	119	111	288	132	217	69
	ENSMAUG00000000835	ASPRV1		10	22	17	32	10	14	36	16	28	34	14	16	32	1538	8	18	14	0	14	12	8	15	4	0	129	8	35	37	31	13	2	22	0	10	8	0	0	2	2	6	2	9	10	10	13	7
	ENSMAUG00000000836	FAM98A		761	349	292	164	52	397	232	374	907	442	138	143	241	139	131	178	220	130	279	308	128	263	159	100	226	270	333	304	120	164	533	349	258	380	242	246	194	462	554	243	375	358	723	405	525	153
	ENSMAUG00000000837	-		0	2	0	0	0	0	0	0	0	0	0	0	0	0	0	0	0	0	2	0	0	0	0	2	0	0	0	2	0	3	0	0	0	2	0	0	0	0	0	0	0	0	0	0	0	1
	ENSMAUG00000000838	-		0	0	0	1	6	0	0	0	0	15	0	0	0	0	0	0	0	0	0	0	0	4	0	0	0	0	0	0	2	0	2	2	0	0	0	0	0	0	0	0	0	8	0	0	2	8
	ENSMAUG00000000839	GPR180		1587	1584	1142	558	242	1325	612	604	1671	556	709	782	739	608	305	696	698	534	689	892	412	728	230	145	372	254	790	754	522	342	986	908	752	828	856	536	430	652	984	592	536	586	1928	958	1334	368
	ENSMAUG00000000840	VOPP1		3697	2876	2248	742	295	1366	1023	519	944	332	1056	1123	1227	1176	583	1274	1395	1178	840	1259	585	558	444	242	206	146	76	150	170	96	56	197	96	208	378	228	151	398	296	256	242	144	470	210	448	178
	ENSMAUG00000000841	-		0	0	0	2	3	2	4	6	0	0	2	6	0	12	0	0	0	2	12	6	2	0	0	0	0	0	0	0	0	12	4	2	0	0	2	4	0	0	0	0	10	0	6	0	2	10
	ENSMAUG00000000842	CCR5		71	44	48	566	184	471	457	1532	1111	733	89	24	19	48	4	31	16	35	195	220	241	701	535	272	76	36	42	68	20	18	16	66	4	62	102	58	46	119	72	72	130	52	226	106	166	16
	ENSMAUG00000000843	CDH26		45	139	94	105	199	117	38	76	121	458	81	67	101	152	16	54	49	32	64	70	44	91	24	28	68	62	66	84	60	35	63	89	38	41	40	32	30	69	36	62	32	55	69	59	28	73
	ENSMAUG00000000844	-		38	37	23	19	28	17	26	10	24	12	28	16	20	21	12	26	27	8	21	6	7	10	25	6	27	2	23	25	44	39	14	40	34	24	29	19	23	29	34	22	13	22	80	42	19	15
	ENSMAUG00000000845	EXOC1		1096	725	726	364	176	487	500	535	790	322	704	316	416	405	225	352	477	417	507	459	258	449	331	196	731	488	482	444	430	305	615	435	374	514	587	439	335	513	575	583	466	433	856	519	527	169
	ENSMAUG00000000846	-		892	1042	939	930	402	1267	906	982	1798	493	478	504	417	481	260	461	681	662	707	879	518	838	638	287	149	42	45	92	30	38	66	99	32	67	117	94	46	177	70	51	180	66	226	128	199	58
	ENSMAUG00000000847	FRG1		2124	2685	2937	1737	931	2342	2634	2052	2741	998	2364	1326	1444	1870	974	1532	1906	1946	2409	2650	1362	1668	1460	949	4486	1930	1566	1924	1622	564	1210	1456	1696	1764	1574	1184	1862	1393	2052	2334	1558	2163	2654	1688	1734	715
	ENSMAUG00000000848	TSPAN5		425	221	168	62	60	147	87	47	226	39	42	33	62	56	39	103	108	42	71	139	36	41	27	8	36	32	14	58	30	13	40	14	12	20	26	36	0	36	16	0	12	14	28	21	60	19
	ENSMAUG00000000849	TMED7		3727	2006	2111	1115	476	1741	1118	814	1400	496	1176	758	878	1263	499	1132	1132	757	719	1465	598	791	582	229	4465	2295	3064	2632	3554	1118	2590	2576	2284	3444	2184	2118	2092	2098	3148	2728	2774	3332	4558	2856	2621	1341
	ENSMAUG00000000850	TRAF3IP3		597	612	298	311	263	473	444	305	573	612	221	333	493	363	48	328	303	174	254	392	278	363	368	68	154	35	98	93	114	76	83	223	64	120	360	136	85	403	179	137	124	111	504	301	766	106
	ENSMAUG00000000851	KIF2A		1598	1216	1312	612	381	835	797	674	900	502	1381	705	700	802	555	800	782	686	1005	1179	617	714	471	304	552	445	759	584	672	521	888	698	591	683	816	721	674	681	738	737	594	762	1073	667	792	356
	ENSMAUG00000000852	S100PBP		46	44	50	25	30	54	76	47	26	30	50	17	22	27	9	16	8	16	31	37	23	34	46	9	18	8	11	6	10	85	28	52	50	26	24	46	22	38	22	20	12	24	18	37	96	23
	ENSMAUG00000000853	MTMR9		1678	980	817	389	201	545	579	462	818	172	480	521	508	566	347	550	530	606	497	541	310	470	283	145	598	276	416	338	414	208	377	484	420	524	428	306	398	462	543	436	384	397	588	514	513	272
	ENSMAUG00000000854	LRAT		1929	1159	864	188	82	328	161	52	96	26	449	396	596	981	246	845	612	302	212	330	227	143	30	28	2328	797	1326	1963	928	302	478	633	318	926	306	319	226	712	588	676	612	578	426	565	502	167
	ENSMAUG00000000855	PBX4		34	152	85	112	110	127	125	234	283	408	51	93	134	99	50	64	85	70	113	79	147	263	80	81	272	56	32	55	125	18	42	43	27	44	180	56	68	117	130	88	83	159	136	121	84	44
	ENSMAUG00000000856	DLG3		641	428	366	181	166	288	224	156	392	93	268	168	197	211	110	248	218	192	118	281	96	123	97	52	1538	804	802	656	1034	323	623	779	660	692	656	448	669	644	718	988	642	714	880	682	577	392
	ENSMAUG00000000857	HELZ2		1768	2031	1443	2455	1480	3065	4759	2353	3192	1556	712	857	959	641	670	767	1201	918	3090	2585	2237	2299	2084	1021	1060	518	494	419	2338	531	1341	1588	412	984	466	484	702	588	628	826	464	644	2270	2268	2052	809
	ENSMAUG00000000858	-		2	0	0	2	2	0	0	0	12	2	14	10	0	10	5	0	0	2	4	22	12	0	4	4	0	0	2	0	0	6	4	0	0	4	14	0	0	4	4	1	2	0	4	0	8	4
	ENSMAUG00000000859	DUSP6		8063	5887	5393	3328	1690	4706	4356	3396	5483	2100	2294	2636	1945	2472	1614	2655	2825	2477	3993	4621	2528	3573	2266	1830	1112	340	520	635	384	161	372	433	240	427	344	303	391	438	464	736	448	338	828	403	559	227
	ENSMAUG00000000860	DSN1		134	75	110	41	48	62	60	100	253	61	86	62	27	54	30	14	12	18	46	27	61	74	36	12	48	64	224	121	33	100	263	182	214	208	161	91	76	287	250	120	128	176	411	169	270	72
	ENSMAUG00000000861	H2-DMA		1956	3242	3305	2064	1554	2617	2613	15746	17696	7545	1341	2745	2546	2196	2052	2147	3754	2884	3562	2696	2806	7511	7704	3923	3568	1494	1975	1764	4985	1145	1590	4083	1792	3114	2994	2403	2162	3709	3100	2672	2692	2808	5368	4040	4852	2060
	ENSMAUG00000000862	GHR		843	502	503	250	105	378	273	211	502	165	177	231	318	384	116	241	213	184	191	255	85	257	138	82	649	692	707	593	513	294	500	608	544	580	431	367	417	525	608	479	499	590	538	368	365	247
	ENSMAUG00000000863	TNIP2		311	194	192	172	82	152	157	256	360	140	98	136	162	172	74	126	160	124	104	209	113	97	108	113	112	42	48	91	66	83	69	128	80	90	172	46	80	74	58	48	40	26	130	72	148	92
	ENSMAUG00000000864	DLST		3234	3090	2182	1311	597	2240	1580	1576	3185	1013	1302	1458	2554	1688	813	1407	1630	1276	1340	1791	810	1797	1020	367	10697	6840	8405	7530	8336	3368	6794	6770	6334	8878	6211	5700	5540	7151	7896	7944	6827	8042	8808	6180	5911	4271
	ENSMAUG00000000865	GRIK1		46	66	39	24	20	22	37	5	12	7	113	58	18	38	10	42	17	15	28	45	38	18	11	17	0	16	6	0	0	114	2	12	0	0	38	51	6	4	12	0	8	40	8	14	19	34
	ENSMAUG00000000866	-		14	10	5	14	19	2	3	19	12	30	6	16	4	8	0	4	10	0	7	5	20	5	8	14	65	32	7	12	55	22	18	1	0	10	31	15	62	16	56	26	20	71	0	9	0	12
	ENSMAUG00000000867	ABCG5		8	0	0	54	191	38	17	0	2	51	20	32	16	49	2	0	2	0	22	20	12	4	10	18	4848	2217	3232	4321	2209	918	1315	2170	1166	1707	739	708	542	697	955	1004	1154	1542	232	1646	117	527
	ENSMAUG00000000868	-		242	155	81	87	44	119	72	40	177	120	39	30	61	74	26	105	68	42	81	108	31	41	14	12	1721	947	1084	1572	1292	361	835	1260	1074	1851	534	528	298	498	754	471	570	694	1125	1083	850	447
	ENSMAUG00000000869	GPHN		839	740	662	331	101	439	431	254	400	150	408	246	330	439	134	382	416	202	275	451	153	192	114	38	592	535	946	851	1389	612	1256	1432	1224	1246	526	1111	913	560	892	940	490	852	1332	517	755	488
	ENSMAUG00000000870	MYBPHL		140	591	228	73	117	53	142	56	26	30	107	129	169	72	36	98	261	58	55	7	14	120	75	12	0	0	0	0	6	9	4	2	0	0	0	8	8	2	0	0	4	0	0	0	4	6
	ENSMAUG00000000871	-		439	512	461	186	122	287	158	108	192	560	138	256	704	383	102	229	324	153	65	210	107	227	62	30	328	89	292	211	260	171	377	328	222	268	170	220	135	391	237	164	228	239	316	373	449	192
	ENSMAUG00000000872	HSF4		73	79	71	30	79	45	63	23	133	24	14	69	44	41	13	17	44	26	16	53	28	29	31	2	0	2	2	22	4	8	3	12	22	16	28	10	14	32	29	20	0	21	31	22	76	27
	ENSMAUG00000000873	-		2	4	4	77	47	16	6	2	4	34	14	9	39	12	4	0	0	0	4	12	9	2	6	2	0	0	2	2	0	13	0	4	4	0	4	14	10	0	2	0	14	0	0	6	2	18
	ENSMAUG00000000874	CLCNKB		46	12	6	87	123	90	33	36	6	876	18	44	147	32	16	18	15	14	2	47	158	134	2	17	0	8	10	0	58	15	2	57	6	4	14	7	10	4	0	2	0	4	45	7	22	62
	ENSMAUG00000000875	NQO2		760	599	470	696	298	796	566	988	1736	678	286	247	285	248	110	250	279	158	404	412	338	768	372	156	616	368	1114	857	860	452	1170	938	934	1161	880	673	484	975	1084	886	572	846	1633	874	1213	396
	ENSMAUG00000000876	ADGRF5		10259	3512	2243	994	449	2984	1868	598	1535	448	835	861	1144	1046	648	1953	1099	942	1592	2379	583	862	421	162	14	24	32	22	32	65	50	74	12	68	59	104	60	139	84	20	68	48	112	74	196	59
	ENSMAUG00000000877	BDH1		897	1278	1082	654	167	684	547	865	1664	508	379	549	1195	649	231	425	652	489	476	555	244	888	484	129	2805	1586	3148	2032	2455	1258	3426	3532	2850	3411	2863	2255	1316	2910	3799	2603	2076	2830	5017	2666	3753	1738
	ENSMAUG00000000878	-		0	0	2	0	0	0	0	0	0	0	2	0	0	0	0	0	0	0	0	0	8	0	0	0	0	0	0	0	0	2	0	0	0	0	0	0	0	0	0	0	0	0	0	0	10	4
	ENSMAUG00000000879	YLPM1		791	1121	947	344	251	506	542	437	664	184	562	507	509	493	249	480	717	599	565	524	367	394	377	226	856	437	557	675	779	318	721	630	630	685	714	461	544	753	772	714	500	559	1088	806	951	457
	ENSMAUG00000000880	RFLNA		301	521	392	32	131	159	83	49	76	99	66	175	268	175	70	176	218	90	75	154	87	203	57	12	16	30	0	14	6	15	0	8	0	6	42	10	52	49	58	72	20	40	68	87	53	46
	ENSMAUG00000000881	TMEM245		2310	1950	1436	848	440	1230	1180	1265	2586	765	751	793	913	768	458	879	1025	778	1097	1105	558	1049	630	387	1064	470	589	571	828	233	464	587	415	618	507	375	287	590	650	527	347	508	1029	949	827	365
	ENSMAUG00000000882	NEXMIF		18	6	38	0	4	2	14	0	4	4	4	24	8	2	4	2	6	4	12	8	4	0	0	2	0	0	0	0	0	19	4	4	6	6	14	8	10	2	0	0	8	4	6	4	4	0
	ENSMAUG00000000883	-		192	244	247	54	41	104	115	77	221	67	39	126	153	99	66	82	88	64	72	88	70	64	96	13	263	107	141	97	158	61	113	115	124	206	154	131	39	218	277	158	123	164	241	182	164	53
	ENSMAUG00000000884	EMC10		2613	4630	3604	1415	816	2153	2145	2935	5411	1284	1427	2500	2205	1983	1280	1977	2926	2035	1789	2119	1200	2599	1673	448	2125	1250	1714	1446	1622	713	1788	1887	1395	1595	2059	1479	934	2031	2446	1641	1353	2023	3522	2444	3136	1620
	ENSMAUG00000000885	PPP1R21		1391	883	875	396	246	747	464	281	779	259	420	405	416	606	261	668	567	465	480	633	247	409	166	104	596	215	418	350	374	249	305	364	284	408	382	350	305	517	479	435	266	377	712	588	621	192
	ENSMAUG00000000886	PKIA		3495	1476	1289	502	236	929	594	315	552	308	680	533	510	758	404	950	676	592	585	842	504	461	314	108	58	36	16	30	62	77	72	74	58	124	98	77	84	150	108	88	100	40	238	62	215	58
	ENSMAUG00000000887	ATG16L1		613	366	306	86	117	293	95	72	388	162	131	155	137	140	110	176	190	68	143	208	63	109	47	16	499	202	341	323	183	196	346	346	220	363	274	223	204	225	283	202	258	253	523	366	359	210
	ENSMAUG00000000888	CCDC120		1323	1345	978	240	199	639	407	249	650	253	249	536	823	525	412	694	737	623	384	735	364	323	246	143	874	414	525	596	696	169	240	498	276	357	567	215	183	693	450	367	415	475	914	1026	436	304
	ENSMAUG00000000889	RAB7B		362	198	116	162	133	198	168	204	272	197	58	78	125	72	67	142	125	80	130	176	52	102	35	30	0	0	2	0	18	2	8	10	0	38	24	12	22	12	24	2	0	30	16	28	30	19
	ENSMAUG00000000890	PGF		50	70	53	147	171	94	123	112	125	221	22	47	133	21	30	30	27	16	58	76	64	220	25	10	0	2	2	4	6	10	0	20	18	12	0	9	6	14	2	4	14	0	22	3	12	11
	ENSMAUG00000000891	OR7G16		0	0	0	2	4	0	2	4	8	0	6	2	0	0	4	0	0	2	2	4	4	0	2	0	0	0	0	0	0	6	4	0	0	0	4	10	4	0	0	0	0	0	0	0	6	8
	ENSMAUG00000000892	-		330	748	704	316	148	368	476	948	1184	414	296	338	446	354	380	386	436	604	486	402	284	550	596	334	886	616	836	768	694	186	834	748	692	946	662	566	614	890	1142	860	708	872	1158	770	1032	538
	ENSMAUG00000000893	TMEM160		2604	4747	4648	2517	1652	3167	3570	4302	5377	2485	2913	3598	2541	2389	2489	2104	3460	3756	1950	2994	2791	4190	3657	2307	2748	1180	1643	1300	2308	543	1393	1296	1158	1656	2980	1562	1891	2614	2242	2345	1527	1944	3645	2129	2756	1190
	ENSMAUG00000000894	PRSS54		74	154	89	52	24	127	110	181	275	148	84	65	78	69	40	86	98	48	89	99	42	98	37	47	4	0	0	0	0	16	4	2	0	6	16	0	8	0	0	0	6	2	0	4	0	4
	ENSMAUG00000000895	AW551984		474	380	425	101	80	160	114	81	176	84	150	157	118	199	94	160	112	130	172	175	85	150	70	46	56	14	22	16	20	128	44	25	22	16	84	124	52	72	50	40	22	42	96	65	116	122
	ENSMAUG00000000896	BMP1		1819	1607	976	266	261	506	412	401	1083	847	221	441	506	476	269	420	427	313	206	537	149	405	205	60	316	100	150	138	173	98	65	106	90	189	420	166	42	328	383	116	206	122	506	269	580	102
	ENSMAUG00000000897	THAP12		3055	2123	1898	934	312	1539	1150	757	1300	405	1124	1034	964	957	548	1332	1026	987	910	1783	744	740	380	170	544	547	1060	762	776	383	1490	934	1028	1227	880	914	922	1219	1339	960	1009	947	1686	1134	1616	494
	ENSMAUG00000000898	TRAF2		1352	1642	1420	836	575	1118	870	1326	2474	926	392	718	809	694	369	736	958	886	853	1056	545	1226	1029	420	1372	736	1220	1033	990	552	1467	1352	856	1138	1054	866	589	1177	1212	1296	756	1088	1650	1261	1705	764
	ENSMAUG00000000899	-		1162	2365	2299	2047	1325	2431	2563	5947	6159	3647	1914	1771	1358	1554	901	1002	1536	1744	1746	1631	1632	3445	3435	2066	4707	3491	3820	3558	6658	1189	4972	2628	6456	5354	5675	3748	7019	4649	5542	6198	4950	4020	9117	3304	3473	1714
	ENSMAUG00000000900	TMEM135		920	503	481	198	71	343	196	162	402	140	204	146	298	241	123	245	218	172	160	213	96	132	126	64	838	454	634	838	684	168	481	639	460	672	364	416	454	370	514	480	442	495	486	350	391	288
	ENSMAUG00000000901	-		117	82	93	80	82	83	105	46	113	250	48	73	102	76	19	97	50	91	54	65	59	60	25	4	144	56	52	74	35	61	88	95	83	49	122	46	40	112	69	74	54	75	156	80	100	65
	ENSMAUG00000000902	THADA		295	269	147	155	157	158	128	72	234	233	100	126	122	140	32	112	73	73	123	124	135	96	56	31	115	30	105	86	121	114	103	124	133	142	58	98	121	156	140	102	76	104	208	111	170	103
	ENSMAUG00000000903	GNAI1		6200	5486	5243	1982	927	3694	2887	1142	2267	646	2134	2100	2168	2120	1223	2254	2375	1896	2093	3697	1309	1722	921	493	191	114	114	126	172	105	150	249	166	210	296	316	252	380	454	444	326	345	678	527	699	111
	ENSMAUG00000000904	RMND5A		440	140	118	120	54	110	67	50	142	42	118	70	91	96	84	128	71	55	106	129	34	79	23	18	289	131	159	119	51	44	103	96	65	86	138	108	46	75	160	106	99	122	134	150	111	87
	ENSMAUG00000000905	INIP		1356	969	808	489	188	806	603	577	1051	446	415	331	341	534	261	559	402	346	479	647	189	431	324	141	896	470	616	626	667	310	990	788	598	687	596	484	446	630	633	703	574	691	1392	645	774	393
	ENSMAUG00000000906	PRSS57		0	4	2	10	16	11	3	6	8	28	4	1	24	8	4	0	0	2	0	3	14	19	2	0	0	0	0	0	6	0	0	2	0	0	8	0	0	0	0	0	2	0	0	6	2	0
	ENSMAUG00000000907	TMEM127		4502	3394	3004	1324	791	2219	1595	1608	2810	958	1266	1542	1794	1508	944	1966	1981	1457	1536	1940	953	1584	893	512	10082	4826	4131	4468	7908	1326	1873	3777	2490	4539	2774	2633	2978	2411	3602	3800	2541	4404	4138	3438	2670	2037
	ENSMAUG00000000908	SLC8B1		1067	1747	1127	912	621	1076	1196	1235	1990	1995	471	687	1035	800	365	728	1007	647	669	1057	897	1655	702	414	1650	300	376	300	432	152	153	373	186	324	511	166	306	450	436	418	385	394	626	925	664	282
	ENSMAUG00000000909	ANKHD1		3299	2725	2088	1253	424	1857	1521	1236	1985	747	1394	1079	1099	1066	744	1596	1399	1353	1621	1618	701	971	648	429	1946	1038	1747	1616	1971	1022	2215	1910	1567	1923	2061	1675	1434	1786	1876	1767	1301	1736	2656	1875	2077	884
	ENSMAUG00000000910	-		16	18	8	12	30	12	4	24	97	37	14	2	4	13	0	2	14	1	5	17	6	18	14	2	40	18	35	15	36	31	94	27	35	66	40	20	34	38	60	22	6	40	46	44	78	27
	ENSMAUG00000000911	WDR46		1110	1249	1175	590	491	984	848	1675	2630	1204	476	868	1066	713	361	745	1012	725	726	864	668	1240	813	340	1186	902	1926	1528	1647	878	3074	2042	1576	1954	1928	1355	1115	1871	2547	1452	1138	1524	2850	1908	2816	1104
	ENSMAUG00000000912	OR51B6		0	0	0	0	0	0	0	2	0	0	0	0	0	0	0	0	0	0	0	0	2	6	2	0	0	0	0	0	0	4	0	0	0	0	0	0	0	0	0	0	0	0	0	0	0	2
	ENSMAUG00000000913	E2F1		735	898	846	193	114	381	319	731	1441	366	242	437	488	362	242	408	559	338	240	436	170	556	336	165	86	62	182	140	64	78	316	232	170	183	132	122	80	158	246	100	94	170	392	239	407	66
	ENSMAUG00000000914	PDCD1		1	4	2	281	118	73	10	143	136	1115	14	5	133	108	8	2	2	4	8	11	17	286	47	10	78	24	140	106	55	49	250	60	20	38	46	12	29	6	38	0	20	18	46	23	61	8
	ENSMAUG00000000915	-		0	0	0	2	0	0	0	0	0	0	0	0	0	0	0	0	0	0	0	0	0	0	0	0	0	0	0	0	0	2	0	0	4	0	12	0	0	0	0	0	0	4	0	2	2	0
	ENSMAUG00000000916	BCL2L14		84	138	68	102	115	118	140	160	326	177	36	42	82	75	31	64	76	31	113	98	20	186	124	54	436	310	366	326	509	190	507	630	426	592	466	302	354	536	658	442	396	454	889	451	790	445
	ENSMAUG00000000917	RALGAPA2		287	156	108	75	72	125	120	53	151	88	144	102	76	117	115	67	109	64	146	113	94	46	63	23	30	82	98	109	110	129	87	142	203	176	167	126	118	104	119	90	64	105	183	68	137	127
	ENSMAUG00000000918	ACADM		3822	5036	4706	4995	900	3009	2523	2388	4111	1136	2185	2225	10061	5930	1365	2329	2975	2151	1690	3169	1207	3940	1739	546	13780	8643	7318	6710	7827	2979	6299	6796	6474	8810	6554	4962	5434	5495	7504	8811	5754	8957	8851	5638	5704	3402
	ENSMAUG00000000919	EVC		78	76	50	279	423	113	32	92	132	1557	46	42	204	188	12	41	33	26	32	84	132	148	33	16	4	28	36	16	43	40	24	94	42	70	77	8	70	48	34	28	24	36	66	68	71	76
	ENSMAUG00000000920	OMG		4	0	4	0	8	6	16	22	10	1	8	14	0	13	4	2	2	2	10	6	0	6	0	1	4	6	18	20	33	14	22	10	0	6	38	18	14	18	20	10	8	6	2	0	12	8
	ENSMAUG00000000921	FZR1		2321	2522	1836	800	574	1721	1250	1850	4104	1514	1909	1321	1635	1396	719	1506	1965	1288	1423	1747	868	1957	1620	940	4497	2476	4441	3227	4049	1595	4804	3780	3972	3808	3503	2556	1946	3100	4132	2934	2617	3453	5498	4505	4652	2668
	ENSMAUG00000000922	HDX		2	0	0	6	6	0	2	6	6	0	4	3	4	6	4	0	0	2	4	2	0	0	0	0	0	2	0	0	2	19	0	1	0	0	2	10	0	0	0	6	0	2	0	2	2	10
	ENSMAUG00000000923	HOPX		60597	75916	83156	37076	17589	85828	60418	24168	41053	9562	58501	47812	41397	52969	23522	47601	50113	46341	39160	73988	30167	28510	19009	9018	4003	2612	5418	3713	3253	1890	8806	4142	5591	4944	5242	4387	2840	6239	8871	4852	4789	5098	10097	4659	6828	3527
	ENSMAUG00000000924	ELAVL1		4641	3255	2959	1739	668	2740	1682	1987	3340	1374	1592	1233	1552	1462	889	1921	1904	1512	1717	2110	945	1714	875	572	2685	1775	2507	2174	2507	1139	3008	2410	2202	2908	2236	1855	2040	2481	2902	2174	2194	2552	4560	1967	3289	1389
	ENSMAUG00000000925	DSC1		4	1	0	15	44	27	34	36	6	47	223	88	27	75	30	12	2	24	77	82	57	26	23	23	0	2	6	4	4	129	4	38	36	22	188	85	35	4	22	0	11	14	45	16	41	52
	ENSMAUG00000000926	-		2705	1594	1597	895	361	1416	1179	533	801	318	1249	785	859	1135	522	1038	932	831	842	1356	584	619	316	272	2399	1478	1528	1870	1904	642	1358	1521	1104	1403	1032	1059	1401	1246	1416	1587	1099	1676	1476	1343	1157	691
	ENSMAUG00000000927	TPK1		137	90	55	61	30	84	42	24	43	34	41	21	57	52	17	43	34	12	56	63	20	33	12	0	156	103	74	108	50	58	68	123	108	142	64	125	42	99	116	128	124	126	175	70	84	40
	ENSMAUG00000000928	PAFAH1B1		1528	1506	1366	910	360	1346	1135	1252	1833	887	945	752	785	772	438	732	911	804	786	1070	584	1080	704	400	4201	1629	1622	1689	1724	595	1471	1252	1544	1668	1659	1093	1491	1422	1926	1892	1365	1922	2553	1695	1799	887
	ENSMAUG00000000929	HAVCR2		133	133	87	124	120	182	174	255	274	137	107	77	82	44	37	86	89	77	96	138	94	150	88	60	26	8	44	53	18	38	29	48	14	54	41	72	42	156	97	56	66	20	84	47	171	25
	ENSMAUG00000000930	MYO5B		2430	1090	1063	628	385	828	607	418	958	529	679	727	680	525	351	776	878	633	516	817	314	664	241	169	6084	3358	2936	3399	3446	1175	2464	3225	2158	3730	2312	2051	2211	1893	2870	3816	2407	3786	2753	3010	1425	1217
	ENSMAUG00000000931	CTNNA2		0	2	0	14	9	13	14	0	1	6	68	40	16	47	14	0	13	6	61	45	51	5	12	14	10	0	2	10	0	65	25	5	0	0	30	28	14	3	4	4	6	3	10	28	12	18
	ENSMAUG00000000932	SERTAD4		31	83	30	70	44	42	18	69	96	68	28	34	70	44	10	9	52	14	48	41	35	39	23	20	18	24	2	4	2	21	16	12	4	14	14	8	4	58	28	4	17	16	25	20	82	35
	ENSMAUG00000000933	MYF5		0	0	0	0	2	0	0	0	0	0	6	0	0	2	0	0	0	0	1	0	0	2	2	0	0	0	0	2	6	4	2	2	0	0	22	0	0	0	0	0	0	0	0	0	2	0
	ENSMAUG00000000934	KRT24		6	10	6	8	25	20	2	2	6	20	8	4	10	8	1	2	8	2	19	17	10	0	2	0	0	0	0	0	0	9	0	1	18	0	20	0	8	6	4	0	0	2	0	2	0	2
	ENSMAUG00000000935	EHBP1		905	824	579	280	148	419	379	172	307	127	462	277	405	362	231	395	321	313	329	419	212	106	114	85	373	238	275	339	328	252	454	358	346	393	279	301	374	346	310	325	238	326	392	288	419	165
	ENSMAUG00000000936	-		166	178	86	1188	493	1731	1541	646	1501	650	57	57	56	65	29	108	71	59	1038	1048	449	803	420	105	221	88	75	60	1052	343	545	895	167	251	157	68	108	112	113	87	110	154	1208	884	973	326
	ENSMAUG00000000937	STK33		40	70	30	21	29	55	24	47	68	20	37	40	25	41	10	34	5	22	39	56	19	47	10	21	0	0	0	0	4	40	0	18	12	0	16	10	16	0	0	0	0	10	4	2	14	22
	ENSMAUG00000000938	WBP11		3129	3442	2634	1363	610	1895	1912	2047	3423	1261	1128	1466	1451	1611	923	1562	1827	1582	1736	1986	1101	1947	1250	842	1343	1016	1561	1300	1474	624	1895	1545	1438	1762	1536	1067	893	1630	1893	1470	1128	1421	3208	1843	2633	935
	ENSMAUG00000000939	-		47	16	24	36	19	19	40	14	15	19	45	25	19	30	12	19	6	11	27	19	38	12	4	10	23	12	23	16	4	25	14	14	32	16	12	17	30	10	34	18	2	6	30	8	7	6
	ENSMAUG00000000940	-		453	257	257	131	62	292	126	45	159	24	117	86	71	157	57	134	162	50	68	213	59	48	43	14	272	195	337	307	291	137	430	315	216	313	196	257	203	227	330	287	253	358	603	434	291	130
	ENSMAUG00000000941	A830018L16RIK		5	25	6	6	2	15	16	2	33	8	20	2	4	13	8	10	4	0	19	5	0	9	7	2	0	13	1	0	0	25	0	1	6	0	9	22	2	4	0	0	0	0	0	9	2	5
	ENSMAUG00000000942	-		0	2	1	6	24	10	0	0	4	9	0	2	13	16	0	0	0	0	2	0	13	0	0	0	0	2	0	0	4	0	2	0	0	0	0	2	0	0	0	0	0	0	0	0	0	4
	ENSMAUG00000000943	ARHGEF9		84	48	34	28	6	18	28	12	26	2	52	22	15	28	3	10	14	22	18	40	10	4	10	2	0	0	0	0	2	28	4	0	4	6	10	8	0	8	8	0	4	8	22	4	6	6
	ENSMAUG00000000944	FGB		10	2	0	14	8	208	2	38	34	44	13	208	0	6	2	0	4	12	14	10	10	12	2	8	0	2	0	0	0	21	2	3	0	11	6	10	4	14	4	0	0	4	22	4	8	22
	ENSMAUG00000000945	BSPH1		0	0	0	0	2	0	0	0	0	4	0	0	0	9	0	0	0	0	2	0	4	2	2	2	0	0	0	0	0	15	0	0	0	0	0	3	0	2	0	0	0	0	4	0	3	8
	ENSMAUG00000000946	SYTL4		453	365	280	114	30	153	127	56	187	83	195	168	181	134	76	143	201	211	133	146	82	56	51	62	78	87	80	132	78	24	88	69	96	140	232	72	72	186	98	114	76	138	231	211	168	146
	ENSMAUG00000000947	GPC4		1272	681	601	436	195	465	380	203	570	144	233	214	302	290	186	266	260	282	350	530	224	266	83	44	1522	888	1098	955	1024	556	1160	1230	952	1156	641	584	596	528	912	656	676	613	1100	678	696	490
	ENSMAUG00000000948	OR10A3		0	0	0	0	2	0	0	2	0	0	13	0	0	0	0	0	1	0	2	2	2	4	0	0	0	0	0	0	0	17	0	2	0	0	0	0	14	0	0	0	6	0	0	1	2	0
	ENSMAUG00000000949	ZFP710		1722	1880	1407	570	615	715	732	829	1565	1134	487	711	942	757	373	799	966	682	538	689	583	796	517	226	2116	762	1168	950	1557	593	1140	1247	874	1367	1119	862	780	1123	1464	1192	887	1120	1727	1601	1273	781
	ENSMAUG00000000950	KIF26B		129	104	104	47	201	25	60	94	88	140	87	120	145	71	59	74	122	112	83	71	96	129	40	53	6	12	4	6	8	27	22	58	0	34	67	19	48	18	22	2	14	7	50	26	66	90
	ENSMAUG00000000951	T		120	505	304	58	147	152	137	120	127	254	282	161	305	191	234	138	244	290	154	124	111	170	100	92	34	22	44	20	12	21	8	39	48	32	4	22	42	18	26	6	12	24	16	10	28	21
	ENSMAUG00000000952	CARMIL1		1399	762	599	485	265	1225	1029	304	949	300	541	336	386	394	277	532	306	282	650	1232	310	593	190	91	603	516	979	906	813	506	1267	1287	764	1063	431	608	508	571	720	658	590	726	1070	1088	810	395
	ENSMAUG00000000953	UBQLN5		0	0	0	6	2	0	0	0	0	2	6	6	0	0	0	0	0	0	0	6	0	0	2	0	0	0	0	0	0	2	0	0	0	0	24	0	6	0	0	4	0	0	0	0	2	0
	ENSMAUG00000000954	DDA1		4261	8580	8486	3223	2033	5370	6282	7955	10529	3813	3729	5756	4432	4611	3925	4230	6623	6637	5743	5197	4124	5788	5418	2763	5679	2331	3580	2933	5229	1284	3592	3911	3103	3357	4729	2998	2681	4684	5082	4283	3442	4566	6535	4577	5410	2744
	ENSMAUG00000000955	RNMT		766	469	579	337	130	438	356	262	423	137	258	234	172	305	106	318	236	276	352	399	181	246	146	86	76	142	216	269	182	131	310	239	237	346	295	213	232	227	251	184	217	250	474	226	262	92
	ENSMAUG00000000956	DUT		1144	1614	1820	1460	616	1612	1736	3546	6182	1640	1707	1458	1895	1724	849	1313	1582	1602	1893	1918	1363	2587	2161	738	554	602	1084	764	632	427	1886	1096	1496	1222	1262	764	858	854	1470	958	902	804	2457	1032	2157	614
	ENSMAUG00000000957	-		4	0	0	12	32	14	2	6	0	22	2	2	4	6	0	0	0	0	0	0	12	0	0	0	10	6	2	2	0	18	4	2	2	2	18	2	28	4	0	6	0	2	6	4	0	18
	ENSMAUG00000000958	CRTC2		2589	3397	2657	863	575	1617	1538	1206	2215	743	835	1423	1832	1460	867	1481	2057	1622	1183	1661	964	893	997	434	1372	621	1061	968	1077	450	1136	1246	658	936	859	738	631	1165	1170	910	787	1018	1620	1396	1957	917
	ENSMAUG00000000960	TAF4B		46	33	20	33	34	86	30	28	83	47	19	16	8	18	0	8	20	2	43	64	10	62	36	27	16	22	22	14	0	39	64	24	10	14	11	20	27	3	14	6	0	14	36	24	29	49
	ENSMAUG00000000961	-		34250	20004	19066	8648	4140	12982	11899	10563	16745	7014	7950	8584	8386	8625	6191	11120	10909	9699	9517	12264	6155	9408	5647	3805	7702	3983	4631	4424	4904	1511	3810	4132	4204	6012	8290	5834	5910	11269	10222	7554	8013	6200	17878	8530	14536	3290
	ENSMAUG00000000962	SEMA3G		5918	7691	6139	1846	1427	2477	3473	2839	4042	2708	3381	3772	4246	3802	4044	4230	5289	5559	3110	2463	2280	3514	3011	2491	214	82	108	138	238	90	62	294	54	158	356	187	236	294	318	194	208	98	378	192	436	207
	ENSMAUG00000000963	-		2446	2135	1918	933	330	1546	1171	930	2000	679	963	833	1020	1021	455	1111	1004	952	865	1416	439	1016	529	202	2173	1349	2090	1879	2029	813	2601	1830	2310	2101	1574	1264	1197	1776	2521	1934	1572	1972	3067	1828	2063	960
	ENSMAUG00000000964	-		0	0	0	4	0	32	0	1	0	0	7	130	0	2	2	0	2	0	2	7	0	0	0	0	44803	24130	23339	25358	26630	11030	9641	38038	18416	23086	3366	13831	17540	8253	9531	24545	11187	19020	5719	5100	3406	7641
	ENSMAUG00000000965	CSTF2		442	396	231	147	38	368	167	195	491	159	169	143	199	146	67	198	174	109	208	203	132	185	166	60	276	231	435	398	190	211	594	395	440	397	377	223	144	386	576	318	283	256	962	436	679	166
	ENSMAUG00000000966	-		602	644	698	392	263	660	453	584	916	332	462	387	350	428	169	388	367	294	486	602	228	408	253	82	446	378	566	494	378	299	882	518	684	818	646	442	400	488	747	660	554	552	1181	496	552	193
	ENSMAUG00000000968	-		122	39	18	20	7	82	13	9	57	8	32	21	20	12	24	50	19	4	22	44	17	18	24	0	30	2	23	20	62	17	42	33	54	28	8	25	8	8	16	46	16	16	42	17	42	24
	ENSMAUG00000000969	RAC3		296	1368	660	260	228	423	538	685	1194	393	423	578	655	366	334	410	869	635	625	612	421	517	407	250	36	6	24	10	14	29	32	62	42	2	64	46	68	32	88	26	42	63	97	46	81	53
	ENSMAUG00000000970	PLA2G2D		0	0	0	242	275	155	206	8	10	440	11	10	7	52	0	0	4	0	62	42	73	41	18	4	0	4	2	4	3	15	18	12	0	0	12	6	2	0	0	0	0	6	0	2	0	34
	ENSMAUG00000000971	SERPINB12		6	0	0	9	34	25	31	0	10	12	44	30	12	249	12	6	2	3	38	43	23	3	0	6	18	8	14	1	12	36	8	20	0	0	36	23	0	8	8	4	0	9	1	0	12	24
	ENSMAUG00000000972	SECTM1		393	360	305	587	353	757	540	956	1476	1079	194	124	228	221	64	160	170	122	358	420	158	738	387	116	2091	929	1239	1670	1577	507	837	1220	514	802	1329	748	314	1129	1109	1086	1127	1227	2079	1857	1281	371
	ENSMAUG00000000973	USH1C		18	64	26	259	209	203	176	163	216	678	40	111	351	115	28	20	31	37	140	165	322	313	129	42	3239	1732	2087	1909	2007	707	1496	1620	1361	1428	1567	1240	941	1324	1750	1413	1353	1768	1553	1747	1092	1032
	ENSMAUG00000000974	-		0	0	0	0	22	2	4	2	1	14	18	5	2	22	0	0	0	10	6	4	4	14	2	8	0	0	2	0	0	20	0	6	2	6	17	7	0	2	0	0	0	0	0	0	10	9
	ENSMAUG00000000975	TMEM167		2839	1930	1786	1032	402	1746	1096	1124	1958	614	1385	790	760	909	452	1038	924	790	641	1576	612	994	582	350	3474	1791	2175	2550	3116	832	2038	1888	1858	2652	1722	1917	2447	1790	2314	2648	2175	2747	3776	1751	1893	1017
	ENSMAUG00000000976	ZFR		1244	1437	1123	434	267	971	792	656	1048	381	504	625	501	648	359	626	599	537	787	914	406	490	335	204	480	528	814	635	531	459	1126	869	660	767	719	750	692	905	735	694	594	804	1123	982	1232	335
	ENSMAUG00000000977	ALB		16	24	6	22	11	1157	8	2	0	2	28	4344	8	11	6	2	0	4	24	0	6	10	0	0	0	0	2	0	0	44	4	1	0	8	28	8	6	31	18	10	2	12	0	20	10	45
	ENSMAUG00000000978	LRRC8B		1032	804	708	406	493	488	364	482	1045	336	441	354	420	400	329	386	540	490	422	540	320	384	252	155	432	267	374	324	302	161	424	295	168	340	599	390	254	684	900	478	436	402	1496	516	839	464
	ENSMAUG00000000979	GRHL3		0	0	0	62	56	31	0	1	0	161	2	0	33	58	4	0	2	0	2	2	1	32	2	2	10	6	0	0	2	15	0	2	0	0	6	12	0	2	0	0	2	0	0	8	14	5
	ENSMAUG00000000980	CDK5RAP1		474	397	250	141	77	335	152	96	246	124	113	117	136	168	99	221	154	125	111	264	50	128	35	12	353	205	317	202	241	189	268	374	218	334	170	208	122	280	280	276	149	201	456	327	447	206
	ENSMAUG00000000981	PYCR1		94	42	80	39	71	108	42	93	240	140	26	43	97	44	0	31	56	48	60	55	46	114	20	13	0	10	20	14	47	28	16	34	2	26	92	20	8	59	34	6	8	51	207	47	62	27
	ENSMAUG00000000982	TSPAN33		60	126	80	43	48	77	83	85	260	56	3872	1306	1946	1092	707	786	1108	818	1082	601	167	1589	1784	814	80	26	90	54	46	45	94	121	74	76	166	108	110	236	159	98	96	44	348	144	419	124
	ENSMAUG00000000983	IL36B		0	0	2	17	0	16	34	7	6	26	55	37	10	16	17	0	2	15	23	36	22	5	8	1	0	0	0	0	12	34	0	4	0	0	46	18	0	2	8	0	0	8	12	13	13	19
	ENSMAUG00000000984	MBNL3		163	114	143	75	20	230	86	165	314	160	154	102	56	55	28	108	78	82	139	206	46	158	88	60	112	130	406	223	251	121	432	298	308	350	230	240	90	213	458	227	182	234	529	228	367	163
	ENSMAUG00000000985	TMEM60		1301	1862	2108	751	382	1188	1176	1317	2017	716	1078	1152	1132	942	792	774	1323	1205	956	1232	686	1088	890	388	1745	782	963	1164	1538	443	1126	782	1184	1190	1014	934	1128	1048	1444	1294	1128	1418	1847	1155	1081	718
	ENSMAUG00000000986	NELFCD		2192	2096	1818	686	428	1365	905	1327	2903	1435	694	969	1248	877	541	1054	1299	1037	1124	1224	712	1162	602	312	1842	1519	2328	1924	1864	758	2062	2329	1498	2275	1585	1189	951	1558	2092	1672	1378	1886	2320	2162	1976	1111
	ENSMAUG00000000987	-		0	0	4	22	26	0	2	0	4	0	2	6	2	7	0	0	0	0	2	2	12	0	8	15	0	2	2	0	4	16	4	6	4	0	8	0	18	6	0	0	2	2	0	0	8	14
	ENSMAUG00000000988	-		560	295	406	173	86	279	180	156	238	97	196	215	190	248	40	148	182	122	119	204	109	158	100	28	354	202	403	277	452	154	538	368	350	446	262	262	219	334	425	458	262	398	646	409	481	204
	ENSMAUG00000000989	CAGE1		46	12	28	48	51	33	23	12	19	10	45	25	16	17	4	15	20	19	31	15	11	21	4	7	10	15	27	10	0	46	14	24	16	20	44	36	46	38	10	6	4	8	32	17	20	47
	ENSMAUG00000000990	9430015G10RIK		551	342	171	115	75	215	154	185	453	84	124	95	148	104	55	147	156	70	121	213	41	188	96	26	138	112	226	180	106	101	245	250	192	177	164	86	101	118	114	76	88	160	482	195	290	115
	ENSMAUG00000000991	DPAGT1		2441	2595	2318	1009	653	1549	1002	1774	2818	940	1039	1188	1251	1085	655	1065	1211	1171	1032	1399	833	1405	995	576	3025	1756	2488	2257	2095	1040	2461	2163	1989	2535	2170	1614	1484	1869	2645	1877	1811	2163	3523	2376	2880	1328
	ENSMAUG00000000992	CDKN1A		6261	11151	8569	5424	4059	12067	18010	16277	28230	8739	4250	7839	5974	6448	3842	4744	7127	6550	9564	14212	6117	11468	9839	4340	20129	9838	10964	8516	18545	5537	9031	18147	10704	10594	11554	9696	9766	8920	11861	13920	9418	15913	18164	19361	11526	7792
	ENSMAUG00000000993	CGGBP1		1994	1012	904	570	206	835	574	888	1243	566	542	528	501	515	482	781	672	516	837	766	310	777	506	373	626	300	418	516	566	186	687	506	314	434	420	415	501	528	535	501	409	667	927	682	710	340
	ENSMAUG00000000994	ADH4		6	0	0	0	6	30	4	0	2	0	4	12	0	4	0	2	0	0	6	10	0	0	0	1	4018	1747	2684	3953	2647	1071	730	2466	738	1696	216	411	470	919	432	950	1257	1126	56	501	91	265
	ENSMAUG00000000995	-		9	8	6	14	4	8	10	4	7	4	25	17	3	10	6	16	4	10	16	22	26	4	4	4	0	0	4	0	6	20	0	1	0	0	8	27	0	0	2	14	12	6	0	3	8	4
	ENSMAUG00000000996	-		10	2	8	26	25	8	6	4	2	24	71	41	14	31	16	4	0	2	18	40	20	10	22	0	0	0	2	0	2	26	2	9	0	4	32	16	18	14	2	0	12	10	6	12	0	7
	ENSMAUG00000000997	UBL5		5591	10581	10804	4535	3113	6472	6968	8710	9965	5507	6807	6951	5523	6231	5002	4583	7686	8620	5319	6279	5511	7438	6467	4178	13826	7111	6910	7446	10922	2019	5789	4891	7382	7886	9686	6309	11692	8009	9740	11739	8565	10887	11670	5633	5818	3557
	ENSMAUG00000000998	WASHC1		2006	2695	2122	691	656	1489	1599	1634	2697	1403	722	1378	1526	1246	722	1192	1688	1221	734	1354	808	1503	1174	561	1234	682	1241	880	1816	528	1217	1571	1053	1163	1255	856	540	1154	1282	1066	696	1023	2003	1987	1688	875
	ENSMAUG00000000999	FOSB		68	65	33	47	96	59	139	72	77	98	15	72	71	39	20	22	18	34	57	78	66	107	42	68	253	54	110	76	316	2680	2007	8164	12	8	1696	1151	2178	3584	34	60	20	26	595	2084	1150	2467
	ENSMAUG00000001000	CHD7		1642	1548	1248	535	414	932	946	861	1393	524	705	741	839	634	365	893	1020	909	1271	1007	552	704	553	262	1885	1162	1624	1538	2403	801	2221	1942	1152	1790	1646	1002	1106	1252	1576	1061	823	1602	2328	2190	2002	1039
	ENSMAUG00000001001	POLR2I		2222	4393	4018	1823	1260	3064	2840	4759	5772	2728	2203	2797	2593	2057	1861	2045	3202	2939	2194	2656	2180	3191	3035	1324	4198	2323	3014	2774	5005	1179	3377	2554	3158	3276	4100	2610	3630	3330	4273	3768	3110	3637	5340	2885	3624	1820
	ENSMAUG00000001002	SEMA3A		6416	2640	2160	550	223	1672	519	390	1057	179	1397	1212	1088	1246	707	1813	1331	1160	539	1204	635	579	304	126	2	32	41	38	55	99	46	22	4	29	100	88	30	124	97	39	42	32	160	54	164	63
	ENSMAUG00000001003	-		35	110	47	61	72	78	82	68	89	97	89	84	75	77	23	44	64	25	66	82	40	51	28	20	12	12	28	12	4	74	12	48	10	28	72	38	54	45	21	4	4	12	48	18	26	122
	ENSMAUG00000001004	PRKAA1		243	150	142	112	78	246	210	157	188	121	216	123	146	102	94	125	124	145	200	261	94	190	120	51	248	154	291	186	414	159	346	281	250	379	275	234	272	244	283	228	184	280	414	281	293	184
	ENSMAUG00000001005	TNFSF11		10	0	0	12	0	14	2	0	0	0	8	11	0	4	2	10	0	0	0	10	0	0	0	6	0	0	0	0	20	10	0	36	14	2	10	6	0	14	8	6	0	0	0	10	6	2
	ENSMAUG00000001006	AGER		132441	199584	183279	38588	26687	105993	75916	49688	101595	21973	65835	168094	125830	106138	89640	103643	168358	149887	55333	127089	73835	67553	68837	33449	41	32	30	44	53	40	14	187	75	80	56	32	30	39	56	32	50	40	80	44	163	82
	ENSMAUG00000001007	CCSER1		465	252	202	104	34	113	89	33	54	19	60	101	54	77	88	108	116	64	76	113	22	36	14	6	72	68	87	102	149	90	74	70	84	89	51	29	55	68	86	77	72	57	80	119	92	57
	ENSMAUG00000001008	PATL2		156	90	98	65	72	98	123	63	109	44	44	36	45	59	34	93	47	48	85	69	22	34	29	14	0	2	5	0	31	5	4	20	20	10	2	4	9	1	0	0	0	4	4	8	5	36
	ENSMAUG00000001009	ITCH		1334	425	272	132	83	360	207	85	198	83	115	97	161	188	142	222	106	74	181	302	73	147	65	47	192	186	189	254	314	126	207	174	145	250	160	151	252	245	280	153	173	173	320	230	257	103
	ENSMAUG00000001010	ETNK2		34	40	27	63	73	60	7	45	136	327	12	28	69	48	16	16	35	26	14	56	14	122	34	22	158	26	14	34	77	20	21	40	16	36	58	12	70	40	58	28	28	43	72	96	82	15
	ENSMAUG00000001011	ZFP523		1732	1852	1418	530	410	1090	840	872	1420	1194	464	794	1042	774	637	772	1144	900	600	980	522	849	618	375	1718	820	1290	1005	1788	522	1308	1256	1115	1206	1052	821	716	1090	1323	1095	833	1202	1833	1614	1429	701
	ENSMAUG00000001012	TTC39C		225	300	152	114	71	161	80	265	369	176	71	92	136	90	102	96	104	54	120	159	90	242	142	68	58	104	243	140	162	125	133	206	99	144	210	177	92	223	243	172	146	174	424	198	383	92
	ENSMAUG00000001013	TXNRD2		1088	975	921	546	308	779	644	743	1329	767	1094	868	1036	773	323	595	712	586	610	1034	306	709	713	230	1203	718	1480	1126	1086	581	1639	1396	1033	1333	1092	959	534	1358	1488	1327	796	1108	2279	1334	1698	690
	ENSMAUG00000001014	SERPINE2		6507	3414	3198	2265	749	5875	2455	1127	4238	1312	1994	1448	1627	1539	570	2195	1392	1261	3211	5798	755	2596	837	368	800	284	462	620	347	217	289	807	436	756	844	847	206	1255	1040	718	845	486	2376	1112	2317	263
	ENSMAUG00000001015	-		0	0	0	0	0	0	0	0	0	0	0	0	0	0	0	0	2	0	0	0	0	0	0	0	0	0	0	0	0	0	0	0	0	0	0	4	0	0	0	0	0	0	4	0	0	4
	ENSMAUG00000001016	-		4	6	2	5	2	8	2	1	0	2	2	4	13	0	2	9	0	4	0	11	4	0	0	2	12	12	6	0	0	6	2	4	0	4	0	12	16	8	2	0	2	16	12	10	16	4
	ENSMAUG00000001017	HOXA7		415	510	556	146	59	214	229	146	176	88	202	185	258	328	138	265	398	275	162	240	142	110	108	53	16	10	36	30	8	10	16	27	32	66	36	30	66	68	34	36	22	2	32	32	44	12
	ENSMAUG00000001018	-		4	8	4	4	15	5	5	0	10	10	28	16	16	16	3	22	4	10	50	53	36	20	16	6	2	8	6	2	10	12	6	12	0	0	8	0	7	1	6	18	2	4	8	17	6	18
	ENSMAUG00000001019	HOXA13		0	0	0	2	0	0	0	0	0	4	2	0	0	0	0	0	0	0	0	0	0	0	0	4	0	2	2	0	0	6	0	0	12	0	0	0	0	0	0	0	0	0	0	0	0	14
	ENSMAUG00000001020	NAT14		437	1109	704	459	242	584	739	805	989	400	370	451	512	412	245	366	624	465	580	608	474	719	560	302	172	112	90	160	176	52	94	184	82	140	148	74	182	128	130	104	110	82	224	118	258	143
	ENSMAUG00000001021	UBXN11		196	581	396	319	241	410	294	533	828	1264	225	201	436	435	231	200	406	326	428	361	201	473	306	241	18	4	14	14	10	33	22	41	8	6	16	7	16	20	18	4	16	14	94	54	11	69
	ENSMAUG00000001022	CAMK1G		121	168	71	116	131	131	60	107	96	234	125	76	145	80	32	62	98	44	90	78	110	146	90	20	16	6	0	0	16	11	2	8	4	26	22	2	48	2	6	4	2	0	6	2	6	35
	ENSMAUG00000001023	-		1400	370	239	514	227	1789	398	615	3324	701	213	419	324	321	159	379	130	102	450	853	121	1428	394	91	50	20	48	66	70	25	47	229	48	101	1466	716	49	2395	1154	537	1016	524	3719	1607	4740	240
	ENSMAUG00000001024	-		22	86	63	30	29	75	66	55	117	34	63	28	20	54	10	41	45	16	44	70	12	143	26	14	0	0	0	0	0	7	0	0	0	0	0	2	0	0	0	0	0	4	4	1	0	3
	ENSMAUG00000001025	UPRT		157	48	38	20	16	46	36	69	114	48	34	46	21	36	28	18	26	42	30	61	31	62	32	18	184	88	92	105	120	34	161	98	86	141	113	46	66	150	108	113	102	111	196	128	134	20
	ENSMAUG00000001026	-		0	0	0	0	0	0	0	0	0	0	0	0	0	0	0	0	0	0	0	2	0	0	0	0	0	0	0	0	0	0	0	0	0	0	0	0	0	0	0	0	0	0	0	0	0	0
	ENSMAUG00000001027	CLU		5173	4154	3535	3367	1452	5453	3766	6488	14889	4659	2386	2494	2871	2400	1632	2742	3216	2426	5233	4020	2333	6547	4823	2064	1398	470	482	334	2342	333	2680	4862	404	2476	5003	2480	1856	1463	1600	1038	690	810	5802	5663	7976	1040
	ENSMAUG00000001028	-		0	0	0	4	10	2	2	4	6	12	2	0	10	12	0	2	0	0	6	2	4	2	2	2	120	38	134	169	284	110	133	122	129	90	46	20	18	92	30	98	114	54	0	63	18	40
	ENSMAUG00000001029	CD84		112	78	72	126	62	192	148	221	311	194	429	86	175	160	92	128	70	88	238	216	80	271	150	44	22	20	18	10	4	21	10	43	0	22	38	36	10	76	28	14	41	16	118	65	97	12
	ENSMAUG00000001030	-		1743	1184	750	237	287	597	332	187	428	196	383	402	552	385	356	683	498	382	491	635	187	299	155	106	1297	307	472	419	258	288	356	597	262	474	335	272	235	638	598	409	350	321	438	722	825	315
	ENSMAUG00000001031	-		0	0	4	11	16	15	8	2	0	25	0	6	18	19	5	2	6	4	6	4	4	0	14	8	106	82	104	113	252	128	177	215	60	65	20	30	62	33	30	70	36	60	24	46	28	38
	ENSMAUG00000001032	SMARCC2		2404	2354	1711	599	602	1095	1165	964	1371	700	577	909	1337	947	712	1106	1351	1007	881	1115	660	839	651	454	1411	687	1069	913	1272	531	1112	1110	764	1147	752	615	448	935	1143	925	647	821	1504	1203	1155	574
	ENSMAUG00000001033	-		1347	932	727	236	130	919	517	193	710	204	256	423	477	482	238	550	482	319	457	1144	185	269	140	62	56	6	4	0	20	3	18	17	8	20	4	14	4	14	12	26	10	8	3	26	14	7
	ENSMAUG00000001034	LCN10		122	255	149	32	18	86	92	7	14	56	50	69	54	89	27	66	94	31	22	136	49	15	22	0	0	1	0	0	0	2	6	2	0	0	1	0	20	0	0	0	0	0	0	0	0	7
	ENSMAUG00000001035	PRSS47		0	0	0	2	6	0	0	4	0	0	1	3	0	4	0	0	0	0	4	2	0	0	0	0	0	0	0	0	0	8	0	0	0	0	4	0	0	0	0	0	0	0	0	0	0	4
	ENSMAUG00000001036	-		0	0	0	2	0	0	0	0	0	8	4	6	0	2	0	0	0	0	6	2	0	0	2	0	0	0	0	0	2	6	0	0	0	0	0	4	4	0	0	0	0	0	6	0	0	6
	ENSMAUG00000001037	RGR		36	19	32	22	95	14	21	2	13	93	20	6	30	25	0	6	4	20	15	9	23	14	5	13	4	0	0	0	0	43	2	12	0	3	19	36	8	24	0	2	4	8	10	18	6	27
	ENSMAUG00000001038	-		18	26	26	22	12	20	10	26	55	23	18	12	4	8	2	8	14	8	10	6	6	26	4	12	16	12	7	26	18	4	30	26	23	24	16	20	28	18	22	12	30	40	32	6	14	30
	ENSMAUG00000001039	-		17	16	3	12	20	23	20	12	44	16	12	6	6	7	6	4	6	8	8	12	13	14	9	6	24	4	26	13	12	4	25	20	38	38	21	19	8	28	24	6	11	10	52	12	14	3
	ENSMAUG00000001040	ADCY4		412	406	293	125	204	270	200	85	223	252	131	144	217	211	77	163	143	192	146	177	92	107	64	18	356	151	142	140	319	81	153	141	79	194	220	140	114	298	218	162	201	125	294	207	339	151
	ENSMAUG00000001041	PHKG1		16	48	18	102	76	37	1	20	40	188	8	9	31	68	2	12	35	12	13	15	13	8	7	11	0	10	4	6	0	25	27	3	4	8	6	14	6	10	6	2	6	1	0	16	16	18
	ENSMAUG00000001042	PRL2B1		0	0	0	1	0	0	4	14	0	5	22	10	0	1	5	2	0	0	6	2	8	0	2	2	0	0	0	0	0	9	1	2	0	0	19	8	0	0	0	0	0	0	0	4	4	0
	ENSMAUG00000001043	NRTN		103	296	240	239	120	207	381	432	744	431	141	221	400	225	283	201	223	348	247	237	207	684	414	286	285	140	225	206	474	90	367	303	294	312	586	162	284	407	425	171	228	229	804	539	952	343
	ENSMAUG00000001044	TPO		11	10	7	9	37	12	17	8	1	2	31	22	20	10	2	3	0	8	9	5	18	27	0	0	2	0	0	4	20	22	2	1	10	0	8	18	16	8	5	4	2	0	6	5	1	18
	ENSMAUG00000001045	EPHB4		120	185	131	81	236	93	95	64	51	310	32	175	143	43	20	48	97	22	32	113	180	144	35	22	8	34	105	75	32	62	99	91	54	89	50	108	50	68	76	70	42	31	58	65	132	108
	ENSMAUG00000001046	TMEM67		269	350	193	182	68	209	129	95	236	113	156	57	87	98	16	117	79	70	167	167	90	106	75	51	62	20	72	64	98	126	78	78	80	64	24	81	18	78	34	82	32	36	173	114	111	47
	ENSMAUG00000001047	RPL22		1970	3358	3458	2813	1470	3153	3545	6074	7128	3164	2744	2141	2110	2166	1750	1726	2626	2643	2352	2555	2522	3583	3350	2066	4037	2936	4098	3982	4878	1526	7073	3300	6366	5492	4855	3545	5696	4456	5000	4996	3850	3928	7404	3171	3802	2015
	ENSMAUG00000001048	AAMDC		475	667	783	289	167	461	436	340	440	179	468	509	521	455	290	279	525	565	342	388	302	415	304	182	8508	4880	4716	4751	6976	1492	1670	2671	3904	4474	2773	2798	4287	2003	2971	4592	3204	4962	1842	1584	1047	1660
	ENSMAUG00000001049	TLR2		140	110	100	454	263	286	404	826	986	556	148	129	164	190	72	154	188	140	312	317	262	534	384	254	0	0	4	8	2	18	0	38	0	12	60	16	12	70	24	6	54	8	106	20	100	14
	ENSMAUG00000001050	FLI1		1255	795	606	235	101	495	334	140	235	66	218	205	332	219	192	467	276	160	262	350	105	215	56	60	73	14	43	73	64	69	48	71	46	80	100	78	53	140	72	60	56	41	102	118	290	66
	ENSMAUG00000001051	CSNK1A1		7197	7435	5812	1964	998	3857	2898	2871	4703	1427	2123	2382	3027	2784	1301	3679	3160	2635	2908	3864	1459	1862	1350	577	3653	3054	3636	3462	2279	1669	4449	4200	2986	4020	2787	2816	2201	3845	4265	3558	3245	4276	4776	4189	5109	1970
	ENSMAUG00000001052	PTPN3		649	754	722	428	379	700	343	195	312	631	415	450	598	627	288	457	522	539	265	600	399	213	195	105	211	99	121	154	230	81	158	201	112	157	109	118	147	184	183	220	120	170	251	217	151	124
	ENSMAUG00000001053	STAM		521	250	370	180	76	277	241	151	353	124	146	132	165	201	101	196	165	214	289	280	150	246	156	78	126	76	119	180	108	64	110	114	168	118	74	108	124	154	152	121	124	185	103	132	127	30
	ENSMAUG00000001054	PRSS41		0	0	0	55	132	55	20	19	10	266	10	25	82	39	0	0	0	10	0	26	63	78	0	10	0	0	0	0	0	21	32	10	0	0	14	12	13	6	6	8	0	4	5	12	2	25
	ENSMAUG00000001055	POU2AF3		334	566	322	83	59	196	149	64	322	97	265	162	202	226	136	178	195	249	153	166	89	213	129	33	16	22	5	20	78	49	40	64	52	22	352	109	54	330	417	122	116	204	568	226	442	164
	ENSMAUG00000001056	HOXA11		0	0	0	10	22	15	6	0	0	26	7	4	18	4	0	0	0	0	0	4	26	2	0	0	0	0	0	0	12	8	0	4	0	0	0	0	2	2	0	0	0	0	0	0	0	2
	ENSMAUG00000001057	FCNB		755	1120	651	1303	556	1293	1881	1220	2006	1109	1186	411	1384	712	346	521	906	594	1322	1717	815	760	720	276	14	0	42	14	4	6	4	14	6	4	18	6	38	40	12	822	18	4	170	26	120	30
	ENSMAUG00000001058	EIF5		10071	10775	10427	6059	2233	10181	7003	6398	10750	3245	5824	4966	5003	5652	2435	6397	6362	4942	6479	8338	3338	4756	2928	1376	16870	10202	13047	11902	10272	4733	14474	11451	11022	14075	14386	10365	9171	13173	16567	13452	11198	14828	22178	14820	13672	6164
	ENSMAUG00000001059	IGSF10		460	323	250	73	82	90	56	24	64	97	155	188	140	151	70	57	112	83	74	103	55	42	44	29	142	58	94	139	82	90	46	126	99	85	124	120	114	153	59	80	143	39	238	80	216	86
	ENSMAUG00000001060	-		4	4	8	20	8	18	4	30	8	16	4	26	18	10	2	2	6	0	10	6	8	18	0	0	166687	75760	55846	63916	47658	14389	24596	40017	31678	48139	46621	28613	34059	19760	48951	62969	54259	79532	46691	105568	26810	18896
	ENSMAUG00000001061	-		0	0	0	149	92	86	10	7	10	272	18	22	46	51	0	0	0	0	4	18	46	31	2	0	3867	1736	1877	2581	1513	953	1385	2148	968	2065	691	858	229	613	1197	1167	993	1249	1168	1936	766	532
	ENSMAUG00000001062	ABCB7		692	532	446	283	96	391	349	373	453	139	308	264	314	373	172	307	375	287	261	272	167	316	238	112	889	554	774	598	1032	259	726	677	701	1062	534	628	817	534	824	797	726	814	1164	545	763	397
	ENSMAUG00000001063	-		53	106	120	52	34	50	86	196	190	136	59	58	44	66	42	47	98	100	96	60	76	199	88	76	563	320	327	352	389	101	391	235	364	334	477	411	509	443	424	462	465	589	473	291	296	222
	ENSMAUG00000001064	FHAD1		421	1169	749	378	352	577	464	515	689	920	416	337	540	524	241	518	697	436	632	551	283	475	284	204	39	12	12	4	30	26	20	24	16	12	18	20	25	3	0	0	2	6	12	31	21	75
	ENSMAUG00000001065	TREM1		44	71	43	374	174	358	544	294	452	254	131	72	159	163	0	58	89	54	145	336	146	105	81	40	14	8	8	2	16	16	4	24	0	20	60	18	13	43	28	40	24	10	158	64	111	8
	ENSMAUG00000001066	VIL1		0	0	0	279	389	177	13	10	41	1597	12	24	125	268	4	2	2	8	12	52	105	87	3	4	62843	32657	36197	39272	37856	17317	23658	37200	23923	35638	20101	20784	13754	23226	26167	31044	24550	34331	19931	20373	12392	14738
	ENSMAUG00000001067	-		325	246	207	63	66	200	38	50	105	62	90	62	174	94	24	130	151	70	119	206	24	80	33	9	460	232	411	359	152	180	415	248	254	317	57	172	73	87	193	198	182	222	205	180	108	112
	ENSMAUG00000001068	-		0	0	0	2	2	2	0	4	0	10	4	4	2	6	2	2	2	0	2	2	6	14	2	2	0	0	0	0	4	10	10	14	0	8	4	4	2	0	0	0	4	0	8	10	1	14
	ENSMAUG00000001069	FAM20B		5724	6386	5315	2115	934	3375	2623	2525	4595	1701	2062	2852	2884	2561	1680	3202	3742	3321	3364	3395	1698	2540	1904	1147	4091	2586	3146	3064	4368	1469	3417	3814	2590	3524	2582	2083	2289	3022	3240	2884	2538	2869	6100	4364	3641	2014
	ENSMAUG00000001070	-		60	50	68	40	12	62	42	70	116	60	40	24	16	50	20	48	20	34	24	54	22	38	44	16	88	38	90	70	90	28	96	90	90	94	76	78	66	76	158	82	84	78	152	70	84	30
	ENSMAUG00000001071	SPTSSB		618	704	556	136	70	290	98	34	146	14	280	298	250	278	96	214	336	272	128	275	78	64	38	22	274	82	40	90	136	24	50	27	32	78	110	32	54	22	56	102	54	114	76	114	45	53
	ENSMAUG00000001072	ZKSCAN14		258	113	86	44	26	150	100	52	68	32	76	44	38	57	62	80	66	64	44	104	16	38	25	66	104	90	76	70	88	44	54	78	86	100	78	86	78	138	106	138	52	76	161	206	99	52
	ENSMAUG00000001073	-		23	10	6	3	2	14	3	6	11	8	4	10	5	8	0	12	10	0	4	23	2	7	10	4	0	0	0	6	0	12	2	2	8	0	1	6	0	7	0	0	0	0	10	0	2	2
	ENSMAUG00000001074	ADSL		1510	1442	1181	650	366	1253	1101	1162	2490	905	542	654	650	655	351	622	769	586	609	973	380	915	652	362	1054	826	1399	1189	877	683	1977	1454	1365	1597	1131	904	879	1270	1680	1179	964	1433	2857	1396	1907	781
	ENSMAUG00000001075	POLE2		312	239	152	81	82	136	94	126	256	94	106	68	118	74	62	78	123	72	108	124	44	167	90	32	134	34	132	155	98	98	136	171	162	176	228	128	116	196	218	194	97	88	385	248	359	88
	ENSMAUG00000001076	CTNNB1		14720	12244	10518	4870	2114	8374	6669	4683	9240	3460	5812	4541	5332	5131	3061	5865	5844	4823	4380	7027	3178	4790	2942	1444	18220	9062	10540	10556	14195	3837	8884	9921	8842	12213	9691	7563	9434	8466	11450	11482	8264	11890	17174	11371	10446	4774
	ENSMAUG00000001077	HBS1L		2833	1819	1623	674	276	1374	953	496	1289	444	890	738	959	924	574	1323	918	866	887	1365	607	723	370	240	1276	976	1250	1133	876	527	1287	940	1063	1378	1137	1071	1157	1145	1646	1558	1268	1294	2298	1198	1516	518
	ENSMAUG00000001078	-		165	66	47	14	50	62	42	16	79	116	10	20	56	39	28	50	16	33	26	81	6	38	16	6	108	63	84	62	35	33	116	85	28	101	122	58	14	68	126	60	34	74	207	220	181	83
	ENSMAUG00000001079	CIC		949	1851	1502	475	509	629	903	1134	1673	680	497	977	792	792	677	810	1372	1172	591	694	706	948	947	547	1567	666	942	735	1075	249	728	693	481	735	831	608	618	1068	1090	877	654	856	1809	1193	1337	736
	ENSMAUG00000001080	NES		6601	9043	7359	2953	1729	2981	3744	3567	5629	2943	1884	3701	4209	2810	2904	3889	6955	4497	4041	2669	3050	3599	2793	1766	165	92	238	201	60	77	93	194	101	220	465	412	187	488	526	293	362	180	399	234	596	217
	ENSMAUG00000001081	-		509	1092	1032	426	206	560	720	756	1044	452	646	617	494	471	417	446	810	852	526	684	501	589	616	330	1440	646	805	862	1144	349	796	834	798	711	937	560	835	789	964	995	555	835	1200	865	1145	555
	ENSMAUG00000001082	TONSL		48	98	24	357	445	171	283	786	785	2187	79	146	558	127	10	16	28	24	35	185	429	815	82	76	86	26	196	128	122	94	144	177	66	52	166	100	79	119	185	62	88	70	196	80	242	95
	ENSMAUG00000001083	CPLANE1		970	720	583	458	322	525	604	345	620	322	562	460	377	589	292	412	493	442	417	603	409	236	201	252	649	264	474	458	412	921	397	426	217	403	732	656	497	371	336	297	384	313	595	400	573	407
	ENSMAUG00000001084	NPAS3		2	0	2	19	17	4	9	7	6	6	18	22	8	16	2	2	0	6	33	12	19	0	4	2	2	0	0	0	4	38	8	8	0	5	32	22	16	4	8	2	0	6	8	10	4	20
	ENSMAUG00000001085	MTDH		6887	10832	10797	6174	3011	6378	9063	12493	17253	8918	5002	6556	5766	5964	5819	5913	9322	9665	8494	7017	6583	9176	8954	5593	8275	4726	7185	6567	6578	2469	7537	7069	6603	7218	9122	5460	7520	7940	8757	7002	6127	7949	12436	8215	9013	4611
	ENSMAUG00000001086	RAD21L		2	4	10	22	12	4	19	6	4	14	4	12	1	26	8	10	4	0	21	18	22	0	12	22	519	248	133	305	133	64	22	55	69	153	96	79	93	19	81	118	107	149	12	30	8	44
	ENSMAUG00000001087	IL1RAPL1		0	6	0	9	18	16	10	14	2	10	43	18	7	23	0	4	0	10	22	26	28	11	6	2	10	0	8	2	0	51	10	4	0	2	55	30	4	7	2	0	0	2	12	0	10	16
	ENSMAUG00000001088	FAAH		418	409	290	336	224	268	100	178	380	1410	112	123	373	310	80	167	225	138	144	173	160	314	81	24	3401	2330	3508	2893	2160	1594	3117	3935	2466	3484	1023	1809	933	1068	2151	2044	1739	2278	1534	1661	1181	1219
	ENSMAUG00000001089	PPP1R15B		525	244	100	72	56	130	92	82	266	102	128	89	120	71	18	132	53	50	160	189	37	97	74	52	69	52	71	44	44	89	97	121	38	54	148	72	78	80	117	94	34	96	78	95	105	116
	ENSMAUG00000001090	-		119	125	105	35	12	104	47	45	108	19	25	64	63	47	25	85	53	65	79	73	27	38	26	10	50	40	99	56	75	39	121	104	60	78	97	58	8	96	133	82	71	94	203	107	130	61
	ENSMAUG00000001091	-		1950	2819	2630	1207	966	1912	1470	3661	5831	1520	1049	1344	1411	1309	565	1270	1612	1017	1395	1697	790	1821	1872	505	2419	1869	3027	2484	2090	1080	4365	2651	3967	3621	2898	2435	1027	2824	3565	2708	2260	2621	5843	2831	3397	1037
	ENSMAUG00000001092	SCN4B		56	36	28	172	156	62	58	14	24	682	26	40	174	71	32	34	28	22	20	44	50	75	2	0	24	22	6	16	18	18	2	28	8	12	26	20	40	30	32	0	12	12	34	12	27	42
	ENSMAUG00000001093	-		3055	2529	2377	1207	387	2679	1183	1201	2297	773	1180	840	1088	1019	434	1320	1088	770	1042	1839	557	1291	541	259	3970	1718	3237	2521	1367	1176	3980	2294	2799	3027	1577	1767	728	1723	2746	2082	1810	2460	3043	2517	2391	1063
	ENSMAUG00000001094	TRAM2		301	197	152	108	96	81	57	201	309	423	86	75	211	101	30	128	120	97	84	86	56	170	112	58	108	32	86	114	58	62	57	131	134	109	276	115	136	340	167	218	204	114	525	257	332	89
	ENSMAUG00000001095	ZBP1		140	134	66	908	567	1744	1025	950	1476	742	78	88	182	58	19	113	115	48	756	827	450	806	326	62	282	158	241	133	1016	355	786	1094	262	373	375	214	89	506	234	319	236	259	1617	999	1418	371
	ENSMAUG00000001096	AMPD1		2	2	0	58	130	14	0	4	1	39	32	16	15	20	5	2	0	0	7	0	25	6	8	2	0	10	2	4	6	33	4	19	12	6	18	8	35	6	8	8	0	3	0	10	6	57
	ENSMAUG00000001097	CEP192		263	231	219	209	102	112	301	353	373	176	292	141	119	211	106	126	137	139	211	227	212	195	117	106	151	70	169	142	146	344	320	220	131	203	405	316	201	167	190	144	126	170	218	215	287	187
	ENSMAUG00000001098	AVPR2		12	14	4	6	4	8	9	8	4	32	4	10	4	10	0	8	14	8	4	4	0	6	0	6	0	10	36	76	24	23	18	89	34	58	20	62	44	114	34	16	51	24	22	42	146	22
	ENSMAUG00000001099	VWC2		0	0	2	8	8	4	4	2	0	1	10	6	0	7	0	0	0	0	4	2	2	0	7	0	0	0	2	0	8	9	0	8	0	0	26	0	0	0	0	0	0	2	11	6	2	6
	ENSMAUG00000001100	CRBN		1748	1096	875	516	186	1084	654	303	460	252	619	389	584	537	198	628	506	405	429	1040	292	328	196	116	435	252	351	307	342	234	494	400	235	548	479	274	264	462	418	365	222	359	713	439	548	210
	ENSMAUG00000001101	AMOT		314	274	323	75	28	137	83	92	122	44	203	147	128	102	46	119	168	114	75	152	118	82	40	46	158	186	340	202	72	98	342	255	230	262	162	178	230	143	416	260	172	186	402	180	258	170
	ENSMAUG00000001102	RNF121		386	427	397	235	147	367	296	387	687	305	167	225	183	207	88	158	292	162	216	325	152	391	194	150	1175	471	730	846	858	351	684	652	507	710	430	402	402	475	595	497	435	632	723	632	508	273
	ENSMAUG00000001103	SLC44A5		6	12	4	64	89	5	18	4	4	53	51	19	24	25	0	8	2	2	63	23	60	7	10	11	0	0	8	7	15	41	6	27	0	0	53	22	42	0	4	2	3	3	16	11	12	34
	ENSMAUG00000001104	GSAP		4356	2048	1547	856	438	2123	911	460	1366	621	1083	1021	977	1043	579	1667	1185	918	860	1757	463	565	401	300	78	6	49	62	44	69	54	58	66	86	122	60	75	122	47	104	102	36	380	158	198	116
	ENSMAUG00000001105	-		2	6	0	11	11	2	17	18	5	2	4	0	0	16	4	4	2	6	18	7	0	11	6	4	4	0	11	2	2	33	16	22	2	0	22	27	6	10	4	2	6	2	4	11	12	18
	ENSMAUG00000001106	-		0	5	6	7	4	4	2	4	0	2	0	4	4	4	4	2	0	2	6	4	5	3	8	0	4	5	6	4	18	10	12	4	24	9	4	6	10	12	10	8	10	12	2	6	4	3
	ENSMAUG00000001107	MARCO		6560	7237	5903	3358	1948	7392	6109	5583	9315	4564	3387	4901	3434	3982	2305	4835	5807	4559	3861	6392	2692	3728	3054	2674	6	0	4	4	40	34	16	60	14	8	200	22	44	66	58	94	2	19	238	100	453	40
	ENSMAUG00000001108	1700020L24RIK		490	721	581	84	105	260	196	149	232	72	156	232	277	230	172	196	334	308	98	156	154	147	98	63	84	56	56	16	116	31	48	125	74	104	567	118	246	343	290	346	192	304	728	310	512	70
	ENSMAUG00000001109	OLFM1		45	100	68	71	61	47	35	30	26	147	50	44	52	50	27	48	38	42	24	32	26	28	24	12	84	32	46	84	110	25	33	34	60	58	55	18	62	70	66	32	46	82	104	36	100	33
	ENSMAUG00000001110	ALKAL1		0	2	2	9	4	18	0	0	2	2	3	8	4	0	0	0	0	0	4	2	3	0	0	0	0	0	0	4	6	10	5	2	0	0	17	12	8	6	0	0	2	0	0	10	2	12
	ENSMAUG00000001111	SH2D4A		2377	1993	1809	710	263	1505	786	739	2014	545	852	1211	988	936	585	1254	1114	1006	976	1093	768	844	600	227	586	422	627	729	515	337	759	895	749	657	1130	625	659	1332	856	755	998	1077	1449	936	995	472
	ENSMAUG00000001112	USP53		431	255	151	66	56	133	101	51	103	40	108	138	104	101	60	98	123	84	71	177	89	63	48	23	107	102	94	140	112	86	137	127	110	128	168	116	146	128	151	130	70	175	88	170	97	117
	ENSMAUG00000001113	PIGH		404	325	293	115	61	310	184	104	192	33	211	111	154	197	61	179	190	118	158	333	52	42	58	24	293	64	183	154	150	142	150	168	160	216	134	107	102	155	124	187	62	136	235	258	222	78
	ENSMAUG00000001114	ZBTB26		333	283	322	96	42	134	168	116	179	40	191	144	130	182	135	127	191	181	102	127	106	118	131	48	184	76	145	144	116	87	92	70	64	254	110	147	88	148	172	200	127	146	222	113	189	124
	ENSMAUG00000001115	MARVELD3		81	121	54	48	141	64	36	39	165	105	34	56	31	74	8	32	87	38	59	90	41	46	37	26	343	223	493	494	400	216	382	413	314	262	227	178	92	270	269	163	213	333	356	422	263	156
	ENSMAUG00000001116	PLEC		8800	11999	9899	3717	2871	4402	6543	9723	14810	7573	3959	6917	6003	5180	4765	5483	9211	7924	6230	4096	4411	7562	7058	5459	31291	8891	10286	9547	19335	3158	6851	9374	5877	8304	17896	6353	10422	10141	12729	11686	8284	12725	18846	20956	11957	6146
	ENSMAUG00000001118	SSTR2		4	8	18	56	100	24	20	8	6	92	24	22	38	76	22	6	12	14	32	32	44	30	28	16	78	36	14	28	42	24	12	24	38	6	58	32	48	24	96	78	26	92	110	28	2	34
	ENSMAUG00000001119	-		81	86	43	48	14	69	37	6	30	16	38	38	24	35	34	42	65	36	52	57	18	15	1	11	6	32	16	34	30	60	38	59	22	11	57	45	42	25	69	16	40	24	87	29	38	42
	ENSMAUG00000001120	MAB21L4		620	1027	1117	365	269	838	747	507	656	1215	480	616	576	671	308	576	712	509	524	892	394	696	277	120	54	20	10	18	18	6	2	25	0	34	56	8	44	8	6	30	14	30	22	8	5	28
	ENSMAUG00000001122	HOXA10		0	2	0	8	45	39	4	0	2	39	20	12	12	10	5	2	0	0	4	22	41	8	0	4	0	2	0	0	4	21	0	10	0	0	40	10	16	4	12	0	0	4	4	4	4	16
	ENSMAUG00000001123	SSBP3		2049	2625	2140	1154	740	1354	1344	1304	1925	1164	1769	1505	1733	1882	847	1614	2012	1501	1199	1474	763	1376	1360	454	846	453	872	642	828	366	935	787	704	984	1012	735	575	1295	1148	672	759	690	1900	1146	1569	633
	ENSMAUG00000001124	-		259	124	78	42	43	175	63	31	160	180	20	41	54	49	19	95	65	37	89	108	16	77	24	6	183	56	122	105	66	38	158	145	88	125	82	107	12	100	205	76	61	73	275	152	139	52
	ENSMAUG00000001125	PLCD4		12	56	34	23	141	51	56	22	40	32	64	49	14	64	13	25	25	11	26	40	52	21	33	14	22	0	21	18	38	78	26	80	14	18	73	22	59	53	38	24	14	35	53	38	63	37
	ENSMAUG00000001126	EPB41L2		6144	4694	4208	1284	783	2186	2262	1961	2696	1011	1689	1932	2015	1977	1626	2135	3182	2459	1603	2185	1471	1734	1530	769	868	349	518	678	827	286	590	750	578	745	658	601	578	947	756	716	671	626	1555	747	1249	413
	ENSMAUG00000001127	-		0	4	0	2	10	4	4	6	2	6	6	12	0	10	0	0	0	0	2	8	50	12	4	8	0	0	14	0	0	48	2	2	10	0	4	12	26	0	0	0	0	0	0	6	6	18
	ENSMAUG00000001128	PPP1R13B		1233	559	364	227	362	455	161	92	265	499	136	151	302	322	103	282	144	114	173	364	82	111	35	23	330	154	276	274	183	131	256	191	156	180	207	157	79	219	154	100	97	169	339	348	306	115
	ENSMAUG00000001129	HOXA3		331	467	462	117	62	168	189	118	165	24	197	202	271	250	212	271	359	253	164	188	135	91	78	32	38	36	36	58	116	26	57	68	44	34	93	57	54	125	88	78	70	42	185	58	192	111
	ENSMAUG00000001130	MEIS1		2171	1539	1172	328	200	776	644	270	365	144	478	481	597	466	418	781	747	544	554	682	251	316	180	94	166	116	144	58	287	133	61	184	104	144	184	199	164	265	230	200	122	90	500	185	493	171
	ENSMAUG00000001131	TCN2		9950	13819	12244	3050	1642	7525	5229	6478	9627	3397	4930	7059	7153	5942	3799	5674	7844	6672	4017	7513	3465	4817	3571	2244	45187	11570	16185	22704	13954	3278	4626	10226	3990	8796	9128	5213	4360	8082	8988	9418	10327	13739	6833	12466	5906	4311
	ENSMAUG00000001132	-		138	200	164	56	100	124	82	45	107	70	56	90	161	76	28	86	138	56	62	79	108	83	102	8	78	62	108	70	141	69	63	88	90	76	40	57	66	101	102	76	42	62	132	142	118	109
	ENSMAUG00000001133	RBM22		1864	1528	1454	828	385	1401	955	1118	1756	806	667	590	552	751	402	890	863	680	1083	1171	434	868	524	298	1198	724	1096	928	1124	402	1277	1172	724	964	1063	779	529	1084	1390	812	868	1104	2038	1445	1628	768
	ENSMAUG00000001134	ERP44		3714	2411	2022	1478	595	2710	1447	1110	2559	1034	1407	912	1044	1190	511	1427	1175	1084	1116	2077	691	1551	682	373	5483	2743	3076	3090	2256	1145	3100	3390	2542	3784	2705	2289	2044	2247	3361	3360	2642	3190	5555	3352	2813	1207
	ENSMAUG00000001135	B3GALNT1		671	436	296	387	175	648	483	406	665	274	310	205	211	266	98	225	217	245	198	463	135	305	217	110	40	70	46	37	94	39	46	75	39	80	104	64	58	128	100	94	96	140	210	120	201	46
	ENSMAUG00000001136	TMEM33		2741	2174	1829	1265	466	1779	1498	1025	1630	595	1262	854	989	1152	519	957	960	825	796	1489	601	1044	528	286	2939	1857	2266	2139	1825	860	2296	1767	1616	2380	1733	1558	1396	1562	2273	2344	1958	2131	3472	1768	1820	999
	ENSMAUG00000001137	ACTN4		5421	3911	3007	998	567	1895	1459	1614	4365	1231	800	1360	1590	1188	615	1509	1573	902	1346	1705	525	1699	806	208	11799	4336	5325	6487	4316	1988	3713	6888	3730	5951	2638	3235	1406	3284	3702	4128	3332	4154	5292	6152	4172	1852
	ENSMAUG00000001138	TMEM177		270	278	224	112	68	168	132	170	330	90	120	164	116	87	60	104	172	125	152	146	80	144	90	24	70	112	193	164	98	94	292	162	184	230	110	136	102	166	228	160	92	144	346	161	372	175
	ENSMAUG00000001139	-		3844	3190	2916	1502	520	2914	1399	880	1981	536	1830	1160	1438	1756	598	1448	1319	1094	1230	2351	752	1114	450	194	1026	796	1186	1122	740	459	1411	1127	1132	1468	895	848	664	930	1394	1120	1064	1204	2190	1008	1576	662
	ENSMAUG00000001140	-		4462	678	958	1336	294	1582	570	274	604	239	702	486	1000	769	456	1104	714	495	560	1173	416	823	144	109	32	62	72	34	108	54	56	115	8	142	106	44	72	152	52	42	56	22	114	88	189	62
	ENSMAUG00000001141	ADA		487	850	681	398	222	277	178	804	1087	1355	341	341	331	5556	181	310	472	292	220	189	146	431	382	178	191775	43411	50876	69323	32848	6417	3431	19470	6925	21536	3121	2587	3529	6278	4148	8288	8687	11160	1478	4032	1304	3098
	ENSMAUG00000001142	ELOF1		3238	6265	5150	2503	1303	4363	3332	5934	9198	3110	3377	3653	3378	2837	1828	2295	4057	3283	2647	3719	2503	4175	3514	1534	3486	1428	2326	2236	2352	849	2433	2464	1842	2229	2717	1652	1926	2742	2945	2238	1767	2433	4042	2666	4099	1812
	ENSMAUG00000001143	GNG14		12	24	24	6	22	12	10	12	10	69	8	10	47	14	11	5	2	2	4	4	27	16	7	12	53	18	35	17	10	0	2	9	2	28	14	2	32	11	18	20	6	23	1	6	15	17
	ENSMAUG00000001144	MPV17L2		1569	3439	2769	1311	622	1744	1842	3400	6050	1753	1288	1946	1904	1551	1108	1188	2180	1941	1283	1680	1391	2566	1993	926	6420	3615	6798	5447	8155	2610	7743	6075	6423	5610	5740	4746	5359	4785	7701	6128	5105	6891	7588	5539	6523	4712
	ENSMAUG00000001145	GADD45GIP1		2421	5355	4579	2458	1550	3545	4160	6641	8865	3491	2482	3366	3013	2946	2046	2376	3788	3388	2376	2700	2638	4755	3784	1812	3336	2232	3760	3355	3882	1473	5434	3028	4304	4134	3724	3038	3274	4036	4944	3726	2968	3456	6873	3164	4571	2366
	ENSMAUG00000001146	ARHGEF5		431	444	381	306	410	320	303	328	550	469	186	326	267	319	117	222	316	156	295	323	197	363	159	130	2842	1251	1346	1078	1791	389	768	1117	613	919	1184	579	522	844	929	1069	623	1109	983	1319	915	493
	ENSMAUG00000001147	EFHD2		5440	6290	4785	4231	2555	5568	6556	9306	12246	5849	2138	3162	3779	3293	1682	3432	4128	2870	3922	5215	2765	5995	4336	2069	16920	8989	8308	8918	13776	3687	10821	11797	9564	9903	8658	6228	5650	7670	11268	8524	5642	10538	14719	12149	8977	4514
	ENSMAUG00000001148	-		4818	5331	4885	3288	2029	3861	4239	8165	10314	8639	2194	3733	3222	2483	3687	3411	4679	5762	5668	2915	4585	6880	5597	6916	2089	1360	1229	1380	768	368	976	1019	1135	1522	1904	1134	2198	1925	1945	2460	1727	1889	1868	1279	1442	789
	ENSMAUG00000001149	TMEM179		0	0	0	32	133	20	28	93	74	141	16	44	107	8	12	0	2	0	4	42	85	235	10	4	74	62	8	18	52	36	32	50	2	18	14	48	52	40	10	40	16	6	34	42	68	45
	ENSMAUG00000001150	CNPY2		2323	3355	2784	1495	698	2158	2117	2957	4553	1312	1639	1794	1577	1592	844	1357	1995	1754	1479	1887	1170	1966	1430	538	4452	3029	3599	3501	3202	1748	4147	3894	3310	3731	3038	2504	2439	2512	4010	3360	2551	4078	4459	3348	3259	2167
	ENSMAUG00000001151	RAB39		44	32	22	24	26	26	49	36	55	38	52	20	18	43	12	16	12	32	40	32	6	26	6	14	54	14	20	18	16	40	14	14	66	20	82	30	39	28	24	12	18	14	14	12	38	39
	ENSMAUG00000001152	LTA4H		4514	3959	3178	1656	700	2711	2100	1479	3347	898	1852	1718	1631	1944	729	1909	1803	1309	1398	2495	798	1848	677	388	9787	5728	6555	6416	5821	2630	5739	6237	6174	7177	5023	4740	4161	4765	6825	7004	4437	7231	8585	5568	4632	2727
	ENSMAUG00000001153	RUVBL1		1316	1780	1244	904	509	1669	1028	2100	3923	1789	600	711	829	750	412	726	924	556	1216	1385	585	1580	811	529	562	580	1100	818	543	520	2004	1174	1036	1226	733	648	454	812	1320	743	616	846	1811	889	1539	660
	ENSMAUG00000001154	TYR		0	6	2	7	2	2	19	4	2	18	16	13	6	6	12	0	0	0	4	14	19	0	0	0	0	0	0	0	0	14	0	4	2	0	26	13	0	0	2	0	3	0	0	1	8	0
	ENSMAUG00000001155	LYNX1		130	326	142	445	359	368	145	268	493	1976	74	94	280	461	94	130	211	114	110	94	102	799	158	66	124	62	82	66	140	80	36	168	60	158	84	134	134	228	154	56	168	78	156	216	414	150
	ENSMAUG00000001156	TINAGL1		2314	2718	2518	1886	1201	3754	2604	3465	7991	3132	1419	2001	2503	1812	715	1651	2013	1265	1782	3161	1399	3539	1773	469	2747	1135	1552	1325	1021	639	1866	1825	1076	1859	9062	2654	732	7706	5902	2115	4334	3040	14014	9981	12266	2964
	ENSMAUG00000001157	-		0	0	0	6	43	0	0	0	0	12	0	0	2	2	0	0	0	0	0	4	3	0	11	16	0	0	0	0	0	6	0	2	0	0	10	0	8	2	0	0	0	0	0	0	1	1
	ENSMAUG00000001158	PLSCR5		10	32	18	0	20	2	12	4	4	0	14	14	4	7	4	0	2	2	6	14	23	6	5	0	8	0	6	4	4	14	6	3	0	2	2	26	20	0	4	0	2	0	8	2	0	2
	ENSMAUG00000001159	HOMEZ		502	314	278	56	43	176	94	64	201	22	104	127	140	164	73	192	158	96	40	158	64	96	42	20	20	36	100	70	18	60	100	64	94	84	72	65	34	52	122	88	46	78	198	70	141	16
	ENSMAUG00000001160	MPDU1		2495	3754	3046	1525	1046	2774	2193	3406	5434	2153	1560	1881	2170	1653	959	1512	2530	1770	1893	2515	1396	2543	1799	853	7591	4384	4809	4856	5191	1816	4351	4037	3770	4559	3312	2775	2594	3134	4433	3925	3338	4881	5445	4450	4001	2412
	ENSMAUG00000001161	CDKN2D		1878	3184	2925	1350	909	2446	2464	2004	3200	802	2646	2678	2940	2352	1400	1924	3040	2278	2272	2902	1743	2563	2194	732	1472	570	747	829	1480	265	479	888	322	674	1052	546	608	1100	956	1226	676	1144	1312	994	1187	481
	ENSMAUG00000001162	AOX2		0	0	2	61	290	28	26	1	20	290	22	21	8	63	8	0	0	2	15	17	25	17	8	26	57	14	16	19	52	90	15	42	0	20	35	46	71	25	37	44	9	45	30	105	25	76
	ENSMAUG00000001163	-		0	2	4	4	10	17	19	18	2	16	58	31	4	4	12	0	0	4	23	21	22	2	6	6	248	65	89	106	32	38	6	12	2	18	18	12	30	2	8	16	17	22	4	10	6	14
	ENSMAUG00000001164	-		2	4	0	14	18	0	1	2	2	0	0	2	0	20	2	0	2	12	0	2	0	2	0	0	0	4	8	6	24	20	2	4	4	2	14	12	12	0	4	0	2	4	2	9	9	16
	ENSMAUG00000001165	RBP2		0	0	0	0	5	0	0	0	0	0	4	0	0	0	0	0	0	0	0	0	0	0	0	0	98463	64969	44462	57901	34226	11924	16844	19261	32365	50186	31616	23581	15848	25894	28678	38298	41774	48238	19952	24654	5783	9344
	ENSMAUG00000001166	HOXA6		21	14	23	2	26	7	5	4	13	20	5	13	20	14	12	4	8	3	7	6	30	14	0	1	4	0	0	2	0	15	6	4	0	14	14	14	24	5	4	0	0	8	9	10	2	12
	ENSMAUG00000001167	-		582	850	868	693	290	1006	804	914	1168	401	649	440	434	570	242	288	594	488	476	768	472	774	455	142	1171	724	927	834	1142	303	1181	752	1014	1139	774	708	874	764	1028	1096	846	1094	1494	792	978	426
	ENSMAUG00000001168	-		0	0	0	2	0	0	0	0	0	0	2	0	0	2	0	0	0	0	2	0	2	0	0	4	0	2	0	0	2	4	0	8	2	0	2	0	8	0	8	0	0	0	0	8	2	8
	ENSMAUG00000001169	RWDD4A		1802	1384	1551	880	443	1226	999	1716	2214	869	706	688	696	861	416	844	880	788	1122	1026	448	1236	696	376	986	628	992	806	808	373	1298	1103	1097	1304	1067	870	876	1312	1510	1346	1109	1100	2184	1121	1488	546
	ENSMAUG00000001170	GTDC1		364	141	115	80	27	162	120	38	105	17	117	117	86	96	38	105	124	74	80	159	53	33	18	4	165	80	142	122	160	64	63	94	118	141	157	69	46	92	93	54	54	61	115	166	133	61
	ENSMAUG00000001171	ZFP354C		70	16	4	19	30	16	31	5	9	28	42	12	26	48	14	13	16	0	14	26	0	8	2	0	10	4	0	0	10	42	2	4	0	12	42	12	18	6	0	0	4	16	12	12	13	36
	ENSMAUG00000001172	ALDH1A3		720	476	274	373	283	479	352	269	706	342	141	217	324	178	91	198	202	116	178	247	153	274	103	50	1364	736	592	961	830	377	438	1272	304	1479	1661	1524	979	3680	1729	1634	2164	1073	3740	2635	4757	620
	ENSMAUG00000001173	-		2342	4230	3899	1561	730	2286	2027	3485	4729	1943	2153	2732	2706	2270	1583	1742	2966	2803	1369	2147	1417	2639	2220	1010	6829	3644	4116	4207	5122	1503	4214	3698	4163	4573	4727	3536	4937	4541	5972	5279	4481	5927	7219	3742	4523	2916
	ENSMAUG00000001174	ATP8B2		1520	1123	840	458	320	540	571	544	1047	586	299	377	577	453	306	352	545	518	420	556	356	539	284	190	204	74	102	172	172	84	74	226	118	156	449	218	138	541	324	222	292	144	852	522	907	203
	ENSMAUG00000001175	MTBP		265	176	126	76	44	120	116	79	188	91	153	108	79	156	59	115	78	111	122	103	79	116	59	29	82	16	50	84	46	88	68	93	76	111	118	55	66	53	72	32	46	58	137	73	63	61
	ENSMAUG00000001176	-		72	105	141	56	47	55	62	81	99	49	98	86	109	94	73	105	84	132	84	38	68	87	90	76	2993	2399	826	1008	3698	196	363	1199	1937	1689	2022	1411	3547	354	1168	1528	738	2506	1598	728	304	622
	ENSMAUG00000001177	PMEPA1		1611	2777	2342	1626	965	1780	2450	3159	3958	1491	1000	1610	1188	1477	814	1332	1994	1508	1852	1942	1287	1981	1605	936	814	598	628	636	904	195	214	388	294	268	1216	524	624	690	594	726	502	1168	1564	1751	1698	439
	ENSMAUG00000001178	-		24	32	30	8	2	38	8	2	50	4	24	2	16	8	0	10	4	8	4	44	4	20	4	4	8	2	2	2	0	8	0	4	0	0	2	0	10	0	6	2	0	0	0	2	16	0
	ENSMAUG00000001179	NAV1		675	629	507	289	269	227	344	416	931	515	192	316	345	286	196	315	434	398	348	239	210	447	336	195	823	576	834	1008	721	441	710	1049	711	720	672	767	555	898	896	938	503	925	1271	762	1165	603
	ENSMAUG00000001180	SPARCL1		35994	18102	14658	7152	3217	18916	8568	3162	8490	2767	5683	5957	6795	6441	4210	9440	8940	6374	6771	15440	5459	4529	1905	1066	1896	758	1360	968	1108	662	1029	1384	706	1897	1564	1170	1046	3062	2550	1298	2060	1071	2766	2775	5349	1770
	ENSMAUG00000001181	FYB		524	589	362	1138	642	1178	1609	2115	2034	949	454	431	566	547	370	605	617	637	1562	1055	971	1261	1327	641	272	244	195	285	180	150	161	289	134	286	601	487	497	1105	646	738	736	718	968	669	1131	365
	ENSMAUG00000001182	USP30		771	721	726	426	280	521	364	356	579	731	272	350	458	415	272	340	444	384	357	478	160	333	151	146	704	438	572	458	492	174	490	475	402	602	401	328	297	335	393	532	332	482	662	562	508	270
	ENSMAUG00000001183	MKRN		2003	1662	1137	713	238	1398	747	497	1186	367	5448	6535	11772	5913	3601	6031	5808	5251	3634	4644	1585	2916	1908	643	6300	2516	2726	3058	4152	1055	2317	2876	2083	2594	2189	2044	1328	2452	2905	2423	2445	3133	4218	3227	2348	1260
	ENSMAUG00000001184	ZDHHC20		720	378	229	164	84	185	124	87	200	74	114	93	118	165	102	168	137	79	157	230	81	94	39	17	59	56	74	82	60	88	54	94	80	120	99	104	66	77	58	62	104	119	120	100	122	43
	ENSMAUG00000001185	VCP		17447	12430	9929	5363	1987	9009	5846	9433	19777	7129	4689	4965	6580	4948	3168	7662	6356	5827	6466	7611	3651	9603	5185	2478	13761	9107	12401	10757	9050	5433	12979	11119	10524	12571	9948	9115	8350	12013	13857	13156	10639	13846	17307	10250	13631	6697
	ENSMAUG00000001186	-		176	113	70	134	43	59	98	24	47	50	171	139	110	73	45	52	74	80	90	109	87	49	65	22	18	15	16	22	4	147	14	27	18	20	139	66	55	26	28	48	6	21	28	57	66	43
	ENSMAUG00000001187	NECAB2		0	0	6	63	46	77	36	57	60	326	10	26	47	30	7	6	2	0	46	30	54	47	0	6	208	166	69	115	266	78	62	173	198	200	64	56	158	82	128	214	144	174	46	130	178	121
	ENSMAUG00000001188	FXR1		1208	947	863	534	248	839	644	448	793	304	699	424	439	510	347	510	512	553	496	744	346	520	310	183	277	178	315	293	300	167	510	413	390	409	350	228	286	367	417	345	268	316	669	398	521	269
	ENSMAUG00000001189	DDR2		3357	2484	2080	503	193	1134	616	372	1090	402	733	1032	1108	980	574	1378	1319	1149	1134	1182	507	518	415	195	388	210	278	428	232	244	264	419	224	497	468	446	222	1340	891	566	506	295	1014	594	1659	345
	ENSMAUG00000001190	GRM5		6	10	0	8	13	12	0	4	0	2	73	35	7	18	12	0	0	0	30	19	16	2	6	0	0	6	0	4	6	38	2	3	0	0	30	18	0	0	0	8	0	0	20	0	6	15
	ENSMAUG00000001191	CBLL1		689	635	633	236	114	463	321	313	541	186	220	314	319	228	168	357	300	302	368	391	139	330	144	79	330	128	230	188	177	94	258	201	148	194	206	180	135	292	408	266	210	285	396	270	343	116
	ENSMAUG00000001192	TDRD6		6	2	0	86	258	56	40	13	4	99	146	90	68	123	18	0	4	0	62	130	78	42	22	30	0	6	6	4	6	70	2	42	2	0	72	66	116	8	0	0	0	2	38	32	20	146
	ENSMAUG00000001193	PTPDC1		431	244	207	103	83	148	164	64	156	69	151	169	130	114	112	168	175	113	99	207	70	75	55	55	24	20	26	26	50	77	28	73	36	48	91	67	68	76	54	88	42	28	80	59	99	68
	ENSMAUG00000001194	MYRFL		6	2	0	62	43	7	18	10	0	98	26	21	10	36	6	0	2	16	31	28	10	5	4	8	3500	2146	2376	2603	2633	897	2433	2451	1542	2603	1445	1052	897	1137	2020	1615	1271	1716	1769	2202	1086	868
	ENSMAUG00000001195	MYO5A		375	170	100	160	107	107	145	327	392	206	147	108	84	130	61	83	101	108	187	156	133	127	117	50	70	50	70	49	72	140	56	98	25	75	120	115	88	153	39	70	82	38	180	129	216	113
	ENSMAUG00000001196	PXYLP1		503	439	282	153	86	220	216	209	357	176	100	135	172	206	65	154	250	225	166	283	96	145	100	34	78	92	86	84	54	80	152	224	100	230	252	170	110	261	244	132	110	99	444	264	521	113
	ENSMAUG00000001197	CILK1		604	524	333	101	81	239	228	242	488	146	194	262	169	189	137	259	198	196	227	257	86	196	212	69	1646	938	847	887	1165	392	881	1090	604	918	937	780	867	998	1132	1040	888	1360	1342	1126	761	549
	ENSMAUG00000001198	TRPC4		2	6	0	126	24	28	96	22	6	17	253	158	28	64	70	4	0	10	112	114	115	32	6	6	10	32	22	24	54	133	16	62	40	48	178	76	30	164	54	22	48	30	211	46	243	33
	ENSMAUG00000001199	WDR25		232	366	240	568	320	584	361	647	1019	1884	98	225	388	354	153	179	192	237	392	405	316	670	334	340	178	56	174	116	222	120	246	283	254	278	191	120	156	224	196	144	150	128	427	371	377	150
	ENSMAUG00000001200	LRRC42		1912	1798	1467	617	290	1213	749	711	1607	360	785	791	794	898	384	852	1191	772	816	1036	391	912	417	132	1036	550	674	665	911	249	569	713	676	729	682	564	560	636	954	742	527	875	1518	729	935	511
	ENSMAUG00000001201	FAM161B		112	185	93	26	42	90	83	71	75	81	60	73	75	62	26	75	66	52	99	90	30	113	26	14	0	6	25	18	10	45	28	36	10	36	31	8	26	12	24	2	20	8	24	24	67	61
	ENSMAUG00000001202	TAF5L		610	585	433	129	84	355	307	271	473	116	185	242	228	161	164	303	310	212	261	326	154	198	150	111	275	210	396	341	363	156	471	359	225	380	393	195	173	371	415	323	284	293	591	459	566	196
	ENSMAUG00000001203	NPHP4		54	175	80	144	486	82	155	455	348	457	57	269	421	118	43	75	86	66	133	165	349	719	54	184	0	26	0	14	12	46	30	51	6	20	52	21	122	40	14	18	14	44	40	25	62	95
	ENSMAUG00000001204	-		0	0	0	0	0	0	0	0	0	0	0	5	0	6	0	0	0	0	0	0	0	0	0	4	0	0	0	0	4	1	0	0	0	0	9	0	12	0	0	0	0	0	0	0	0	12
	ENSMAUG00000001205	RNF44		1308	2084	1914	723	453	1179	1157	1049	1595	566	842	1075	1038	1105	809	1034	1496	1283	902	1131	771	821	1007	375	1434	896	1158	1041	1519	389	998	1062	910	1030	945	906	970	1269	1494	1040	863	1230	2080	1178	1430	835
	ENSMAUG00000001206	CENPI		62	28	31	10	12	8	31	42	148	40	8	18	4	2	4	6	16	6	35	11	6	47	13	2	10	32	54	35	33	53	179	64	32	86	32	40	74	58	140	43	12	60	115	20	72	42
	ENSMAUG00000001207	RAP2C		1144	818	857	490	134	594	520	541	746	324	534	415	370	396	249	468	418	382	354	726	251	460	272	128	1222	446	568	508	1112	222	538	548	482	486	536	517	438	610	634	596	514	742	1038	579	633	268
	ENSMAUG00000001208	TRAK2		4478	2357	2015	792	301	1327	1007	431	803	328	1433	1181	1073	1070	705	1463	1242	952	651	1240	534	544	358	193	1734	749	705	931	1193	261	384	604	512	825	650	509	865	805	876	866	627	910	959	734	773	354
	ENSMAUG00000001209	GKN1		2	0	0	10	4	0	0	0	0	0	12	8	0	0	0	0	0	0	0	4	2	0	0	0	7515	1554	3061	2307	28751	58	121	461	1017	1798	3972	760	2413	134	2465	5229	4116	6013	3044	7306	350	223
	ENSMAUG00000001210	HBEGF		734	750	876	427	170	802	468	1052	1807	728	398	549	450	416	370	486	649	776	574	404	396	922	714	658	678	176	347	302	220	261	420	1549	178	66	564	110	290	292	162	256	166	300	472	426	312	85
	ENSMAUG00000001211	MEX3B		178	102	138	20	44	10	12	4	41	26	65	20	70	56	12	32	50	16	20	16	0	68	2	19	0	10	0	2	8	22	14	14	18	12	6	8	10	26	8	26	16	0	42	24	36	25
	ENSMAUG00000001212	-		0	0	0	0	0	0	0	0	0	0	0	0	0	0	0	0	0	0	0	4	0	0	0	0	0	0	0	0	0	3	0	0	0	0	0	0	0	0	0	0	0	0	0	0	0	0
	ENSMAUG00000001213	-		0	0	0	2	0	0	2	0	2	0	0	0	0	0	0	0	0	0	4	0	0	0	0	0	0	0	0	0	0	0	0	2	0	0	0	0	0	2	0	0	4	0	6	0	0	2
	ENSMAUG00000001214	KICS2		462	188	149	126	139	218	113	106	156	101	118	85	146	151	63	140	142	86	128	179	108	122	82	22	94	28	126	84	112	125	225	118	142	170	191	72	34	130	198	66	74	134	250	190	198	83
	ENSMAUG00000001215	IFT74		371	305	277	122	59	306	133	49	171	72	192	111	123	134	56	130	201	86	89	182	84	67	70	30	747	444	364	437	572	80	111	165	189	290	232	158	234	174	235	405	295	338	277	197	139	137
	ENSMAUG00000001216	PRKCH		2407	1810	1456	487	346	1094	830	627	1161	359	460	752	727	649	393	1021	1021	645	767	758	478	537	300	163	145	104	80	180	164	121	111	267	122	232	242	206	113	275	233	123	117	87	401	209	676	103
	ENSMAUG00000001217	ADH5		3280	3621	3164	1190	658	2424	1593	1180	2794	659	1429	1538	1698	1642	576	1610	1729	980	1369	2408	805	1440	594	176	1420	942	2054	1542	1172	930	2431	2006	1920	2016	1114	1182	713	1473	1834	1481	982	1582	2390	1407	2086	994
	ENSMAUG00000001218	TBRG1		2197	2905	2688	1199	829	2119	1896	2381	4015	1849	1512	1653	1484	1419	1119	1470	1902	1880	1944	1689	1283	2326	1758	1313	2920	1745	2086	2064	1883	814	1852	1747	1838	2216	2427	1633	2012	2384	2434	2315	1676	2372	3407	1781	2468	1096
	ENSMAUG00000001219	-		14	18	11	10	5	9	20	16	6	0	8	10	8	6	12	14	4	12	4	2	8	8	6	8	12	0	4	2	8	0	12	17	2	6	16	0	22	16	14	0	2	6	0	6	9	4
	ENSMAUG00000001220	SUPT7L		393	221	238	88	243	222	129	112	299	98	56	105	125	101	44	98	52	110	86	133	67	102	36	18	184	50	103	102	90	109	158	82	84	122	216	92	52	76	91	100	99	157	201	126	149	76
	ENSMAUG00000001221	ABCB11		2	0	3	14	25	10	22	6	8	29	30	42	18	33	18	2	0	6	24	47	16	13	4	10	8	2	0	0	0	83	6	8	16	1	28	16	13	0	0	10	0	2	0	14	4	26
	ENSMAUG00000001222	STAB1		319	443	307	192	420	325	329	1501	1578	1291	155	316	366	176	232	137	184	161	180	250	427	1079	576	506	663	467	418	624	444	276	244	698	258	572	976	635	444	1729	1020	689	692	506	1201	1120	1714	550
	ENSMAUG00000001223	-		0	2	0	2	12	8	2	6	4	16	2	0	4	2	0	0	0	0	0	0	4	10	4	0	0	0	0	0	0	0	0	2	0	0	2	2	4	0	0	0	0	0	0	0	0	10
	ENSMAUG00000001224	PRR30		0	0	2	20	13	8	6	11	2	71	4	6	2	12	0	0	0	0	2	3	10	12	0	0	0	0	0	0	0	2	0	4	8	0	4	6	10	0	0	0	0	0	0	2	0	6
	ENSMAUG00000001225	ZG16		8	14	10	9	35	6	0	0	0	36	12	18	0	0	0	2	8	4	0	20	0	4	4	0	326235	86828	162953	135469	163133	19017	78178	41618	100206	116761	219843	54000	115046	16475	133401	229775	185339	258685	85195	206246	20884	34826
	ENSMAUG00000001226	OR10D1C		2	6	2	17	8	28	14	6	0	20	78	73	16	40	33	0	4	10	39	38	59	12	2	14	6	0	2	2	30	75	16	34	4	0	92	36	10	0	4	0	4	8	24	31	22	19
	ENSMAUG00000001227	TM4SF1		11449	6883	6025	6894	1706	9405	4240	2610	7666	2324	3528	3194	4445	4079	1046	4190	4185	2549	3295	5711	1557	3930	834	250	237	226	255	216	260	164	193	276	144	299	259	179	121	772	243	229	327	164	661	388	885	192
	ENSMAUG00000001228	-		1206	1058	796	1514	670	2446	1939	569	1278	249	420	435	438	433	247	541	447	395	1338	1880	709	817	442	191	2105	765	532	700	3451	748	1190	2032	317	1169	365	288	559	347	320	847	280	486	2518	1821	1226	781
	ENSMAUG00000001229	PPIP5K1		1067	1010	626	364	226	553	360	311	585	198	375	370	594	358	281	537	445	411	453	539	232	392	261	102	738	690	1088	790	854	573	1874	1045	1216	1210	729	720	660	832	1154	1060	668	876	1549	1087	1034	599
	ENSMAUG00000001230	-		5684	3924	3153	4585	1948	5499	4444	4862	9821	3484	1340	1823	2745	1788	722	2042	2674	1484	2469	3278	1502	5531	2646	776	1512	477	736	760	926	512	476	1195	446	1284	1036	1202	744	2292	1288	1310	1555	908	2579	2205	3814	443
	ENSMAUG00000001231	TSKS		2	5	8	12	17	4	6	2	5	36	4	3	4	4	11	0	2	0	4	4	12	6	4	6	0	0	0	0	2	21	4	12	0	0	21	2	19	14	1	0	0	0	8	4	1	15
	ENSMAUG00000001232	ATP6AP1L		0	0	2	16	44	0	2	4	4	18	23	20	2	50	0	0	0	0	27	10	8	4	14	2	2	0	0	4	2	25	0	7	12	2	40	8	16	2	0	0	6	4	0	0	4	29
	ENSMAUG00000001233	METTL15		204	157	84	34	12	120	74	92	99	20	69	44	33	69	30	69	56	30	44	94	28	67	28	12	56	38	78	48	98	52	74	98	62	120	53	51	38	103	70	64	52	36	100	81	111	25
	ENSMAUG00000001234	NPDC1		3363	5506	3957	1991	831	2757	2438	3549	6839	2108	2104	2932	3152	2477	1664	2298	3823	2639	1784	2359	1756	3350	2503	1046	14815	5470	6618	8439	8786	1492	1530	3523	1728	3828	5829	2345	3478	4351	4507	3340	3935	7907	6483	4821	4031	2244
	ENSMAUG00000001235	PLCD3		298	403	202	251	287	333	186	102	322	803	166	143	446	206	89	162	196	160	110	227	232	378	122	54	22	24	26	34	32	72	57	82	0	24	143	50	65	122	46	56	14	28	124	103	147	72
	ENSMAUG00000001236	-		4	0	2	2	0	4	0	0	8	0	0	0	0	0	0	0	0	0	6	0	0	0	2	0	0	0	2	0	0	6	2	4	10	0	0	0	0	0	0	0	0	0	0	0	0	0
	ENSMAUG00000001237	SRP72		2068	2354	2106	1454	499	1874	1706	2273	3262	1277	1267	1081	1346	1229	718	1092	1294	1415	1584	1700	796	1553	1170	825	3015	1803	2428	2271	3395	1122	3274	2614	2538	3178	2425	2062	2608	2721	3243	2964	2236	3213	4644	2649	3256	1438
	ENSMAUG00000001238	CRLF3		2085	1629	1533	860	300	1829	1116	841	884	369	839	854	788	963	531	1025	1065	834	694	1779	619	741	552	219	490	288	308	408	428	263	316	383	382	413	455	407	292	452	338	326	289	408	699	456	593	210
	ENSMAUG00000001239	CDK20		583	837	478	202	186	572	406	311	689	295	262	278	382	222	130	310	340	187	323	460	137	370	170	110	1005	272	401	426	575	134	438	400	286	442	630	408	340	465	594	783	356	708	689	564	719	282
	ENSMAUG00000001240	ASAP2		985	700	550	236	285	339	236	227	450	274	178	234	287	256	180	351	392	328	314	177	310	231	170	89	434	434	482	497	460	219	508	413	274	278	302	336	367	222	316	308	134	517	421	636	392	301
	ENSMAUG00000001241	LPCAT3		2446	2508	1969	1183	593	2017	1428	2228	3940	1530	1034	1085	1134	1128	412	1108	1171	972	1178	1500	722	1841	1060	482	32830	15894	14591	17826	12890	4489	8675	9963	8283	15404	7652	7960	7929	6176	9814	11895	10347	13977	8521	8892	4775	4666
	ENSMAUG00000001242	ZMYND19		1041	1317	1142	622	289	833	814	974	1666	626	481	551	636	579	275	508	744	458	638	698	366	651	550	208	538	363	763	638	426	403	1391	833	744	734	946	552	444	738	1058	604	384	688	1586	816	1464	472
	ENSMAUG00000001243	-		119	52	81	16	4	42	33	32	41	25	22	25	14	38	11	49	43	10	18	58	12	3	9	4	2	2	10	2	2	12	0	8	16	6	16	4	6	10	18	7	4	18	24	24	26	15
	ENSMAUG00000001244	-		0	0	0	0	0	0	0	0	0	0	8	0	0	4	0	0	0	0	0	0	0	0	0	6	0	0	0	0	0	4	0	0	0	0	4	0	0	0	2	0	0	0	0	0	4	0
	ENSMAUG00000001245	ENPP3		116	14	23	62	77	82	76	78	124	68	43	76	26	94	34	24	24	20	71	60	41	61	40	20	100963	20879	29389	52396	9418	408	383	1815	1182	8049	3429	255	582	4086	1986	3234	5638	5382	456	1756	347	329
	ENSMAUG00000001246	TCERG1		1782	1318	1307	707	388	1071	1133	1098	1852	667	753	673	763	781	438	870	1009	743	1096	925	511	703	628	446	974	755	1152	1094	1072	751	2266	1682	1484	1732	1255	1047	1015	1559	1691	1182	1238	1238	2234	1335	1916	716
	ENSMAUG00000001247	-		6	0	2	4	0	0	0	6	1	0	0	2	2	1	0	2	2	0	0	0	0	2	0	2	0	0	3	0	0	0	0	0	0	4	7	0	0	0	10	0	0	1	0	0	0	2
	ENSMAUG00000001248	TASL		22	6	6	110	28	70	64	44	52	24	18	2	4	15	0	10	22	2	30	34	6	44	4	2	16	6	2	4	6	4	0	22	18	6	10	12	0	38	6	24	12	12	60	12	62	20
	ENSMAUG00000001249	DBNDD2		530	784	704	254	162	524	352	368	748	140	260	476	438	394	216	304	530	344	240	448	216	278	240	70	78	44	68	40	66	44	72	110	26	78	96	86	74	242	122	114	72	84	226	132	276	74
	ENSMAUG00000001250	BVES		229	280	256	31	28	84	40	34	50	12	71	108	88	146	41	104	138	84	66	68	29	34	8	18	135	100	198	124	52	86	180	128	128	282	288	208	154	912	595	241	410	166	1000	388	1215	271
	ENSMAUG00000001251	SSR1		2545	1365	1351	1036	230	1390	800	1014	1894	676	679	579	641	680	322	869	836	508	838	995	335	960	382	209	1807	1472	1579	1563	970	582	1519	1447	1294	1839	1315	1142	833	1113	1570	1476	1279	1438	2885	1481	1851	721
	ENSMAUG00000001252	ODF2L		166	212	140	86	64	141	162	155	214	82	142	60	60	136	55	104	85	61	163	170	55	137	77	64	86	179	126	94	29	74	130	123	104	84	122	48	90	77	82	64	84	101	156	92	101	43
	ENSMAUG00000001253	BDKRB2		98	48	12	108	90	64	26	78	120	491	26	60	52	95	6	32	30	14	36	36	32	55	8	10	220	60	92	62	28	55	78	89	92	174	332	166	104	344	224	182	193	110	332	276	550	110
	ENSMAUG00000001254	FAM222B		1041	993	816	316	222	524	416	594	822	334	312	510	510	410	276	540	672	584	462	494	340	370	426	256	1236	890	870	871	888	274	662	698	588	680	807	616	1148	1008	780	667	694	972	892	817	976	473
	ENSMAUG00000001255	KNSTRN		30	46	47	46	36	41	58	120	246	83	52	58	62	54	22	48	40	36	143	137	74	119	67	18	34	51	107	102	43	35	178	113	124	132	38	68	6	55	132	37	16	58	170	96	137	56
	ENSMAUG00000001256	STEAP2		54	98	40	110	40	48	88	58	77	34	116	71	14	96	50	16	25	24	44	120	118	16	26	68	0	14	20	14	32	124	6	23	18	12	66	56	34	10	12	10	22	26	28	34	30	48
	ENSMAUG00000001257	-		4	16	18	5	2	8	11	21	28	8	20	6	2	2	7	0	15	4	18	1	4	8	11	0	12	10	12	20	9	1	12	8	18	33	12	12	14	12	14	22	16	2	20	13	5	4
	ENSMAUG00000001258	-		84	242	118	500	645	517	240	515	519	2256	339	408	1064	419	185	101	165	150	92	292	601	1380	185	55	234	103	95	78	189	47	37	115	22	32	532	77	163	539	303	195	218	307	267	251	324	217
	ENSMAUG00000001259	CEBPZOS		760	1059	1299	533	388	817	893	1027	1078	303	793	639	575	859	255	491	748	651	397	862	517	587	591	294	2116	1474	1393	1530	1924	360	1179	851	1738	1815	1397	1140	2069	1168	1629	2270	1533	1473	2325	855	892	452
	ENSMAUG00000001260	-		0	2	0	11	31	6	4	12	22	26	14	3	2	6	0	0	4	2	4	0	4	4	2	11	4	0	0	4	0	0	0	0	0	2	6	2	0	6	6	6	10	0	10	0	6	9
	ENSMAUG00000001261	APBB1		1884	2350	1766	279	249	642	544	450	1170	316	490	923	983	851	566	991	1218	986	402	575	303	530	246	208	240	98	228	106	114	96	206	246	128	216	236	174	162	426	312	184	216	148	408	318	705	263
	ENSMAUG00000001262	ICAM5		16	26	33	35	320	39	48	180	80	242	44	58	129	41	34	23	46	20	35	50	110	284	18	168	54	20	32	11	90	61	93	133	176	56	144	85	93	105	83	62	50	70	245	220	181	208
	ENSMAUG00000001264	GAS2L2		58	89	39	89	181	110	51	85	139	367	39	62	80	91	36	32	81	57	39	89	57	141	16	22	26	8	6	6	8	21	10	14	24	24	26	14	24	16	8	8	8	8	8	12	8	57
	ENSMAUG00000001265	EXTL2		1088	700	574	302	162	586	233	297	468	162	293	219	314	285	180	349	356	217	262	448	169	257	130	73	252	250	442	249	291	205	459	377	276	426	283	247	319	357	415	350	288	325	574	344	359	185
	ENSMAUG00000001266	DTWD2		395	261	158	78	48	146	84	52	100	48	146	158	128	152	72	128	108	32	79	129	16	65	43	26	84	36	46	52	74	47	132	116	100	86	87	86	30	93	92	86	68	96	72	70	129	59
	ENSMAUG00000001267	ZFP839		114	65	62	182	217	117	42	16	52	481	30	90	117	143	6	62	32	38	27	95	52	61	27	10	34	28	61	92	154	36	77	91	40	82	70	50	77	97	40	78	60	66	54	82	93	89
	ENSMAUG00000001268	SLAMF1		29	22	12	12	18	22	20	15	48	20	61	25	41	38	16	52	40	24	36	40	17	14	24	6	0	0	6	0	12	18	0	24	14	2	0	12	9	20	8	6	8	3	28	10	32	13
	ENSMAUG00000001269	-		0	2	2	6	3	6	9	0	2	6	18	2	4	6	9	0	2	4	6	16	7	0	2	0	2	0	0	0	0	30	6	7	0	0	24	12	2	5	0	4	0	0	4	1	6	18
	ENSMAUG00000001270	MMP13		8	32	6	20	8	10	8	72	180	115	30	11	4	6	2	4	10	1	46	12	25	18	48	22	350	74	96	114	102	37	20	128	94	210	1077	640	280	773	1034	520	536	290	2672	1047	1575	80
	ENSMAUG00000001271	-		2	2	0	0	0	0	0	4	4	0	0	0	0	0	0	0	0	0	0	0	0	0	0	0	0	4	0	4	0	0	0	0	0	2	0	0	0	0	0	0	2	2	0	0	0	0
	ENSMAUG00000001272	-		278	104	51	19	6	33	18	6	38	40	40	30	18	36	11	61	12	13	16	45	18	11	7	0	0	0	8	2	0	8	9	2	8	2	14	8	0	14	2	10	0	1	0	0	5	19
	ENSMAUG00000001273	ANKRD29		1264	468	450	112	66	504	92	26	144	20	238	321	254	303	132	330	208	163	77	362	70	134	62	18	18	4	10	18	46	16	6	13	12	36	8	55	24	20	20	16	28	6	60	20	42	9
	ENSMAUG00000001274	TMCC3		1155	967	698	309	255	710	565	214	551	240	379	542	461	460	192	506	527	452	403	745	262	231	262	235	279	152	218	277	462	230	326	405	358	362	226	178	130	189	158	208	106	188	290	322	251	145
	ENSMAUG00000001275	GPR157		154	98	42	60	208	59	63	61	74	156	14	102	147	34	16	29	32	18	40	53	184	228	20	6	18	6	0	10	0	14	14	8	0	16	25	2	14	12	14	2	20	4	34	9	20	11
	ENSMAUG00000001276	EFNB2		3699	3452	3436	847	388	1185	1420	778	1138	344	1467	1291	1466	1546	1110	1761	2093	1774	1139	1553	638	676	498	338	1126	842	1104	996	1015	598	2152	1309	1242	1187	825	946	988	727	971	1178	748	935	1812	1405	1012	575
	ENSMAUG00000001277	ELOVL5		9580	5394	4877	1844	700	4506	2161	1650	3255	968	2713	2116	2332	2473	1402	3202	2517	2024	1608	2964	1052	1779	820	326	278	198	282	222	298	159	218	384	160	402	396	346	360	560	458	374	412	288	1188	374	830	205
	ENSMAUG00000001278	RAI1		886	803	477	330	260	447	511	502	859	737	288	396	481	246	267	363	575	437	404	358	337	559	356	249	301	161	227	213	317	163	313	316	343	250	289	216	212	363	414	191	234	265	476	425	553	292
	ENSMAUG00000001279	WDR12		745	660	532	526	245	1029	491	785	1747	636	389	301	335	331	127	395	378	359	558	642	254	807	360	135	1073	760	1086	840	704	504	1612	1097	944	1246	1347	822	821	1015	1456	940	927	1183	2696	1308	1502	582
	ENSMAUG00000001280	-		46	78	123	131	141	79	171	25	148	183	50	66	233	221	32	83	187	27	44	60	54	65	38	19	72	0	12	32	0	21	4	62	2	24	4	8	22	54	34	32	48	6	0	48	2	13
	ENSMAUG00000001281	SLC36A4		1022	659	458	189	139	256	214	116	310	151	377	259	200	267	219	313	341	257	242	367	226	140	86	93	142	80	76	74	89	78	36	124	122	168	80	130	148	218	176	142	126	88	314	132	317	88
	ENSMAUG00000001282	TEDC2		136	194	157	277	198	186	104	152	227	836	125	96	165	208	84	69	130	56	110	172	109	152	184	54	6	46	172	68	88	68	182	97	58	116	88	76	58	112	134	38	38	43	144	108	171	153
	ENSMAUG00000001283	ADAM24		0	0	0	8	2	0	2	0	6	0	4	0	0	0	0	0	0	0	0	0	0	0	0	0	0	0	0	0	0	4	2	2	0	0	4	8	6	0	0	0	0	0	8	0	4	0
	ENSMAUG00000001284	RFESD		452	750	524	207	108	308	326	287	404	152	322	312	244	276	130	264	343	182	340	328	178	228	212	60	258	164	308	270	220	132	364	363	216	264	320	273	162	358	358	300	186	210	588	272	462	140
	ENSMAUG00000001285	PHKA2		250	183	146	54	113	125	79	133	307	143	83	76	55	75	44	133	98	98	85	108	64	138	105	27	46	90	94	95	26	95	140	110	120	134	148	66	131	92	184	96	130	92	271	112	225	99
	ENSMAUG00000001286	YTHDC1		2083	2303	2387	1459	703	1471	2335	1560	1984	1062	1442	1258	1214	1370	1127	1518	1783	1871	2140	1752	1530	1372	1240	933	1512	741	1088	1086	1328	610	1359	1019	1178	1274	1417	905	1245	1225	1273	1386	1199	1282	1820	1165	1135	696
	ENSMAUG00000001287	-		0	6	0	3	2	2	4	2	3	2	3	8	6	14	0	0	0	2	2	4	2	4	2	0	0	0	0	0	0	7	0	0	0	0	0	6	2	0	0	0	0	0	0	8	0	2
	ENSMAUG00000001288	ZFP169		46	48	12	17	41	16	6	31	12	88	19	20	16	28	2	18	10	18	14	24	14	14	6	4	16	16	14	6	28	28	10	27	16	22	32	8	32	22	10	0	6	16	26	30	28	27
	ENSMAUG00000001289	ZFYVE9		451	211	192	91	82	188	103	34	169	69	138	141	156	127	111	149	165	86	119	117	80	80	40	48	192	109	169	207	78	155	162	204	132	146	126	85	135	104	139	144	137	172	160	172	118	167
	ENSMAUG00000001290	ACKR3		1172	1264	1166	654	540	1988	1324	496	818	878	619	492	674	746	400	490	572	404	668	898	232	573	398	122	244	92	146	150	298	108	132	280	134	268	608	370	340	822	598	498	602	380	902	420	976	164
	ENSMAUG00000001291	-		3	0	0	4	3	18	4	4	1	4	5	31	4	7	3	2	0	2	5	16	4	2	0	8	1196	405	353	516	300	73	63	164	134	328	101	94	127	66	80	199	147	157	46	109	34	32
	ENSMAUG00000001292	NAGLU		1767	2821	1822	541	529	1122	1010	1308	2372	865	637	950	1148	903	425	903	1245	790	676	1320	549	1157	626	244	1494	628	1130	1133	1440	507	1084	1443	924	1276	1222	750	660	1204	1232	1195	1090	1239	2562	1834	2146	649
	ENSMAUG00000001293	FRMD7		0	12	0	0	6	0	8	0	0	0	2	0	0	0	0	0	0	0	3	0	2	2	0	0	0	0	0	0	8	16	0	0	0	0	0	9	0	0	0	0	0	2	4	0	5	0
	ENSMAUG00000001294	JADE3		228	101	128	26	14	95	71	56	64	40	67	70	65	87	42	62	66	76	61	74	55	102	48	18	6	48	138	62	22	64	111	143	151	86	39	70	28	82	76	58	62	71	130	88	118	37
	ENSMAUG00000001295	-		6	16	11	16	2	5	19	17	6	9	25	15	17	7	8	4	24	11	8	16	18	14	2	4	18	12	6	20	20	22	28	31	16	14	58	36	33	15	10	9	9	4	26	22	11	20
	ENSMAUG00000001296	-		4300	6462	6900	3401	1762	4931	4425	9393	13124	4158	3501	3313	3207	3265	1842	2808	4062	3483	4058	4302	2583	6478	4869	2297	4268	2994	4903	4139	3634	1763	7908	4400	5587	5645	4830	3645	4074	5226	6754	4712	4401	4772	9947	4570	6629	2688
	ENSMAUG00000001297	ENTPD6		420	330	334	459	326	287	169	252	799	559	247	177	322	340	96	200	227	218	220	287	124	216	168	62	582	354	881	542	401	313	1015	725	848	612	687	497	263	553	820	518	304	525	1302	664	904	451
	ENSMAUG00000001298	-		238	86	47	28	12	78	61	21	63	14	26	39	33	46	60	60	40	15	37	71	27	42	10	9	6	23	11	22	18	59	14	26	30	18	90	28	53	38	20	21	20	38	56	32	33	38
	ENSMAUG00000001299	VCPKMT		656	710	627	481	196	608	422	730	1442	452	352	316	360	398	232	312	470	320	390	488	348	669	476	134	704	540	675	554	619	292	778	603	798	831	756	582	504	802	978	1074	762	824	1717	646	1075	394
	ENSMAUG00000001300	PLCG1		3504	2932	2254	922	792	938	1050	736	1781	2914	879	1042	1160	1119	808	1412	1618	1205	914	1120	558	740	583	301	436	322	517	463	582	169	355	525	364	470	624	282	413	577	650	372	380	328	868	636	754	323
	ENSMAUG00000001301	PPP4R3A		2790	1798	1583	919	429	1272	1045	873	1391	470	714	628	791	767	547	856	945	776	780	1190	593	775	516	321	1869	1346	1699	1524	1816	806	1899	1743	1401	1859	1493	1194	1223	1785	1934	1813	1459	1873	2908	1662	1869	995
	ENSMAUG00000001302	TAS1R3		25	24	12	60	60	38	12	4	6	393	12	23	10	58	8	4	16	8	14	13	8	42	16	0	10	4	16	4	6	14	6	10	6	10	6	4	14	10	6	34	8	2	8	16	27	10
	ENSMAUG00000001303	UGT2A3		4	6	0	2	18	4	18	22	0	2	39	43	20	23	2	0	2	12	20	19	20	8	2	0	1601	1526	1671	2412	560	595	496	1040	710	1209	133	275	250	202	114	410	402	480	182	279	76	118
	ENSMAUG00000001304	GNAT2		4	7	0	11	47	1	2	4	0	15	6	10	12	13	2	0	2	4	24	12	6	6	0	2	6	4	0	2	10	10	0	11	0	2	12	7	44	9	0	0	12	4	6	0	11	12
	ENSMAUG00000001305	-		17	2	10	0	2	4	0	0	0	0	6	0	0	4	0	0	0	0	6	0	2	0	0	0	16	8	0	0	14	8	10	16	0	4	2	0	0	2	6	0	10	2	6	4	2	0
	ENSMAUG00000001306	9930104L06RIK		240	319	272	58	141	192	131	54	205	78	80	141	182	109	65	149	178	172	141	224	72	74	55	12	79	40	82	80	60	68	140	117	42	86	62	71	70	125	71	78	96	95	170	146	193	59
	ENSMAUG00000001307	MLC1		0	0	0	13	83	16	0	0	0	28	22	12	6	6	0	0	4	0	10	15	0	0	14	4	12	0	8	14	60	34	30	38	0	18	24	26	34	22	16	2	0	10	0	16	49	35
	ENSMAUG00000001308	MED13L		1131	1264	1234	714	546	741	1282	905	1249	576	891	675	680	827	480	762	947	948	1106	1062	635	605	600	491	917	546	692	696	981	466	707	814	648	756	909	694	750	1116	1004	766	766	787	1450	1272	1386	577
	ENSMAUG00000001309	PRKCG		4	14	4	42	125	13	20	23	12	81	9	21	48	6	12	2	18	8	26	22	31	10	0	6	4	10	0	6	0	42	6	32	8	8	92	19	7	16	2	6	4	4	26	40	23	40
	ENSMAUG00000001310	PGLYRP3		0	0	0	13	56	4	24	0	14	17	24	21	5	25	0	0	4	2	4	11	2	1	6	2	0	0	6	0	0	18	2	21	0	2	14	18	16	6	10	0	0	0	0	7	4	15
	ENSMAUG00000001311	-		0	2	2	2	0	2	0	0	0	0	0	0	0	0	0	0	0	0	0	0	0	0	2	0	0	0	0	0	0	0	2	0	0	0	0	4	0	0	0	0	0	0	2	0	0	8
	ENSMAUG00000001312	-		4	2	10	6	10	2	14	25	4	20	14	4	4	6	0	4	0	6	6	26	0	6	4	8	21	0	6	8	14	6	6	14	20	6	12	14	20	6	4	4	4	8	32	4	6	4
	ENSMAUG00000001313	PKD1L3		12	20	7	154	251	49	62	28	39	132	67	71	67	147	17	6	6	14	61	80	95	29	47	22	6	20	13	14	84	167	22	78	35	18	179	80	100	35	14	10	29	22	80	43	30	133
	ENSMAUG00000001314	-		1	4	0	7	17	8	4	2	4	19	0	0	0	12	2	4	7	4	0	2	6	4	0	2	18	12	5	4	15	8	9	3	2	8	2	14	10	2	0	2	10	3	4	8	9	4
	ENSMAUG00000001315	DISC1		35	20	12	20	127	9	8	32	43	25	39	15	4	16	3	6	10	4	26	12	16	0	16	14	5	0	0	5	16	24	7	6	0	22	29	7	18	19	2	3	10	10	23	15	19	39
	ENSMAUG00000001316	C2CD4A		20	18	28	6	6	34	24	0	18	0	6	14	35	12	18	6	26	2	16	6	10	4	12	4	0	45	22	56	44	13	27	36	24	32	8	43	40	4	22	2	8	44	65	16	47	26
	ENSMAUG00000001317	-		13559	12813	11638	5098	1578	7607	4540	4053	8335	2598	4959	4228	5426	5332	2096	6097	5250	3691	4272	6203	2268	4814	2163	776	20658	11741	11643	14526	12344	5465	13367	10010	6610	14015	8401	9913	9312	7269	13100	12332	12680	16223	12412	10042	6571	4753
	ENSMAUG00000001318	-		0	0	0	0	0	0	0	0	0	0	0	2	0	0	0	0	0	0	0	0	0	0	0	0	0	0	0	0	0	6	0	0	0	0	0	0	0	0	0	0	0	0	0	0	0	4
	ENSMAUG00000001319	PIK3CD		993	912	572	392	413	481	616	1382	1544	1041	311	341	658	423	388	466	552	526	514	363	471	1280	925	569	246	138	120	150	170	112	94	251	112	240	241	180	254	583	308	438	309	187	492	206	754	184
	ENSMAUG00000001320	NDP		174	64	108	10	17	54	34	4	14	8	36	36	64	38	26	61	12	28	36	36	6	6	8	10	12	0	8	0	12	2	4	22	10	2	4	4	4	10	0	14	0	4	2	4	6	26
	ENSMAUG00000001321	DOK6		2	0	0	4	2	6	5	0	6	0	9	2	4	3	0	0	0	0	4	2	6	18	4	0	0	0	0	0	0	12	2	4	0	4	5	3	0	4	0	2	0	2	0	6	2	30
	ENSMAUG00000001322	TOLLIP		6814	4731	3927	1545	881	3533	2517	2305	4498	1506	1923	2223	2237	1770	1579	3020	2560	2487	2563	3550	1429	2636	1596	926	2272	968	1330	1172	1570	484	936	1122	854	1404	1613	932	930	1550	1558	1226	1244	1369	2114	1739	1493	613
	ENSMAUG00000001323	TRAF5		182	306	253	242	256	246	240	134	268	487	146	151	275	154	86	119	168	207	132	282	285	194	85	102	565	284	356	387	454	204	593	511	392	514	718	278	387	616	508	414	431	502	1031	720	805	377
	ENSMAUG00000001324	TBCC		1957	3227	2664	1282	678	2149	2093	2278	3974	938	1561	1781	1690	1668	851	1476	2208	1306	1446	1957	1101	1655	1454	408	4274	1639	3192	2454	3437	1364	3365	3174	2595	3107	3475	2625	2242	3229	4341	3891	2732	3713	5266	3042	3222	1825
	ENSMAUG00000001325	ZNHIT1		1379	2972	2392	1520	884	2294	2463	3213	4348	2217	1551	1925	1552	1512	1143	1281	2387	2312	1902	1856	1818	2702	2200	1474	2936	1480	2011	1729	2778	714	1652	1711	1710	1628	2556	1430	1644	1784	2112	1930	1634	2182	2880	2038	2200	1466
	ENSMAUG00000001326	FBH1		2324	1339	1014	450	274	975	696	523	835	251	605	546	584	572	351	670	574	398	367	797	395	565	400	167	1130	856	1053	913	1429	370	893	943	834	970	878	740	825	989	1058	1170	660	1040	1619	1039	979	455
	ENSMAUG00000001327	DNAJC18		558	551	279	109	177	183	144	116	189	85	111	76	119	158	62	212	183	121	138	245	49	151	48	22	34	46	32	30	23	64	39	93	42	95	61	56	28	142	83	79	60	38	90	98	224	74
	ENSMAUG00000001328	CDH4		36	32	17	180	238	133	69	92	38	760	14	66	228	91	6	1	23	9	21	87	172	299	24	20	0	5	0	19	16	28	5	29	0	14	20	16	18	32	32	4	8	2	0	12	29	73
	ENSMAUG00000001329	GLRA1		0	0	0	8	69	4	1	0	0	28	6	6	2	20	0	0	0	0	6	0	6	8	3	0	0	0	0	4	6	12	5	11	0	4	17	2	4	4	0	2	0	0	0	0	13	18
	ENSMAUG00000001330	-		91	43	28	16	0	40	24	13	17	4	23	2	16	16	4	17	15	22	2	23	26	9	0	0	16	4	10	10	32	12	0	18	18	14	22	25	36	34	50	72	30	50	111	30	24	18
	ENSMAUG00000001331	IDE		1602	1066	829	581	291	651	488	815	1101	355	744	525	549	767	261	604	603	494	493	487	381	537	420	269	1431	898	1452	1068	1356	603	1605	1409	1103	1568	1164	1147	1355	1361	1852	1650	1103	1423	2384	1208	1428	664
	ENSMAUG00000001332	-		16	16	18	4	4	2	0	6	12	2	0	10	4	6	2	10	4	2	14	2	12	0	4	6	10	6	0	2	24	0	0	2	0	10	10	2	0	6	2	2	6	0	26	8	14	2
	ENSMAUG00000001333	LBX2		0	0	0	0	12	2	2	0	2	13	0	0	2	2	0	0	0	0	0	0	2	0	0	0	0	0	0	2	0	4	0	2	0	0	8	0	0	0	2	0	2	0	2	0	0	3
	ENSMAUG00000001334	SRGAP2		1960	2473	2014	1247	750	1893	1935	2055	2312	1535	1213	1326	1174	975	891	1352	1783	1593	1613	1746	1090	1501	1306	1202	214	222	268	261	425	285	316	339	212	422	747	404	612	546	587	501	427	381	726	478	711	280
	ENSMAUG00000001335	USHBP1		5030	7174	5449	1148	1078	1962	2860	1131	2331	549	1070	2108	2706	2437	1565	2907	3815	2731	1546	2298	1513	1276	1195	904	394	276	318	355	688	143	288	354	213	277	539	300	407	447	490	360	326	419	635	376	504	260
	ENSMAUG00000001336	-		0	0	0	1	12	0	2	0	0	9	0	0	0	2	0	0	0	0	0	0	0	0	0	0	32	8	23	13	16	1	6	10	4	9	5	4	3	0	7	4	0	9	6	6	2	3
	ENSMAUG00000001337	MAST1		162	76	81	61	217	57	35	49	77	219	35	72	155	36	16	36	31	18	51	106	131	156	4	45	10	22	14	4	2	27	28	32	0	4	52	7	58	36	34	40	14	10	18	34	68	93
	ENSMAUG00000001338	IL17RE		2111	1891	1477	347	518	1039	545	456	1151	443	687	970	1041	830	615	1120	1311	958	575	979	463	520	321	174	156	181	271	264	353	277	343	983	411	481	333	397	334	223	474	393	164	308	683	579	484	465
	ENSMAUG00000001339	GMEB2		796	658	452	269	151	405	501	321	444	217	211	314	240	278	241	284	243	345	345	359	234	318	307	158	502	274	310	252	353	104	320	303	320	354	442	229	258	254	472	352	238	308	536	354	389	288
	ENSMAUG00000001340	OR10J5		0	0	0	4	0	0	0	2	0	0	10	4	0	0	0	0	0	0	0	0	2	0	0	0	0	0	0	0	0	0	4	0	0	0	6	0	0	0	0	0	0	0	0	0	0	4
	ENSMAUG00000001341	-		0	0	0	6	2	0	1	10	0	0	2	0	0	0	0	0	0	0	2	1	13	4	5	0	2	2	2	0	0	20	0	1	0	0	18	11	0	2	0	12	4	0	0	4	2	8
	ENSMAUG00000001342	0610040J01RIK		1588	1184	1249	508	210	1437	594	616	1952	422	640	772	737	599	372	878	758	552	661	1136	354	784	408	176	7889	2295	2664	3300	3298	932	1960	2026	1645	2519	1778	1262	1248	1619	1982	2028	1568	1868	2564	2294	1338	932
	ENSMAUG00000001343	SEC16B		23	5	7	34	18	12	30	29	6	8	27	30	9	16	0	0	0	7	26	17	36	4	18	6	1510	750	583	1023	852	321	494	673	372	772	341	373	122	385	400	428	402	512	409	456	312	309
	ENSMAUG00000001344	CYLD		1443	1066	1045	607	250	750	881	658	1049	380	658	482	604	621	400	780	684	586	591	810	440	756	431	265	1644	795	972	998	1565	441	1004	936	870	1009	1122	759	1072	970	1066	1180	1008	1121	1432	1026	928	497
	ENSMAUG00000001345	-		1249	606	579	5072	2135	4907	4674	3775	3987	1831	539	300	294	460	214	561	500	356	2517	3207	1650	3078	1487	623	156	84	95	161	366	227	194	743	252	412	306	280	240	474	341	345	369	174	1620	604	1764	205
	ENSMAUG00000001346	KIF11		216	58	47	72	60	138	39	151	293	105	45	24	28	59	32	35	10	20	82	60	37	186	65	24	108	96	196	157	58	160	326	166	219	181	80	132	86	148	176	101	122	160	356	152	309	142
	ENSMAUG00000001347	CDC16		4385	2943	2421	1092	422	1941	1100	1238	2738	949	1135	902	1231	1147	620	1579	1495	1121	1554	1772	628	1379	634	249	644	430	782	761	636	493	999	1016	882	1080	1145	803	510	1097	1174	722	702	710	2173	907	1619	679
	ENSMAUG00000001348	TRIM2		1294	1297	939	378	248	678	518	478	697	275	624	550	719	703	299	678	626	645	604	738	528	395	234	222	840	864	2041	1366	1022	932	3441	1643	2022	2248	1531	1196	1168	1493	2197	1622	1396	1352	2238	1306	1634	889
	ENSMAUG00000001349	-		10	99	39	67	77	76	51	77	97	378	50	33	112	141	27	14	51	26	50	61	31	172	59	23	80	30	81	44	2	21	100	6	14	16	28	16	10	42	33	14	46	22	36	44	36	17
	ENSMAUG00000001350	GABRE		30	14	23	10	0	36	14	8	35	0	37	18	0	22	6	6	12	10	33	23	19	2	14	6	0	0	0	0	14	24	0	0	0	0	21	10	16	4	2	0	8	0	0	1	10	15
	ENSMAUG00000001351	NHLH1		4	2	11	0	16	0	2	2	0	2	0	1	0	0	2	0	2	2	0	4	2	1	0	0	0	0	0	0	0	2	0	0	0	0	0	0	0	0	0	0	0	0	0	0	0	0
	ENSMAUG00000001352	APLNR		5092	4901	3530	602	271	1447	753	510	1465	347	916	1416	2037	1508	971	2198	2423	1551	913	1704	654	544	368	113	81	74	78	127	95	46	26	62	36	106	184	170	58	275	195	104	154	88	239	56	301	102
	ENSMAUG00000001353	ANKRD45		18	22	25	20	32	23	30	40	51	14	19	20	42	16	4	16	17	4	16	41	26	44	14	13	0	0	0	0	8	12	2	4	0	2	15	8	4	2	2	5	14	0	2	4	0	4
	ENSMAUG00000001355	-		0	0	0	0	0	0	0	0	0	0	0	0	0	0	0	0	0	2	0	0	0	0	0	0	0	0	0	0	0	0	0	0	0	0	0	2	0	0	0	0	0	0	0	0	0	0
	ENSMAUG00000001356	STOML2		2340	2601	2111	1035	414	1992	1264	1161	2839	700	1479	1065	1520	1142	566	1146	1461	898	1138	1785	639	1262	685	202	1757	1283	2718	2089	1672	1090	4014	2654	2360	2789	2146	1887	1262	2424	3074	2637	1807	2753	3978	2113	3102	1306
	ENSMAUG00000001357	RPS6KA6		20	20	6	18	8	4	8	16	30	5	20	2	0	13	8	13	9	0	0	8	0	2	11	6	0	0	26	22	0	22	32	34	4	12	18	19	0	10	24	20	24	21	24	17	16	18
	ENSMAUG00000001358	RNPC3		1428	957	915	464	277	591	582	306	636	219	531	400	468	637	293	602	557	497	489	681	371	441	304	214	219	240	324	198	380	270	290	283	384	447	392	424	350	292	478	274	302	181	654	376	449	131
	ENSMAUG00000001359	OR5M5		0	0	0	0	10	0	6	0	0	0	4	4	0	4	0	0	0	10	2	10	0	0	0	4	0	0	0	6	0	10	6	0	0	0	0	4	0	2	0	0	0	0	0	0	0	0
	ENSMAUG00000001360	-		3391	1209	934	640	126	1495	295	213	1269	363	577	417	656	582	210	954	454	415	458	925	140	581	126	18	2951	2405	2650	2687	952	1245	1748	3139	2381	3672	1105	1807	522	1572	2154	2054	1964	2365	2214	1585	1423	815
	ENSMAUG00000001361	RILPL1		2315	2962	2594	710	537	1555	1033	453	1326	570	682	1478	1707	1305	558	1655	1594	1154	904	1640	548	567	478	132	62	60	88	91	24	44	100	116	102	153	76	92	18	200	174	90	132	76	135	112	344	116
	ENSMAUG00000001362	CSE1L		1840	879	820	494	240	813	532	771	1289	529	592	393	440	445	291	577	485	424	433	657	328	571	377	197	776	365	1114	706	706	497	1210	885	958	1036	1132	852	756	1032	1200	811	808	795	1795	874	1401	480
	ENSMAUG00000001363	-		262	134	97	61	19	162	45	18	35	16	61	54	52	61	9	79	65	32	46	74	21	10	10	10	134	78	48	68	79	20	17	56	4	78	24	38	9	12	41	50	38	17	14	24	53	25
	ENSMAUG00000001364	ADK		5065	3273	2946	1336	419	2557	929	1103	3137	974	1321	1401	1355	1593	762	1798	1461	968	842	1923	570	1285	727	265	4233	3131	4533	4446	3165	2228	5238	4953	4399	5406	2767	3115	1897	3349	4061	4347	3471	4614	5114	3217	3842	1811
	ENSMAUG00000001365	RPL10L		1	0	0	6	8	6	7	0	2	0	21	18	0	0	0	0	0	0	6	8	0	0	0	0	0	0	0	0	0	36	0	3	0	0	0	8	8	6	4	0	0	2	0	0	2	11
	ENSMAUG00000001366	ING3		845	659	547	276	176	632	439	222	512	212	407	311	234	364	180	367	431	237	365	496	229	269	156	92	146	160	146	236	228	214	230	308	128	274	229	196	194	203	194	254	142	163	411	226	330	127
	ENSMAUG00000001367	OR5J3		0	2	0	19	5	4	2	0	0	6	18	22	4	14	13	2	2	0	10	18	4	7	0	0	0	0	0	0	0	27	1	0	6	2	3	35	12	0	8	0	0	0	0	0	18	2
	ENSMAUG00000001368	PWWP2B		1075	1086	829	229	152	525	415	288	689	349	280	469	487	489	186	480	558	259	199	442	187	295	220	36	118	55	85	71	163	69	128	116	78	113	200	82	36	144	146	210	106	99	341	347	293	74
	ENSMAUG00000001370	SIAH1A		2390	1402	1390	580	226	1265	730	208	558	178	738	508	621	869	306	856	712	390	540	1114	344	248	164	116	482	312	413	360	318	142	430	430	340	408	288	278	272	300	424	436	288	344	770	426	440	202
	ENSMAUG00000001371	RGL1		3301	1913	1498	513	341	844	589	781	1184	597	615	805	809	723	584	837	908	786	656	835	483	598	459	336	184	104	132	174	70	83	88	216	106	151	399	110	143	346	204	210	228	140	434	232	507	92
	ENSMAUG00000001372	-		246	848	453	202	111	297	394	535	762	212	475	318	432	450	179	338	486	271	436	375	227	492	239	151	2	0	4	20	12	98	6	16	13	10	76	94	20	18	16	10	4	2	48	18	15	19
	ENSMAUG00000001374	-		20	26	20	63	88	46	28	20	51	400	19	28	145	44	4	9	8	11	8	49	88	22	2	3	0	0	5	10	0	6	0	7	8	0	36	6	1	4	0	0	0	2	0	2	2	27
	ENSMAUG00000001376	ZBTB17		1307	1276	828	386	400	678	798	671	1565	1009	312	582	791	527	290	577	740	462	446	744	435	921	542	306	1389	680	1034	796	996	423	1043	1203	788	1018	939	682	559	1031	1198	826	758	890	1415	1136	1295	613
	ENSMAUG00000001377	C8B		18	2	2	5	26	3	8	10	12	6	19	29	4	9	6	0	0	2	8	11	2	2	8	2	0	4	6	0	14	22	4	6	0	14	32	8	4	16	0	2	0	14	0	0	8	18
	ENSMAUG00000001378	ID1		2711	3718	3948	1209	555	2162	2154	1860	3230	822	1937	2301	2177	2020	1410	1830	2936	2460	1302	1466	810	1030	1174	466	5845	2834	2689	3659	6442	1585	3972	6557	3110	2850	5559	2493	4744	2877	3670	5532	3474	6405	6019	4770	2795	2364
	ENSMAUG00000001379	KRT19		29765	40755	37849	11990	6239	22321	19531	42754	84144	24797	16689	33630	19590	22899	12369	18300	27721	24887	16199	28943	12845	35887	27597	10046	36267	24635	49026	34647	47638	24206	72936	66279	72875	55513	90840	39826	36954	42256	70438	54708	31310	55432	138637	104818	90767	34762
	ENSMAUG00000001381	D3ERTD751E		115	64	80	20	11	52	34	16	54	6	32	31	20	27	18	16	12	17	34	20	4	24	6	10	48	6	33	16	10	15	54	17	12	22	8	26	28	14	2	9	16	16	24	28	39	12
	ENSMAUG00000001382	RETREG2		2254	2678	1863	854	488	1268	1194	1159	2709	1033	719	1125	1282	1207	773	1358	1628	1213	1208	1405	799	1035	774	566	2908	1491	2024	2067	2515	613	1738	1556	1116	1386	1671	1300	1357	1578	1900	1638	1237	1909	1838	2164	1786	1067
	ENSMAUG00000001383	LCT		24	22	22	591	693	52	38	29	68	1568	79	38	77	308	18	2	14	6	36	26	42	61	37	9	75017	33180	57487	86324	12965	8966	10593	5656	8179	20472	2472	2147	2623	8549	4116	4547	14024	11988	357	8202	267	4205
	ENSMAUG00000001384	-		0	0	0	2	0	4	18	0	2	0	12	10	2	6	0	0	0	0	0	2	0	0	4	0	0	2	2	0	0	8	2	0	0	0	6	2	6	0	0	0	0	0	0	0	6	16
	ENSMAUG00000001385	LARP1		4044	3163	2709	1791	1174	2587	2072	2330	4543	1858	1121	1301	1498	1385	759	1996	1741	1445	1936	1912	1099	2053	1676	774	1861	1590	3279	2437	2163	1343	3940	3034	2338	2524	2120	1670	1526	2050	2730	1661	1399	2618	3255	3335	3584	1506
	ENSMAUG00000001387	REG3D		0	0	0	4	2	16	5	2	0	2	13	4	0	0	0	0	0	4	25	4	6	6	2	0	0	0	0	0	2	6	0	0	0	0	56	0	4	0	0	0	0	0	0	4	2	1
	ENSMAUG00000001388	-		0	0	0	0	0	0	0	0	0	0	0	0	0	0	0	0	0	0	0	0	0	0	2	0	0	0	0	0	0	0	0	0	6	0	0	0	0	0	0	0	0	0	0	0	4	0
	ENSMAUG00000001389	THSD4		45	64	22	51	52	24	36	52	125	39	34	42	36	28	12	28	32	12	10	38	12	49	40	14	12	20	14	24	70	37	8	18	6	22	52	42	8	60	44	26	21	16	64	58	49	28
	ENSMAUG00000001391	-		144	76	48	44	28	76	38	100	224	74	66	42	91	66	20	72	38	38	94	46	20	96	36	12	480	359	395	455	322	206	696	430	322	580	292	382	60	302	410	366	268	356	492	344	338	142
	ENSMAUG00000001392	CRYGN		2	8	16	7	16	6	6	9	5	5	4	6	11	1	16	8	10	7	2	14	6	13	8	0	4	0	5	2	14	6	2	5	0	6	23	2	2	2	0	18	6	2	0	0	2	9
	ENSMAUG00000001393	PLBD2		6547	8867	6376	2094	1348	3926	3350	4678	8667	3125	2055	3467	3535	3102	1715	3108	4829	3156	2584	3616	1972	3799	2710	1396	7658	3122	4427	4146	4441	1643	3448	4690	2992	4289	4000	2938	2519	3728	4689	3406	2832	4060	6685	6908	5414	2486
	ENSMAUG00000001395	-		63	97	70	121	61	94	75	127	148	87	31	33	66	68	10	42	32	17	56	63	29	106	83	40	524	371	300	326	418	115	209	288	253	485	355	283	279	377	478	554	460	524	726	308	237	130
	ENSMAUG00000001396	-		20	8	14	2	4	8	8	0	4	4	10	6	4	6	2	14	6	8	10	6	6	4	6	2	4	1	2	0	0	0	0	4	0	4	12	6	2	8	4	0	8	0	10	10	4	0
	ENSMAUG00000001398	DHPS		1014	1236	1094	496	460	974	656	851	1974	725	523	686	672	611	236	554	893	442	503	866	394	704	424	176	642	499	895	674	504	343	1068	893	720	993	820	704	468	854	1004	712	660	796	1589	849	1339	402
	ENSMAUG00000001400	ZFYVE1		1248	829	727	352	388	444	456	358	722	238	360	405	373	388	250	420	464	440	360	558	320	363	232	192	2466	896	1163	1447	1594	477	790	1075	686	804	739	565	698	765	922	783	744	1055	962	1223	802	487
	ENSMAUG00000001401	MED22		829	952	609	306	214	523	439	536	847	624	344	422	501	361	246	367	493	410	302	413	296	516	329	188	484	214	409	359	593	142	490	435	324	444	457	293	341	461	481	376	364	441	853	519	763	274
	ENSMAUG00000001402	6430548M08RIK		113	90	82	105	142	80	123	54	112	306	32	46	117	83	64	92	42	56	58	54	76	132	63	99	8	2	15	10	16	3	8	14	0	18	32	18	10	29	24	6	6	5	58	20	38	30
	ENSMAUG00000001404	CSF3R		445	259	143	296	308	339	282	182	424	623	166	185	469	336	125	347	298	236	230	415	95	256	26	47	7	8	6	10	2	46	4	58	0	22	34	14	40	24	15	6	16	14	86	24	84	33
	ENSMAUG00000001405	LYST		473	489	552	465	182	424	505	493	753	314	574	352	325	436	259	359	399	324	473	459	331	338	213	223	208	133	271	201	209	357	252	246	96	269	297	335	205	239	233	194	127	247	295	271	420	230
	ENSMAUG00000001406	ARAP3		1512	1672	1204	280	348	599	498	283	622	257	416	606	745	492	404	766	792	576	384	511	351	294	253	93	152	26	92	116	72	81	60	144	40	99	150	223	110	257	185	160	134	126	266	116	273	138
	ENSMAUG00000001407	FAM50B		1	2	8	2	26	0	2	0	10	2	25	10	20	2	0	4	10	0	13	8	12	0	0	8	0	0	2	0	2	2	4	8	0	0	0	0	14	0	0	0	0	0	2	0	2	0
	ENSMAUG00000001409	MAML3		321	234	142	50	138	62	64	28	44	60	28	60	112	52	25	98	130	95	52	72	29	40	58	8	22	2	17	24	38	22	63	42	32	50	62	24	20	32	40	20	12	22	80	31	47	36
	ENSMAUG00000001410	PIKFYVE		631	555	465	306	159	253	413	257	370	151	384	269	277	450	208	261	314	311	316	326	290	170	164	122	664	288	414	468	420	464	358	428	389	564	511	495	421	394	447	447	445	391	636	331	441	308
	ENSMAUG00000001411	QRICH1		2555	1705	1239	583	339	1281	828	777	1333	612	718	604	735	679	367	1027	744	657	723	938	408	653	459	197	1008	586	848	734	878	411	1033	959	764	904	796	703	596	801	1114	842	796	810	1662	1311	1429	536
	ENSMAUG00000001412	CBFA2T2		1144	815	744	234	164	475	438	234	476	137	431	343	441	358	294	428	484	452	372	526	218	210	116	98	373	270	390	310	394	209	472	563	325	382	378	296	414	395	470	390	371	366	650	434	594	240
	ENSMAUG00000001413	-		20	18	30	6	24	44	32	34	26	36	28	18	24	22	8	28	36	18	18	22	30	22	14	34	34	22	18	48	36	6	26	30	84	70	46	42	68	38	46	46	28	46	110	20	24	6
	ENSMAUG00000001414	-		392	528	445	356	188	481	370	781	1348	369	284	311	332	321	95	288	299	219	429	368	163	395	376	80	4404	2455	2328	2246	3019	602	1018	1579	1983	2824	3689	2207	1196	2658	2958	2980	2746	3342	4686	2932	2005	1167
	ENSMAUG00000001415	KPNA4		4901	1963	1992	1364	443	2084	1384	859	1608	659	1141	879	899	1204	767	1478	1204	852	794	1743	582	1087	588	276	2275	935	1077	1199	1429	513	1295	1176	984	1372	1125	1132	1086	1111	1538	1389	988	1473	2401	1220	1525	525
	ENSMAUG00000001416	MAPKAP1		1432	1180	1082	591	264	1127	894	588	1060	316	677	554	836	615	312	794	686	563	512	860	338	587	406	210	1000	522	853	924	1008	376	874	1083	712	916	889	760	658	1070	1100	858	702	867	1736	1174	1369	536
	ENSMAUG00000001418	BCL2L13		1288	1134	868	390	213	674	437	592	1402	414	422	393	681	499	248	579	564	408	425	688	250	596	282	122	1149	701	910	660	1104	390	1094	953	992	990	714	693	536	866	1164	923	786	847	1656	1150	1170	484
	ENSMAUG00000001419	-		6	8	0	2	0	0	0	8	2	4	3	1	5	4	0	1	3	0	4	4	0	0	0	3	0	0	0	0	6	2	4	3	0	0	20	2	8	0	0	0	0	0	0	4	0	4
	ENSMAUG00000001421	ANXA10		4	0	0	24	9	26	8	4	15	8	62	29	0	24	12	2	0	4	14	39	35	6	6	2	5033	1133	218	167	2259	101	38	1751	1324	1000	4530	2033	5210	597	2065	6503	1770	3629	10187	4475	2878	661
	ENSMAUG00000001422	SLC35B1		3034	3003	2490	1535	665	2607	1297	1221	2361	746	1662	1271	1450	1352	524	1382	1595	990	1070	1673	519	1194	692	164	6744	4348	5398	5544	5272	2710	6976	5716	4528	6143	3438	3508	2588	4284	4506	5398	3906	5406	7020	5040	4489	2582
	ENSMAUG00000001423	IZUMO2		15	22	18	57	58	9	16	11	6	243	11	16	13	21	4	0	4	14	10	6	8	30	2	2	2	0	4	0	24	12	0	16	0	0	12	7	6	4	0	6	0	4	17	2	0	31
	ENSMAUG00000001425	CSNKA2IP		0	0	0	2	0	0	2	0	0	0	0	0	0	0	0	0	0	0	0	0	2	0	0	0	0	0	0	0	8	14	0	2	0	0	0	8	0	0	0	0	0	0	14	0	0	2
	ENSMAUG00000001426	HIGD2A		1520	2868	2876	1243	611	1923	1976	2264	3607	1345	1782	2072	1832	1522	1407	1268	2344	2263	1479	1869	1193	2101	1851	830	7305	3459	4933	4241	5243	1668	4055	3756	4458	4379	4476	4026	5608	4809	6092	5732	4656	6395	6595	4136	5098	2947
	ENSMAUG00000001427	OFCC1		0	0	0	12	21	4	12	15	0	22	9	15	12	31	14	2	5	1	14	24	23	2	6	11	0	4	9	0	18	54	1	7	0	4	34	19	18	3	2	0	3	6	4	14	0	57
	ENSMAUG00000001428	OR4X5-PS1		0	0	0	0	0	0	0	0	4	2	0	0	2	0	0	0	0	0	0	0	0	0	0	0	0	0	0	0	4	4	2	0	0	0	8	0	12	0	0	0	0	0	0	0	2	4
	ENSMAUG00000001430	PTPN20		0	2	0	3	4	0	2	22	13	12	8	6	14	14	0	0	10	0	12	10	19	14	0	22	0	0	10	0	5	30	10	2	0	2	15	2	40	6	4	0	0	2	6	10	22	28
	ENSMAUG00000001431	GHRH		0	2	4	4	16	4	8	0	2	13	10	2	4	0	0	0	4	12	4	2	0	0	0	0	0	0	30	12	14	8	36	28	16	26	18	4	8	34	19	18	6	12	112	22	57	22
	ENSMAUG00000001432	OR8B12C		9	0	0	18	40	28	29	8	0	0	87	48	11	43	16	4	1	26	52	35	32	9	21	6	2	24	12	4	20	115	8	4	0	2	48	58	22	0	0	2	0	2	6	4	17	34
	ENSMAUG00000001433	VTN		1962	3003	2787	484	372	1312	1405	764	954	337	742	1337	1193	1180	953	1106	1847	1417	836	1081	550	784	832	446	130	66	190	198	124	58	146	84	86	208	210	180	214	294	222	286	270	122	264	72	418	101
	ENSMAUG00000001434	SOX4		2562	3590	3333	787	400	901	809	1479	2660	703	649	1336	1335	1023	888	1452	1947	1670	834	670	893	936	874	539	448	310	704	680	614	270	908	820	563	578	1134	790	512	1086	1200	662	534	564	1630	740	1394	440
	ENSMAUG00000001435	-		4616	8301	8842	6196	3230	7786	9172	13808	17732	7348	6029	5604	4878	5696	3640	3826	7033	6417	4596	6884	5909	9745	8483	4130	10909	6812	11135	9950	14395	4228	17872	10371	13772	12832	12325	9745	15836	11701	14557	13441	10937	11575	20446	9471	13344	6235
	ENSMAUG00000001436	PSMD13		3034	4167	3536	2055	1300	2802	2918	5616	7733	4181	1828	2079	2150	1894	1235	1536	2344	2383	2451	2740	1668	4182	3170	2622	4231	2440	2830	2514	2770	1177	3343	2754	2366	3278	2589	2384	2666	3115	3565	2844	2591	2874	5169	2842	3883	1816
	ENSMAUG00000001438	MFSD14B		4187	1452	1010	539	164	1180	592	241	694	204	804	535	508	765	330	922	691	386	395	1071	222	430	112	86	670	440	687	620	620	327	658	821	422	724	342	463	386	380	442	454	418	526	818	726	667	258
	ENSMAUG00000001439	-		25	8	6	21	6	8	16	0	6	0	23	14	4	23	4	0	2	0	26	19	28	20	6	10	0	2	2	6	9	18	2	4	0	18	4	18	5	4	4	0	0	0	6	17	6	14
	ENSMAUG00000001441	DDX43		0	4	0	8	11	3	22	14	1	1	15	14	8	13	0	0	0	8	5	8	10	12	10	10	16	4	8	12	2	41	2	26	2	2	14	15	18	22	5	38	10	6	4	6	3	12
	ENSMAUG00000001442	XCL1		60	48	68	306	179	390	348	284	368	112	44	40	48	36	34	44	56	36	262	184	194	198	210	50	118	46	52	76	212	30	62	70	10	70	52	36	20	36	58	34	62	44	112	30	94	12
	ENSMAUG00000001443	GTF3C2		2392	2187	1722	518	493	969	851	839	1459	454	676	805	1075	962	589	1051	1253	711	806	979	357	747	565	314	1442	1008	1388	1155	1054	633	1524	1211	1125	1587	1168	831	901	1273	1291	1009	1024	1079	1926	1354	1632	850
	ENSMAUG00000001444	CCDC32		1753	1624	1504	781	527	1287	1085	962	1663	424	1304	951	1138	1026	494	1044	1277	800	922	1491	657	907	765	374	1856	1044	1168	1117	1464	444	1162	1214	934	1108	1216	892	838	1160	1312	1279	1037	1214	1816	1277	1328	563
	ENSMAUG00000001445	ARPC2		14234	15027	14053	8751	4178	13025	10912	13093	19005	7903	7535	6379	6982	7456	3182	8568	9039	7718	9749	10172	4760	9832	5653	3370	23502	12521	14365	14472	15382	5661	13561	14802	12444	15873	13398	11432	9601	15082	15077	15528	12952	16052	25664	16669	15428	6985
	ENSMAUG00000001447	OR10Z1		0	0	0	0	0	0	2	0	0	0	0	0	0	0	0	0	0	0	0	0	2	0	0	0	0	0	0	0	0	2	8	0	0	0	0	0	0	0	0	0	0	0	0	0	0	0
	ENSMAUG00000001448	-		3	0	0	7	17	50	18	0	0	4	18	55	0	2	2	2	0	2	8	5	0	0	0	0	32	18	13	13	14	9	11	9	10	19	6	10	3	9	1	0	5	11	13	9	4	2
	ENSMAUG00000001449	-		632	286	286	193	121	258	250	176	260	135	190	194	194	150	114	170	149	160	291	247	155	156	123	56	544	415	523	528	286	282	500	631	403	560	376	468	379	567	439	552	457	535	636	706	623	259
	ENSMAUG00000001451	C1QL2		0	0	0	4	16	2	4	0	2	5	4	8	2	6	0	0	0	0	0	0	4	0	0	2	0	0	0	0	22	2	0	2	0	0	0	0	10	0	0	0	0	0	0	2	6	6
	ENSMAUG00000001452	OR8U3-PS		0	0	0	0	2	2	0	0	0	0	4	0	0	2	0	0	0	0	0	0	2	0	0	0	0	0	0	0	6	8	4	0	0	2	0	4	0	0	0	0	0	2	0	0	0	2
	ENSMAUG00000001453	RABEPK		546	764	662	424	266	523	511	747	1202	386	402	450	482	431	250	310	505	459	440	559	218	587	380	269	636	363	844	648	617	327	1273	878	872	992	882	721	588	1065	1248	696	726	805	1611	962	1431	551
	ENSMAUG00000001454	-		543	383	317	177	91	475	246	215	478	184	226	157	191	189	123	252	310	188	226	294	104	329	122	43	950	627	768	923	1148	465	803	853	557	704	509	445	347	628	696	600	490	751	721	678	655	347
	ENSMAUG00000001456	MEPCE		981	1730	1516	754	326	941	1230	1540	2290	1102	885	1133	916	766	828	745	1428	1322	940	958	666	1116	954	678	1892	606	1560	1074	1634	570	1649	1438	1158	1180	1454	1028	1068	1480	1697	1404	1100	1481	2262	1550	2014	1062
	ENSMAUG00000001458	-		4	0	0	2	13	0	5	0	0	0	23	11	8	10	0	0	2	2	6	2	28	0	5	4	0	0	0	0	0	17	1	7	0	0	25	10	0	0	0	0	4	0	8	4	6	26
	ENSMAUG00000001459	NMUR2		0	0	0	4	20	2	0	0	0	4	16	11	10	16	2	0	0	0	2	6	1	2	2	6	0	0	2	6	0	16	0	6	0	8	16	6	4	6	0	6	6	0	0	7	12	11
	ENSMAUG00000001460	PRR12		205	453	510	514	399	459	360	403	584	1448	230	386	674	345	334	207	420	419	284	292	443	397	435	248	124	81	146	116	180	144	257	198	164	134	226	154	255	330	231	218	163	164	411	237	398	295
	ENSMAUG00000001461	OPRK1		0	0	0	12	4	8	17	2	0	24	58	32	6	10	18	0	0	0	72	54	36	2	12	0	8	0	4	0	22	26	14	18	0	2	18	6	10	0	2	4	6	10	10	8	22	22
	ENSMAUG00000001462	GJD4		0	0	0	0	20	6	4	0	7	0	2	0	4	6	0	0	0	0	4	4	4	0	0	0	0	0	0	0	0	4	0	2	0	0	16	0	18	0	4	0	0	4	8	0	0	4
	ENSMAUG00000001464	SOX13		4131	3267	2557	889	953	1933	1496	1171	2254	1103	993	1248	2047	1191	1139	2213	2152	1815	1488	1712	1093	2032	827	431	2077	930	1125	1026	1338	383	680	930	640	838	864	531	616	720	803	615	622	898	1218	1587	1076	620
	ENSMAUG00000001465	CHRNA4		0	0	0	840	459	506	20	261	132	4475	40	61	711	660	10	4	6	2	20	137	309	1044	8	5	0	0	0	2	17	24	2	32	8	2	38	22	57	14	8	4	4	8	21	2	14	73
	ENSMAUG00000001467	LCA5L		38	69	32	55	206	41	24	34	42	37	28	42	26	63	8	32	45	24	34	45	63	22	10	11	0	0	18	16	8	26	20	26	14	6	16	26	46	10	20	2	0	10	12	8	13	26
	ENSMAUG00000001468	METTL23		1127	1508	1302	786	355	1296	715	885	1302	328	716	659	725	616	346	580	736	557	500	880	427	677	451	180	852	508	956	842	886	400	1162	968	1054	1053	812	702	628	924	1048	926	686	804	1370	755	1070	552
	ENSMAUG00000001469	CHP1		6392	4858	4379	2287	892	4692	2744	1848	4558	1369	3019	2401	2614	2784	1446	3294	2871	2820	2569	4175	1347	2661	1314	640	13932	6577	6626	7404	9631	2179	3990	4972	5046	7407	5389	4621	5280	5110	6595	7797	6090	8954	9050	6407	4181	2335
	ENSMAUG00000001470	RSKR		15	22	24	54	110	12	12	53	50	52	30	52	24	18	8	23	50	17	41	12	9	11	53	19	47	14	37	72	29	53	51	87	34	16	48	45	40	20	37	36	30	29	78	74	53	37
	ENSMAUG00000001471	TMEM86B		145	318	217	56	79	107	189	178	240	67	1972	1518	1513	952	1298	693	1073	1482	1461	595	524	1319	1944	981	25821	11172	15084	17000	20447	5119	4756	8174	4654	6914	5668	4746	5338	4288	6321	7044	7004	13315	2351	5206	1273	5205
	ENSMAUG00000001472	-		949	727	870	444	135	640	478	430	765	280	552	396	407	399	223	386	502	405	408	629	251	425	222	69	376	241	309	313	355	158	361	400	261	496	519	219	240	443	404	405	275	388	707	493	624	190
	ENSMAUG00000001474	FBXL12		356	523	350	140	92	286	176	110	296	43	127	174	225	175	62	165	251	107	139	205	60	127	114	8	348	155	326	251	233	110	322	314	202	229	246	237	84	310	333	248	225	248	438	418	544	153
	ENSMAUG00000001475	CES1E		167	329	194	34	25	90	48	8	73	28	95	132	76	98	51	92	99	84	114	109	43	39	12	29	581	601	1448	1026	592	730	1379	1194	1124	1175	208	581	449	283	670	596	539	662	374	339	287	295
	ENSMAUG00000001476	GDI1		10904	9345	7376	2482	1076	5003	3488	2725	5300	1701	3048	3370	3956	3457	2177	5075	4648	5203	4209	4981	1975	3110	1904	1082	2982	1841	1739	1926	1412	713	1154	1374	1298	2015	1386	1357	1166	2311	1816	1670	1673	1599	2284	1773	2441	1065
	ENSMAUG00000001477	-		2	0	0	6	45	20	6	10	30	12	14	2	8	6	6	2	0	2	0	11	13	6	6	4	0	0	0	0	0	14	0	28	2	0	18	6	6	0	0	0	0	0	0	0	5	8
	ENSMAUG00000001478	KCNG4		18	17	16	8	26	25	11	6	17	27	12	28	8	24	0	4	26	18	10	24	8	34	16	10	0	0	0	8	12	2	0	0	0	0	0	0	0	0	0	0	0	0	0	2	2	6
	ENSMAUG00000001480	-		44	52	80	26	26	82	56	88	112	34	72	42	44	40	30	26	40	40	38	46	34	46	36	8	96	62	114	116	160	60	214	136	144	130	174	70	170	136	170	124	116	142	174	112	152	74
	ENSMAUG00000001481	A430005L14RIK		1862	1994	1506	826	389	1718	996	568	1260	520	1060	952	1095	960	357	954	1230	704	618	1154	528	630	378	150	1048	502	837	732	770	331	1050	986	662	966	1088	773	583	1134	1626	1050	860	986	1978	1079	1492	644
	ENSMAUG00000001482	PUS1		772	1190	1020	493	415	947	762	1624	2516	817	364	646	670	451	271	560	786	784	752	773	368	921	874	434	514	394	1122	885	660	564	1592	1243	1189	1069	943	730	563	902	1646	700	658	868	1980	1070	1803	655
	ENSMAUG00000001483	-		252	402	482	282	152	400	270	546	702	262	350	300	244	284	147	230	326	240	214	272	222	328	284	114	430	368	610	462	636	242	948	541	826	746	602	488	518	462	674	640	426	476	1158	518	520	272
	ENSMAUG00000001484	-		0	0	0	0	0	0	0	0	0	0	0	0	0	0	0	0	0	0	0	0	0	0	0	0	0	0	0	0	0	0	0	0	0	0	0	0	0	0	0	0	0	0	0	0	0	0
	ENSMAUG00000001485	-		6	2	6	14	30	6	12	2	6	22	12	4	4	16	8	2	8	6	12	6	2	2	6	4	2	0	2	0	12	23	18	34	4	26	44	26	16	10	22	18	20	6	46	20	14	32
	ENSMAUG00000001486	-		2885	2456	2081	569	316	1234	892	311	686	159	1035	977	1124	1080	548	1198	1382	895	596	1180	552	423	329	124	138	48	58	46	60	45	18	68	42	88	108	130	87	152	91	146	70	44	172	87	212	36
	ENSMAUG00000001488	LMF2		3688	4900	3988	1036	828	2479	2332	3442	6539	2916	1182	2105	2351	1774	1444	2118	3101	2589	2018	2743	1390	3072	2044	1274	1386	846	1431	1044	1154	478	1212	1194	818	994	1058	741	728	1572	1376	1152	986	886	2136	1900	2777	729
	ENSMAUG00000001489	BPIFB3		0	0	0	23	25	4	2	0	0	119	5	0	10	8	0	0	0	0	2	2	0	4	0	2	0	0	0	0	0	2	6	14	0	0	10	2	6	8	0	0	0	0	8	2	2	10
	ENSMAUG00000001490	AP3B1		2798	1349	1243	649	294	963	750	934	1541	596	676	632	599	742	352	1009	708	697	789	1080	458	1048	436	261	2004	1148	1553	1248	1643	542	1424	1456	1356	1725	1184	1134	1064	1247	1481	1834	1188	1423	1989	1469	1171	662
	ENSMAUG00000001491	RAB19		90	53	32	182	142	280	126	159	364	124	26	41	77	44	12	70	36	38	168	188	59	214	134	46	159	114	187	110	458	224	444	456	94	245	165	154	106	215	178	264	172	151	364	294	359	120
	ENSMAUG00000001492	UTS2		2	2	0	22	22	30	4	2	8	14	4	10	6	16	4	4	2	6	2	7	12	1	0	2	12	6	0	2	1	12	4	6	0	0	9	0	2	0	7	0	10	12	10	12	8	11
	ENSMAUG00000001493	-		2575	3659	2641	1716	635	2320	1791	3144	5917	1620	1274	1716	1817	1381	745	1562	2176	1526	1364	1766	1080	1997	1479	472	7579	3527	4108	4334	5127	1275	2811	3644	2440	3585	3241	2023	2188	2497	3676	3656	2843	4242	4252	3707	3250	1891
	ENSMAUG00000001495	IRX1		3511	4016	4077	2211	1574	5538	4966	3673	6905	2084	2118	3325	2111	1817	1257	1925	2725	2143	2567	6203	1371	4786	2931	1868	0	0	0	0	2	45	4	37	0	0	60	12	42	2	9	0	0	0	20	6	3	13
	ENSMAUG00000001496	KIF18A		94	32	42	85	55	53	60	72	87	64	129	47	34	133	50	32	28	36	72	103	50	104	30	19	48	58	115	81	58	141	121	94	34	105	136	129	33	59	52	44	51	36	92	78	110	71
	ENSMAUG00000001497	ELFN1		6	2	0	6	28	12	6	20	37	76	18	4	40	8	0	0	0	0	6	10	38	128	0	4	4	0	8	8	4	18	6	24	0	6	0	4	12	4	2	0	0	12	0	4	8	10
	ENSMAUG00000001498	-		0	0	0	0	2	0	0	0	2	2	2	6	0	5	0	0	0	0	0	0	0	0	2	0	0	0	2	0	0	3	0	2	0	0	0	10	12	0	0	0	0	0	4	0	0	2
	ENSMAUG00000001499	-		0	2	0	8	9	2	4	6	0	0	21	10	2	6	2	0	0	0	20	6	0	0	0	0	0	0	0	0	0	20	2	0	0	0	14	0	1	0	0	0	0	0	2	4	4	0
	ENSMAUG00000001501	AR		34	44	28	8	40	9	6	22	16	15	34	24	32	20	0	7	10	9	22	33	42	16	6	7	0	0	0	0	18	42	6	5	0	0	22	10	2	2	0	0	0	0	2	4	2	28
	ENSMAUG00000001502	GM3336		8	8	8	64	76	70	71	224	312	264	26	29	39	29	14	0	3	2	28	61	45	98	41	18	4218	1787	1895	2163	2245	529	1270	1787	1215	1897	1096	1069	729	636	1355	1709	1057	1652	2034	1806	1013	493
	ENSMAUG00000001503	RPL27A		2610	4948	5028	3809	2188	4852	4941	9557	12283	6046	3838	3452	3210	3026	2754	2289	3940	4389	3773	3910	3804	6115	5846	3520	6482	3813	6719	6068	8276	2211	9346	5423	8704	7088	8119	5326	9032	6390	8195	7285	6276	6402	11126	5445	7034	3584
	ENSMAUG00000001504	RWDD1		3241	3361	3492	2112	872	3206	2498	2321	3479	1097	2255	1654	1753	2092	767	1801	2379	1722	1843	2735	1377	1903	1267	578	2705	1588	2287	2050	2054	991	2947	2324	2475	3035	2534	2094	1863	2655	3131	2546	2140	2581	5239	2532	3361	1511
	ENSMAUG00000001505	ATG2B		199	101	79	67	62	87	69	41	110	64	152	85	33	112	49	58	22	36	138	101	88	25	20	45	50	54	74	62	156	123	102	115	52	99	124	77	57	108	128	90	66	56	95	81	98	89
	ENSMAUG00000001506	-		2	0	0	11	19	0	2	4	0	10	2	8	0	2	6	0	0	0	2	4	2	6	0	0	0	0	0	0	0	4	2	12	0	8	18	2	0	4	0	14	0	6	2	2	4	2
	ENSMAUG00000001507	-		851	791	802	402	263	575	424	471	779	315	412	440	464	521	305	386	567	400	368	521	277	412	340	210	3110	1900	1899	2108	3132	802	2007	1721	1935	2491	1469	1692	2288	1709	2042	2831	1605	2236	2273	1296	1558	811
	ENSMAUG00000001509	-		6	15	18	11	19	45	21	51	23	54	6	14	30	77	33	24	14	21	6	22	46	36	20	52	114	42	102	68	194	57	283	189	136	90	499	120	68	577	446	144	174	180	784	349	538	231
	ENSMAUG00000001510	TRIM11		778	937	754	279	249	369	512	436	879	362	351	462	448	395	238	422	689	426	337	492	299	437	332	162	774	320	664	578	522	256	700	445	452	484	614	452	330	548	707	526	308	577	825	694	982	302
	ENSMAUG00000001511	-		0	0	0	8	7	0	2	0	0	2	26	2	4	2	0	0	0	6	14	2	4	0	2	2	3332	1829	2005	2054	1882	696	1448	1841	1214	1738	472	907	1530	774	1311	1883	980	2054	802	726	384	612
	ENSMAUG00000001512	NID2		1375	429	377	148	227	163	149	71	441	119	172	168	281	210	88	199	231	78	129	166	89	130	42	34	14	84	87	34	45	116	162	148	46	103	200	140	70	322	115	48	144	71	522	287	371	62
	ENSMAUG00000001513	MYO3B		8	0	6	63	113	11	60	24	7	48	43	28	4	49	12	6	0	10	38	20	48	12	18	16	62	46	126	108	60	94	308	174	131	213	163	63	77	40	46	95	66	82	184	355	37	85
	ENSMAUG00000001514	KCNIP1		296	249	234	40	16	91	54	6	27	17	106	81	72	91	44	85	52	79	53	94	61	6	13	6	12	20	4	0	50	19	6	22	0	22	4	6	27	10	28	2	0	10	8	4	22	32
	ENSMAUG00000001515	-		215	199	154	327	44	197	108	54	141	30	134	81	290	262	31	91	102	32	36	101	43	116	25	10	4708	3158	1541	2504	1426	535	607	1592	976	2753	324	668	637	524	576	1384	789	1119	667	826	381	287
	ENSMAUG00000001516	ERAL1		211	159	128	84	99	106	51	54	128	79	70	68	68	70	42	98	110	58	91	137	53	44	57	14	54	46	68	54	80	72	118	54	80	40	64	48	50	74	74	56	30	56	84	76	132	48
	ENSMAUG00000001517	-		1128	976	718	435	232	687	436	523	1057	328	399	423	340	379	180	420	546	362	332	487	210	655	437	148	1410	370	617	604	526	254	449	738	262	663	723	554	276	853	744	670	630	618	1076	916	960	399
	ENSMAUG00000001518	-		872	802	744	308	272	348	470	698	837	425	356	412	480	292	260	403	600	342	284	401	328	436	358	184	1148	752	873	898	1138	344	767	598	646	714	488	574	626	779	848	1056	568	794	1048	552	812	483
	ENSMAUG00000001519	PCDH10		10	8	12	47	52	26	34	38	48	41	112	66	28	42	8	7	10	18	54	50	60	90	37	14	0	18	0	6	30	60	8	36	0	8	32	54	34	24	2	2	8	24	38	15	43	63
	ENSMAUG00000001523	COBL		656	317	225	99	64	312	139	106	215	101	121	182	135	139	102	265	176	155	143	254	67	119	77	50	1597	1123	1278	1524	1439	523	791	1312	626	917	510	492	548	750	631	707	704	921	552	871	473	444
	ENSMAUG00000001525	-		0	0	0	7	13	14	6	0	2	21	0	4	1	6	6	0	0	0	2	4	2	0	0	2	0	2	2	4	28	10	4	6	2	2	44	10	4	2	2	4	0	2	2	8	0	12
	ENSMAUG00000001526	DHX37		671	715	416	496	432	458	299	376	653	1555	209	270	368	416	117	332	333	260	292	222	183	293	210	134	226	224	401	262	144	187	465	325	184	182	223	220	224	258	316	176	217	188	376	286	360	258
	ENSMAUG00000001527	SIRT3		148	196	202	83	92	221	121	56	109	37	96	149	164	176	24	128	167	113	70	170	31	108	32	12	413	240	428	320	359	208	336	429	375	370	298	263	111	291	472	488	295	360	547	479	301	226
	ENSMAUG00000001528	-		0	2	0	2	0	1	0	1	0	2	3	0	0	4	1	2	0	2	0	0	2	0	1	3	15	14	4	7	16	0	6	10	8	0	18	2	2	9	14	14	0	2	4	0	3	0
	ENSMAUG00000001529	CH25H		63	74	105	75	62	74	111	85	161	64	46	46	48	44	33	40	30	31	59	110	59	71	54	7	110	2	45	64	12	26	78	109	62	58	69	47	44	62	88	80	120	58	181	91	241	58
	ENSMAUG00000001530	SDR42E1		36	23	10	14	14	22	28	38	82	20	16	16	12	20	0	18	48	10	16	36	18	6	8	2	12	0	10	18	6	17	12	36	8	24	8	8	4	2	28	0	8	16	20	8	14	19
	ENSMAUG00000001531	S100Z		0	2	0	2	11	0	0	0	6	0	1	0	0	0	0	0	0	0	0	0	0	0	0	0	0	0	0	0	0	4	0	0	8	0	0	0	6	0	0	0	0	0	0	0	0	0
	ENSMAUG00000001535	SLC12A7		1584	1346	848	764	445	842	698	1466	1820	1310	352	596	626	625	492	602	607	622	612	799	622	1061	667	520	4107	1913	1830	2022	3513	683	1229	2159	1538	2003	2353	1488	1797	1631	2238	2377	1915	2564	3000	3700	1998	1320
	ENSMAUG00000001536	ZFP39		583	262	204	130	69	270	150	90	109	40	203	101	109	143	78	204	160	66	119	227	102	57	26	30	74	50	80	71	73	80	84	96	48	106	113	71	72	110	80	70	56	59	136	73	129	56
	ENSMAUG00000001537	-		557	469	371	101	210	255	315	99	251	111	98	191	223	152	90	234	328	194	187	248	136	178	99	81	111	24	48	53	58	25	55	99	68	78	56	60	68	122	50	88	59	38	80	92	134	75
	ENSMAUG00000001541	OR5M13		0	0	0	4	11	0	20	4	4	0	12	2	2	0	2	0	0	0	12	8	0	0	0	10	0	4	0	0	0	16	4	0	0	8	18	8	0	0	0	0	0	0	0	0	4	4
	ENSMAUG00000001542	PRRG3		243	126	81	2	24	56	14	8	120	26	38	34	44	42	35	60	38	48	16	32	16	18	26	30	14	0	12	2	0	8	13	8	0	24	0	4	10	0	0	8	0	2	6	8	12	16
	ENSMAUG00000001543	-		19	4	2	0	4	0	0	4	0	4	4	0	10	3	0	8	2	2	10	4	2	0	0	2	48	0	14	30	8	4	8	4	16	2	8	4	6	10	4	4	18	12	14	26	4	5
	ENSMAUG00000001544	ADGRG2		112	29	38	12	8	36	36	4	12	4	22	14	14	20	1	18	33	20	4	32	8	6	10	0	2	0	2	0	2	22	2	5	0	0	42	10	0	8	2	0	18	2	4	4	26	12
	ENSMAUG00000001545	UAP1		1799	946	843	976	345	1443	690	898	1990	873	561	512	570	453	246	550	502	423	763	877	366	1026	430	140	610	478	1080	675	780	453	1252	1138	992	1192	819	734	560	795	1242	796	645	785	3921	1018	1670	551
	ENSMAUG00000001546	KRCC1		2821	2124	2260	1411	558	2243	1481	1360	2450	691	1441	1009	1215	1242	558	1339	1233	1010	1273	1864	734	1205	734	324	3061	2296	2560	2299	3498	1137	2658	2975	2684	2942	2061	2190	2314	2376	2720	3076	2881	3195	4548	3151	2429	1668
	ENSMAUG00000001547	SPNS3		52	94	48	90	153	79	91	171	278	250	48	105	81	99	12	48	72	22	49	81	52	103	142	103	2	16	23	18	0	36	16	49	36	46	29	39	34	89	62	52	30	10	55	42	106	45
	ENSMAUG00000001548	SAP30L		562	936	934	643	991	617	594	620	726	749	668	505	524	544	438	414	679	719	493	603	419	444	477	322	1502	638	730	942	1386	298	584	683	596	596	1118	483	812	755	838	874	584	896	872	761	643	606
	ENSMAUG00000001549	-		331	184	92	83	57	152	115	111	175	89	57	62	98	69	35	101	100	95	85	91	61	79	53	14	61	28	36	42	84	50	78	82	16	60	79	59	32	80	72	48	46	52	169	82	136	78
	ENSMAUG00000001550	METRN		2055	3843	3437	1160	484	1898	1566	3670	6220	1683	1564	2424	2879	2259	1721	1875	3592	2626	1401	1594	1376	3078	2285	870	378	210	292	262	374	106	266	390	188	441	894	365	398	1016	644	578	588	362	1284	480	1415	432
	ENSMAUG00000001553	-		0	0	0	63	32	12	0	46	14	509	4	7	50	44	0	0	0	0	2	4	0	158	0	1	0	0	0	0	4	6	0	1	0	0	4	0	6	2	0	0	0	0	0	0	0	10
	ENSMAUG00000001554	-		0	0	0	0	0	6	2	0	0	0	4	0	0	0	0	0	0	0	0	0	0	0	0	0	0	0	0	0	0	2	0	0	0	0	0	0	0	2	0	0	2	0	0	0	0	0
	ENSMAUG00000001556	TM6SF2		14	12	12	138	234	102	65	154	103	1135	10	69	170	68	0	2	3	38	11	73	134	340	9	32	43952	17174	21867	22244	29322	7988	14314	18139	14230	16831	13173	11819	12669	10083	14096	16341	16279	22660	10930	16663	6857	10072
	ENSMAUG00000001557	CASQ1		8	28	14	103	159	38	24	8	12	155	17	11	35	212	6	22	16	6	23	10	21	20	17	1	74	16	74	18	24	54	26	36	6	32	113	24	39	342	100	50	74	36	276	90	434	69
	ENSMAUG00000001558	SPOP		1929	1533	1411	509	235	1235	660	495	1289	293	671	672	790	826	261	1026	1034	572	651	1265	350	611	232	47	720	488	579	622	266	304	598	706	512	634	574	465	182	687	786	478	512	624	987	688	939	235
	ENSMAUG00000001559	MPPED2		514	422	358	84	36	120	46	54	120	42	131	130	168	122	82	215	176	220	110	132	66	38	59	28	60	26	18	8	18	58	48	30	16	24	56	26	22	46	40	24	46	12	88	56	110	60
	ENSMAUG00000001563	ANKRD63		16	8	6	8	14	8	24	2	4	24	6	4	26	2	12	18	3	2	10	5	4	10	8	2	9	14	16	10	84	8	20	19	4	28	20	2	12	22	16	10	14	26	10	42	2	52
	ENSMAUG00000001564	IMPG1		0	0	0	9	2	0	0	4	0	2	8	4	5	8	6	0	2	2	10	9	8	8	2	0	0	0	2	6	4	29	9	2	0	5	4	28	8	2	9	2	1	6	0	10	0	18
	ENSMAUG00000001565	TAL1		66	58	37	2	22	30	10	4	18	10	17	19	39	33	16	30	28	20	26	33	10	36	14	0	0	0	0	10	0	0	0	0	0	0	8	0	0	6	0	0	0	4	8	0	2	3
	ENSMAUG00000001566	-		0	0	0	0	0	0	2	0	0	2	0	6	0	0	0	0	0	0	4	0	0	0	0	0	0	0	0	0	0	2	2	2	2	4	0	0	0	0	1	0	2	2	0	0	0	14
	ENSMAUG00000001567	-		2130	1630	1202	568	199	1082	669	404	814	393	678	722	1186	757	381	820	749	673	557	1017	439	482	336	148	1593	1078	1181	1163	1268	481	1339	1160	1018	1398	891	846	803	972	1378	1586	988	1356	1580	1357	1048	475
	ENSMAUG00000001571	-		0	0	0	4	0	0	0	0	0	0	0	0	1	0	0	0	0	2	2	8	0	0	0	0	0	0	0	0	0	9	8	0	0	0	0	1	0	0	0	0	0	0	0	0	0	0
	ENSMAUG00000001573	L3MBTL4		0	14	2	38	68	13	10	19	30	49	44	29	43	44	11	7	4	13	20	56	43	15	12	8	0	0	2	6	26	67	6	16	0	2	41	20	11	7	0	2	8	4	10	11	14	72
	ENSMAUG00000001576	OR5AR1		0	0	0	10	4	0	0	2	8	2	18	8	0	10	6	0	0	6	13	13	7	0	2	2	2	0	0	0	0	4	0	0	0	0	2	8	0	0	0	0	0	0	0	0	0	4
	ENSMAUG00000001580	-		18	14	9	8	8	29	12	8	24	2	16	3	4	16	14	6	8	10	3	11	14	18	6	0	22	0	6	18	0	10	20	10	8	14	18	12	10	14	15	38	24	6	22	14	10	0
	ENSMAUG00000001581	-		0	0	0	8	6	0	0	1	8	2	12	2	10	4	2	0	0	0	0	6	6	0	2	0	0	0	0	0	0	7	0	0	0	10	0	0	0	0	0	0	0	0	0	0	0	0
	ENSMAUG00000001582	-		8	2	6	4	2	4	6	2	12	2	6	6	6	4	2	0	6	6	0	2	10	4	6	0	4	4	2	0	4	2	8	4	24	8	26	2	0	13	6	4	12	0	24	10	4	4
	ENSMAUG00000001583	LZTR1		1961	1032	602	216	249	580	292	107	641	489	229	261	470	420	222	490	340	144	176	430	152	317	70	69	953	597	668	1138	631	348	467	681	419	609	353	284	111	480	523	364	435	387	726	775	491	273
	ENSMAUG00000001585	WNT6		62	118	80	64	43	54	98	62	54	45	11	26	34	56	28	10	94	12	31	150	28	31	102	18	4	0	0	2	8	5	18	20	0	6	226	120	62	289	94	28	124	58	228	22	218	16
	ENSMAUG00000001586	TALDO1		9331	11094	10023	6968	3525	9792	8792	9656	13769	5304	8182	6932	8982	8252	3837	6863	8453	6836	7116	8605	4316	7758	5494	2621	20723	10165	14289	14140	10953	4914	11134	12495	10963	11877	10949	9006	6846	12073	14449	12683	9359	12893	16689	9609	12432	6501
	ENSMAUG00000001587	SERPINA11		8	28	24	18	57	0	4	2	2	16	12	13	4	17	3	8	2	22	8	0	4	4	0	6	0	2	0	0	1	16	8	11	0	0	10	0	16	0	0	0	0	0	2	4	4	9
	ENSMAUG00000001591	WDR81		415	278	224	112	408	182	123	179	354	482	68	259	237	165	94	143	167	94	118	158	127	238	68	56	424	118	226	202	224	85	178	326	122	124	189	98	129	150	154	148	174	188	294	296	204	225
	ENSMAUG00000001593	AKAP17B		282	333	319	103	39	123	96	84	148	52	117	134	148	188	52	172	204	128	110	157	78	88	67	79	278	260	252	254	162	138	232	204	248	193	232	190	197	194	214	216	168	248	157	174	135	121
	ENSMAUG00000001594	-		7	5	0	0	6	12	23	4	6	0	57	32	12	4	15	0	6	2	11	31	13	2	0	2	0	0	2	2	14	27	4	2	0	0	10	6	10	1	0	2	4	4	4	6	2	8
	ENSMAUG00000001597	DUSP27		202	170	184	117	140	84	48	36	76	104	86	162	118	92	49	62	84	129	77	66	83	22	48	30	38	2	20	36	16	68	34	57	0	48	94	18	41	88	42	40	52	36	28	34	54	76
	ENSMAUG00000001598	TUBB3		274	482	429	342	356	384	482	642	1016	451	250	221	232	257	190	260	335	354	490	359	199	622	426	254	100	106	130	116	274	105	144	314	142	174	388	170	128	446	404	100	138	140	530	276	668	314
	ENSMAUG00000001599	OR2AT1		0	0	0	6	2	0	0	0	0	0	2	0	2	0	2	0	0	0	4	0	2	0	0	2	0	0	0	0	4	3	2	2	0	0	0	0	2	4	0	0	10	0	0	6	0	4
	ENSMAUG00000001600	-		4	0	2	0	0	0	0	0	0	0	0	0	0	0	0	0	0	4	0	2	0	0	0	0	2	0	0	0	0	0	0	6	0	0	0	0	2	2	2	0	0	0	2	0	0	0
	ENSMAUG00000001602	YWHAZ		10315	6055	4873	2673	990	6156	2790	2964	6092	2580	2498	2362	2811	2799	1696	4346	2858	3047	3562	4935	1539	3570	1604	903	4135	2749	3035	3042	2738	1325	3290	3091	2830	3886	2858	2185	1532	2841	3338	2861	2681	3018	5817	3259	3908	1382
	ENSMAUG00000001604	AIF1		607	976	991	2598	2118	2363	4255	12157	9489	5557	714	813	772	692	619	641	1012	1019	2311	1536	2188	5637	4784	2773	934	340	495	519	508	222	250	622	246	849	1219	738	684	1418	1045	952	1066	471	2476	600	1916	261
	ENSMAUG00000001605	PIGYL		948	2203	1688	980	636	1329	1510	1627	1650	779	999	1211	1080	1014	718	887	1249	1164	925	1184	894	1157	1061	588	1210	476	641	628	985	335	538	704	619	670	1104	916	878	1225	1020	1012	922	862	1614	896	1362	730
	ENSMAUG00000001609	AURKAIP1		4084	7530	6284	3250	1968	5288	5200	6542	9348	3133	3453	4413	4380	3753	2927	3082	5346	5224	3972	4702	3414	5040	4413	1936	4525	2672	3853	3478	4204	1543	4737	3757	3896	3837	4100	2827	2821	4105	4718	4062	3253	4371	6247	3243	5422	2774
	ENSMAUG00000001610	ACAD8		831	960	550	308	156	430	338	271	353	159	351	386	604	389	199	371	477	249	255	522	213	435	133	86	358	246	592	438	300	360	798	724	666	730	640	420	324	871	987	544	406	488	1344	595	1319	492
	ENSMAUG00000001614	ALDH7A1		1448	1188	1024	314	286	712	349	379	1135	372	431	473	737	688	290	546	486	450	403	630	205	631	244	121	262	206	376	241	202	177	212	293	242	290	300	341	244	438	338	222	217	379	692	346	432	151
	ENSMAUG00000001619	RPGR		698	610	427	441	128	441	415	471	842	319	238	184	257	232	105	196	253	170	276	439	138	456	138	58	294	127	259	150	150	159	178	245	273	220	320	220	163	660	367	250	212	169	752	306	856	261
	ENSMAUG00000001620	WFIKKN1		130	233	202	75	46	66	120	88	210	88	86	124	117	74	136	80	228	150	90	108	100	114	90	50	1008	284	306	361	655	92	307	314	240	314	512	258	266	274	414	396	370	367	297	356	238	190
	ENSMAUG00000001621	STK26		150	14	32	26	0	54	26	12	34	10	4	5	20	12	4	26	12	8	12	22	6	36	2	0	26	26	41	2	4	11	16	47	28	44	18	20	18	20	14	4	10	11	28	10	53	12
	ENSMAUG00000001625	LYSMD3		1189	574	568	342	143	498	400	340	400	159	489	336	247	432	134	344	282	308	288	416	151	260	134	74	512	378	296	358	426	154	328	355	250	354	342	222	330	422	346	394	298	368	556	490	438	120
	ENSMAUG00000001626	-		0	0	0	0	0	0	0	0	0	0	0	0	2	0	0	0	0	0	0	0	0	0	0	0	0	10	0	0	10	0	2	1	0	0	0	4	0	0	2	0	0	2	14	2	4	0
	ENSMAUG00000001627	-		1095	1906	1627	532	213	631	1180	771	950	382	580	799	783	629	622	799	1143	920	885	765	384	522	690	459	172	70	107	116	126	62	42	130	54	83	240	128	137	320	245	178	182	74	452	217	537	96
	ENSMAUG00000001628	-		641	411	305	129	254	312	170	149	270	157	103	132	149	145	109	200	216	135	159	229	96	168	103	40	26	22	22	32	23	74	10	67	14	52	94	30	43	116	44	14	46	34	98	49	146	103
	ENSMAUG00000001629	MEOX1		8	14	2	5	2	2	2	2	6	2	6	8	6	2	0	2	10	0	2	2	0	0	0	0	4	0	2	8	4	10	0	4	8	4	0	6	2	12	10	6	2	16	16	8	21	5
	ENSMAUG00000001630	RTN4IP1		578	378	372	183	114	289	220	200	447	196	208	186	324	288	82	242	223	168	195	316	193	255	136	74	318	512	904	766	558	352	1012	756	1148	928	524	574	514	733	1020	716	537	931	1224	622	951	473
	ENSMAUG00000001631	OR5AN1C		0	0	0	4	4	0	2	8	0	0	25	2	0	0	0	0	0	0	4	2	23	0	12	0	0	0	0	0	0	10	0	0	0	2	0	0	6	0	6	0	0	0	0	0	5	0
	ENSMAUG00000001635	SLC34A3		8	72	24	24	94	24	48	152	85	156	20	53	119	24	16	8	48	4	34	12	69	178	16	16	806	334	1953	1592	208	416	610	94	78	150	18	62	28	55	50	44	322	114	2	74	8	96
	ENSMAUG00000001636	-		585	136	106	50	61	158	78	25	61	68	366	260	472	295	221	556	264	215	282	393	50	263	89	54	48	22	43	60	20	21	59	52	24	39	39	38	31	63	48	28	52	12	124	86	96	31
	ENSMAUG00000001637	MGAT3		18	22	28	207	210	38	42	28	152	375	50	36	58	126	8	12	30	14	46	22	64	19	62	8	7568	4004	2769	4267	2918	1142	2286	2837	2067	4069	1842	1401	1266	1545	2028	2750	2384	2479	2188	3141	1787	1240
	ENSMAUG00000001641	UPK1B		3570	1195	1435	1760	462	2232	825	680	2117	600	646	896	1491	909	324	1104	1316	728	1018	1446	516	1576	140	170	82	126	112	58	100	98	58	154	82	142	146	76	100	472	82	68	110	111	318	300	754	117
	ENSMAUG00000001642	H2AC1		0	2	0	0	2	2	4	5	6	4	2	0	0	2	0	0	2	6	4	0	0	4	0	0	2	2	0	4	2	2	10	1	0	4	0	2	1	4	0	0	0	0	4	5	0	4
	ENSMAUG00000001643	SPATA46		0	0	0	8	13	0	0	0	4	0	21	17	0	5	0	0	2	0	4	6	10	2	2	8	0	0	0	0	4	10	0	12	2	6	12	6	2	2	0	0	8	6	0	4	0	6
	ENSMAUG00000001644	-		207	169	261	156	86	450	241	583	1687	610	138	44	64	35	28	56	62	2	187	188	88	609	164	74	497	653	1488	949	427	578	2326	1274	1448	1496	811	638	416	669	1595	694	468	789	2707	991	1761	446
	ENSMAUG00000001647	-		1176	2000	1951	910	501	1411	1556	1693	2498	954	1276	1298	1048	1005	766	704	1311	1327	1106	1305	1007	1388	1223	764	2215	1118	1628	1455	2491	575	1959	1442	1688	1953	2012	1428	2434	1762	2117	2048	1878	2314	2898	1657	1809	812
	ENSMAUG00000001649	CYP26B1		54	114	26	53	206	52	35	71	140	251	50	48	211	88	44	70	26	48	27	72	138	294	24	47	34	16	22	8	36	38	30	29	14	30	94	48	102	132	94	74	50	35	116	34	110	47
	ENSMAUG00000001652	-		0	0	0	0	0	0	0	0	0	0	0	0	0	0	0	2	0	0	0	0	0	0	0	0	0	0	2	0	0	0	0	0	0	0	2	0	0	0	0	0	0	0	0	0	0	0
	ENSMAUG00000001653	EFCAB11		0	0	8	10	8	3	11	0	6	1	14	2	9	8	0	4	8	4	8	9	2	17	9	3	0	0	0	0	2	3	0	0	0	0	9	2	8	3	2	6	12	0	4	0	5	18
	ENSMAUG00000001655	-		0	0	0	37	52	8	34	12	0	10	29	18	10	62	16	0	4	6	19	26	18	12	18	16	0	2	0	0	0	31	14	12	24	0	50	10	11	5	0	0	6	2	32	2	8	36
	ENSMAUG00000001657	NIT2		482	518	511	196	96	362	262	282	399	93	227	250	295	214	117	205	243	186	259	332	152	196	136	49	1874	1882	2395	1660	1864	1476	3384	3057	2753	3071	1139	1828	1455	1056	1976	2501	1224	2255	1941	1270	1428	1140
	ENSMAUG00000001659	FAT2		18	34	14	135	446	62	48	22	52	267	198	135	56	86	12	14	24	20	146	98	80	25	50	22	2	0	14	7	20	132	14	34	14	18	121	82	108	31	6	0	10	12	34	12	24	124
	ENSMAUG00000001661	GCNT7		0	0	2	11	16	13	2	0	0	144	2	4	36	37	0	0	8	0	2	10	33	28	0	1	2	0	4	2	3	2	14	4	0	0	2	2	6	14	6	0	0	6	2	10	1	4
	ENSMAUG00000001664	-		20	14	21	52	56	94	102	23	69	30	39	8	18	4	25	20	35	24	63	64	27	15	22	14	5	14	12	1	20	33	68	61	10	19	29	21	6	13	73	0	18	14	28	41	57	33
	ENSMAUG00000001665	VPS36		2603	2412	2533	1148	632	1770	1500	1716	2401	729	1121	1272	1202	1223	710	1249	1596	1555	1626	1576	971	1269	1081	569	2158	1396	1770	1774	1482	646	1676	1473	1510	1874	1368	1374	1876	1621	1786	2008	1356	2235	2466	1333	1691	986
	ENSMAUG00000001668	-		200	154	154	138	44	214	132	104	202	64	126	84	96	82	18	88	72	56	84	132	62	88	50	24	112	122	138	150	110	34	150	140	110	216	152	92	114	162	206	150	96	98	338	90	154	62
	ENSMAUG00000001669	-		48	70	58	32	16	78	22	42	74	12	36	20	52	32	8	32	36	40	36	40	16	44	22	8	118	76	120	80	90	31	100	82	104	114	112	84	44	110	168	138	138	130	221	102	98	56
	ENSMAUG00000001671	APIP		829	1051	944	376	192	784	603	583	900	334	542	571	532	537	310	410	479	578	441	662	230	525	378	112	686	487	782	597	676	252	853	735	786	958	782	665	670	828	968	916	660	824	1296	592	944	510
	ENSMAUG00000001673	CCT6B		21	24	30	33	31	40	23	14	8	29	29	29	18	16	20	14	8	0	28	39	22	11	10	8	16	20	6	2	30	87	20	14	26	14	57	60	36	25	8	42	8	14	58	33	49	24
	ENSMAUG00000001674	OR13P8		0	0	0	7	18	0	12	4	0	2	20	32	6	11	1	0	0	11	8	22	16	6	0	4	0	0	0	0	10	36	6	60	0	0	14	39	16	0	0	0	0	4	0	10	4	40
	ENSMAUG00000001676	PRR18		50	42	14	34	33	33	27	24	47	48	10	50	47	26	2	6	16	6	10	30	87	37	10	6	0	8	26	34	28	36	78	51	42	21	10	4	32	22	36	7	4	21	27	12	20	43
	ENSMAUG00000001677	SUZ12		751	379	235	159	70	286	189	206	278	174	127	163	131	221	97	223	200	167	189	296	103	136	93	82	155	168	282	295	184	172	201	220	226	199	205	240	195	275	199	189	271	221	188	185	245	158
	ENSMAUG00000001678	-		12	63	34	19	34	36	20	16	30	40	47	4	24	30	4	13	10	21	26	46	13	20	8	0	0	0	0	0	18	8	4	1	0	0	0	2	0	0	0	0	0	0	0	0	6	10
	ENSMAUG00000001680	GRID2		0	2	0	16	20	21	26	10	4	18	130	83	21	21	12	0	7	4	72	54	36	4	14	21	16	0	9	0	6	97	4	16	0	0	90	69	20	10	5	0	0	6	12	12	13	28
	ENSMAUG00000001682	SEC14L4		7510	5035	3590	1396	799	3024	1206	591	1556	2892	1491	1621	2451	2156	1222	2922	2150	1849	1029	2673	820	1087	494	326	4	2	2	0	20	45	9	54	8	0	38	45	78	8	6	8	30	16	22	20	33	75
	ENSMAUG00000001683	SLC12A8		2	8	0	56	81	20	7	9	2	38	19	13	23	20	5	0	0	2	7	5	11	20	10	2	8	4	10	0	12	47	8	24	19	9	46	26	37	24	54	10	16	12	139	58	41	38
	ENSMAUG00000001685	SNAI3		0	4	0	8	50	6	2	2	1	34	0	10	10	19	0	4	6	2	0	0	2	0	2	0	0	0	0	0	2	22	2	0	4	0	2	8	6	0	0	0	0	0	0	6	10	25
	ENSMAUG00000001686	-		172	220	196	201	178	62	144	126	346	352	96	158	166	132	68	116	126	86	49	77	66	86	107	32	42	10	25	19	50	81	6	64	33	16	30	52	61	34	18	64	16	30	210	56	41	43
	ENSMAUG00000001687	GTF3C5		1055	1087	725	943	669	799	469	434	994	2101	377	454	534	872	260	422	514	276	377	401	188	628	343	124	681	548	606	585	728	338	706	703	407	841	590	409	486	614	673	490	432	602	862	657	706	530
	ENSMAUG00000001690	SNRNP35		956	1659	1293	432	310	876	966	937	1296	473	678	904	951	787	529	748	1331	1072	936	1040	652	847	603	310	823	433	588	538	849	209	470	524	358	599	457	324	331	387	549	593	510	546	629	466	645	348
	ENSMAUG00000001692	SAA3		497	760	502	27198	13041	15647	27177	86278	85161	54250	2953	827	1310	1283	419	552	1363	1170	13350	9928	10491	60362	44246	19750	74	34	50	74	92	67	92	230	60	150	890	112	136	333	60	940	84	26	5741	618	1539	108
	ENSMAUG00000001693	TRPV2		924	1024	418	747	767	723	739	1372	2264	2453	493	790	610	614	326	555	679	698	746	617	500	975	1036	1004	468	139	70	154	190	144	82	203	80	272	346	347	209	518	274	292	295	183	820	204	793	238
	ENSMAUG00000001695	MMS22L		87	98	70	91	35	93	100	194	332	118	99	47	40	68	4	64	44	44	73	141	38	97	74	47	124	70	178	198	93	97	271	211	80	144	147	88	54	154	220	82	72	98	369	141	278	96
	ENSMAUG00000001696	DHX16		856	959	763	323	513	506	576	621	1072	630	389	562	697	456	252	424	560	453	400	573	408	1114	310	182	703	381	592	312	592	264	687	657	378	508	524	367	365	529	630	518	336	484	900	568	740	448
	ENSMAUG00000001698	IGFBP5		6029	2860	2539	3682	1710	2951	2094	1421	2067	2257	1572	1512	2563	2571	1070	2528	2892	1584	2191	2486	1030	2194	756	441	850	318	432	332	344	340	444	702	290	720	692	456	462	574	540	400	444	328	1172	810	1108	661
	ENSMAUG00000001700	UCP1		2	0	659	4358	69	14	155	0	167	0	2	188	10775	3659	75	52	30	0	0	14	14	2348	598	0	0	0	0	0	0	0	0	0	0	0	0	0	0	0	0	0	0	0	0	0	0	8
	ENSMAUG00000001701	PACRG		62	273	158	63	32	131	138	203	341	101	79	57	91	83	79	104	204	54	97	106	80	164	86	50	0	8	10	0	12	14	0	6	0	2	10	8	2	0	12	10	0	2	10	4	0	4
	ENSMAUG00000001703	TMTC4		1120	639	507	263	257	336	219	265	346	188	326	255	213	354	172	386	312	186	223	364	110	185	161	100	784	570	743	716	496	249	472	527	580	734	403	485	602	462	756	744	502	749	758	460	458	311
	ENSMAUG00000001705	TYRO3		2282	2200	1482	553	460	635	393	583	1138	1707	382	708	855	649	615	998	882	928	478	496	320	700	368	126	1341	582	784	1156	624	204	244	270	134	438	354	183	203	296	310	282	446	434	211	316	275	166
	ENSMAUG00000001706	CYP2E1		10723	6655	4682	1484	926	5433	5069	110	512	165	2699	2434	2967	3274	1058	1988	1963	1161	1036	8468	1235	781	466	284	36	6	14	28	155	44	98	136	28	46	38	21	2	66	8	18	32	3	54	86	118	50
	ENSMAUG00000001708	-		15	12	0	2	2	19	2	0	10	0	4	4	2	2	6	4	0	0	11	8	0	4	0	0	0	0	0	0	0	4	0	5	0	0	6	1	0	6	4	0	4	0	2	0	10	2
	ENSMAUG00000001709	OR4D10C		0	4	0	4	22	0	8	5	0	3	14	3	6	8	6	0	2	4	0	3	4	2	19	10	0	0	0	0	0	18	0	14	0	0	10	0	15	0	0	0	0	4	18	4	7	30
	ENSMAUG00000001710	4933434E20RIK		2058	2194	1535	660	292	1450	777	598	984	277	909	769	793	923	364	900	822	662	617	1250	349	604	340	103	709	415	697	692	966	311	773	830	699	765	587	559	454	581	771	628	508	690	845	763	959	363
	ENSMAUG00000001712	-		62	30	42	20	36	73	30	50	34	173	34	40	47	47	8	35	61	19	10	39	44	56	6	18	20	26	28	26	30	14	23	4	0	15	4	8	22	32	68	48	40	22	34	19	47	16
	ENSMAUG00000001713	MGST1		8437	11595	10831	8502	4189	12422	10643	8217	13013	3218	6604	5651	6912	7655	2806	4982	7407	4160	5924	11213	4744	6270	4208	1467	58527	39920	51156	47198	46452	20178	40071	41283	42911	58397	18677	30901	33522	16875	33223	49621	32498	46635	31972	23699	16979	15829
	ENSMAUG00000001714	PRR36		369	537	455	164	583	267	208	123	228	213	202	327	451	284	232	248	404	397	200	285	255	181	62	158	30	43	40	42	94	66	62	162	22	58	102	72	161	161	76	85	66	26	164	127	66	233
	ENSMAUG00000001715	PCCB		974	1187	891	531	292	812	473	516	1283	418	465	490	822	633	238	608	580	478	394	677	215	544	341	128	1562	1196	2088	1722	2000	1265	2228	2754	2174	2224	1826	1548	1158	1684	2528	1994	1214	1738	3187	1741	2273	1263
	ENSMAUG00000001716	ZFYVE16		1149	455	451	257	138	336	350	312	464	202	302	313	285	287	232	289	367	379	275	405	172	240	133	108	342	222	236	186	307	134	189	227	235	312	232	206	295	182	328	386	273	266	420	232	255	130
	ENSMAUG00000001720	USE1		2844	5435	4301	1467	1140	3022	3645	3281	5333	1774	1919	2514	2430	2386	1481	1959	3258	2530	1934	2468	1641	2667	2512	912	4717	2062	3468	2835	4473	1217	4190	3347	3117	3300	4325	2943	2733	3727	4386	3996	2792	3488	6283	4042	4286	2227
	ENSMAUG00000001722	-		1521	2542	2358	700	486	884	718	515	1002	257	910	1150	1066	1306	703	1101	1537	1403	824	801	607	595	564	227	1738	1157	1298	880	915	370	478	811	691	1250	1258	1285	441	3864	2395	1363	1865	836	2564	1102	4002	1061
	ENSMAUG00000001723	QRFP		0	0	2	3	27	4	3	26	18	22	6	11	40	3	5	4	2	0	0	13	15	72	0	15	183	176	238	172	236	116	248	174	182	133	74	92	71	148	118	271	135	164	119	88	91	91
	ENSMAUG00000001727	TERF1		976	660	482	312	118	495	261	212	431	132	409	177	265	287	96	344	313	131	241	546	156	243	142	75	182	182	296	232	242	164	405	266	184	406	282	272	211	304	416	323	244	229	668	295	410	172
	ENSMAUG00000001728	-		5355	11153	12498	8489	6220	9678	13933	34039	32357	23098	6772	8079	6536	7732	7118	5549	10398	12306	10714	9005	10904	20369	19877	15058	13713	9556	12477	12566	16010	4442	20482	10081	18271	14516	15619	10432	14566	13768	16837	14301	12794	13309	22888	11480	13672	7118
	ENSMAUG00000001729	ASCC2		2196	1739	1415	704	398	1430	792	1110	2480	1214	714	856	1203	821	463	1063	1126	883	1044	1230	499	1148	894	356	1137	746	1202	1059	777	590	1423	1225	1178	1365	1101	872	502	1416	1461	1157	923	1151	2067	1596	1801	649
	ENSMAUG00000001730	-		2	0	0	12	14	4	20	4	8	25	46	38	8	13	21	0	8	10	20	54	41	8	4	12	0	4	16	2	12	80	12	17	0	8	58	83	30	8	10	0	4	4	14	20	20	24
	ENSMAUG00000001731	PPP2R2D		1349	1255	1173	819	296	1143	876	1212	1705	539	594	653	635	609	467	508	733	719	756	918	493	788	648	402	1467	794	891	831	1295	372	1046	797	798	972	932	663	754	872	1103	1154	842	1002	1860	1014	1169	462
	ENSMAUG00000001735	UHMK1		2238	904	827	537	156	932	460	485	1291	372	548	406	469	501	325	662	404	400	496	767	296	809	245	125	616	332	562	426	420	229	497	349	585	538	423	465	491	500	501	457	362	482	754	457	574	281
	ENSMAUG00000001736	SLC4A10		10	4	4	41	39	42	55	24	35	27	176	94	22	59	40	12	0	29	77	73	60	15	21	31	6	14	9	4	20	148	12	29	9	6	72	65	24	4	12	0	6	10	19	14	32	46
	ENSMAUG00000001738	KLHL15		396	235	272	132	42	170	202	142	155	36	217	162	114	132	100	116	186	178	123	204	80	132	94	69	102	116	72	88	140	56	96	86	98	99	123	94	122	148	108	112	93	82	194	142	176	98
	ENSMAUG00000001739	FHL4		25	70	53	18	2	54	21	32	20	4	24	24	14	22	20	28	10	36	14	22	18	10	14	2	190	82	54	85	52	9	46	26	8	41	52	26	26	12	28	60	28	24	77	22	32	26
	ENSMAUG00000001742	KCNA4		4	6	0	2	9	2	2	4	0	2	140	39	6	14	6	2	2	18	34	48	32	0	4	6	0	8	0	0	2	45	15	27	18	8	12	24	12	0	4	4	2	6	18	0	0	38
	ENSMAUG00000001743	FAM114A1		3174	1523	1133	474	186	1030	508	478	976	357	575	622	587	568	464	872	677	478	482	807	301	650	294	126	1898	983	1133	1276	1132	404	873	1085	864	1211	950	696	766	1264	1060	1023	1105	1163	2000	973	1209	488
	ENSMAUG00000001745	RLIM		424	186	164	108	42	236	167	172	204	155	84	70	66	76	27	114	76	118	132	186	62	112	72	44	251	107	68	92	176	38	80	83	102	116	143	68	78	90	110	164	42	102	189	175	159	47
	ENSMAUG00000001746	DEFB20		0	0	0	10	4	2	9	0	0	0	0	0	2	0	0	0	0	0	0	0	1	0	2	0	0	2	0	2	0	11	0	0	0	0	2	8	7	4	0	1	0	0	0	0	9	6
	ENSMAUG00000001747	-		0	0	0	2	0	0	0	4	4	0	4	0	0	0	0	0	0	0	4	2	0	0	0	0	0	0	2	0	0	8	2	0	0	0	0	2	0	0	0	0	0	0	0	0	0	2
	ENSMAUG00000001751	-		725	856	660	201	272	367	438	506	667	535	384	386	454	406	296	352	543	515	302	388	250	514	440	308	4695	1390	1663	1712	1949	381	789	697	649	1157	1227	590	1230	928	1328	1482	952	1760	1048	1655	795	575
	ENSMAUG00000001752	CDCA8		1153	2097	1961	751	488	1033	731	1707	2906	1403	789	1078	909	744	748	650	1495	977	830	778	713	1294	1060	516	706	467	1294	899	708	455	2088	926	898	976	762	760	520	1058	1311	725	706	802	1655	866	1542	705
	ENSMAUG00000001753	-		58	44	34	16	26	42	26	6	18	8	38	21	16	22	8	18	28	10	34	55	21	20	11	2	12	18	44	10	14	15	32	18	34	26	16	20	28	36	40	10	32	14	42	34	22	25
	ENSMAUG00000001754	CRNN		4	0	2	7	24	0	0	0	22	12	16	4	0	7	0	0	0	0	4	4	2	2	2	0	182	40	18	24	66	6	0	14	2	10	14	14	14	3	82	63	16	22	0	2	6	0
	ENSMAUG00000001755	ENTPD1		750	269	117	55	40	118	50	14	135	10	131	85	76	63	46	99	24	48	47	95	15	36	12	1	52	18	14	16	2	28	13	24	2	38	20	43	28	92	40	10	46	44	20	51	101	35
	ENSMAUG00000001759	SPAG6L		156	495	216	125	84	354	256	356	546	168	164	91	152	220	88	171	192	88	332	322	138	317	100	37	10	0	6	0	27	40	10	7	0	0	12	16	15	0	0	0	8	0	58	7	8	33
	ENSMAUG00000001761	OR4D6		0	0	0	0	4	12	2	0	0	0	0	0	0	4	0	0	0	0	4	0	0	0	0	0	0	0	0	0	0	4	0	0	0	0	0	0	0	0	0	0	0	0	0	0	0	6
	ENSMAUG00000001762	PAX7		0	0	0	151	71	83	8	7	0	743	4	11	86	98	2	2	0	0	0	18	53	85	6	2	0	0	0	0	0	25	0	6	0	2	4	2	17	0	6	0	4	4	2	0	4	10
	ENSMAUG00000001763	-		3795	3464	3280	1535	676	2120	1338	2348	4825	1777	1279	1647	1680	1658	1092	1915	2332	1628	2066	1854	907	2373	1238	732	4829	2112	2233	2143	2036	877	1796	1831	1416	2102	2927	1943	1736	2487	2980	2436	2414	3495	4004	3343	2385	992
	ENSMAUG00000001766	GPR15LG		6	4	0	17	11	20	18	2	12	6	19	4	6	8	2	2	0	0	15	20	14	8	0	4	0	0	2	0	0	10	2	5	0	0	4	4	0	2	0	0	0	0	8	4	6	9
	ENSMAUG00000001767	OR13C25		0	0	0	2	7	2	6	8	0	10	8	6	0	12	0	0	0	0	4	10	14	0	0	4	0	0	0	0	0	12	6	0	0	0	8	6	0	0	0	0	0	2	0	0	4	4
	ENSMAUG00000001769	STARD13		5121	3146	2432	846	479	1752	1246	866	1291	595	1165	1306	1466	1101	871	1410	1522	1065	1043	1772	699	972	533	343	497	292	256	298	316	178	306	369	140	246	302	216	206	438	316	190	322	232	377	343	509	252
	ENSMAUG00000001771	GM45521		42	151	44	140	128	125	75	240	209	985	33	34	215	154	30	39	129	78	67	115	78	268	55	15	94	34	53	62	67	39	86	62	61	79	24	28	32	41	38	58	48	52	58	72	23	25
	ENSMAUG00000001772	HTR5A		0	0	0	6	52	6	2	0	0	4	4	0	15	2	0	0	0	0	4	12	12	0	2	0	0	0	0	0	4	8	10	13	14	0	20	10	6	0	0	0	0	0	0	4	0	22
	ENSMAUG00000001773	-		4475	3650	3305	1882	683	4068	2017	1880	4980	1615	1508	1499	1602	1510	588	2391	1732	1622	3066	3290	816	2382	812	237	1753	1334	2169	1888	1184	1148	3127	2731	1945	2215	1099	1289	444	1808	2004	1376	1100	1695	3145	2376	2544	979
	ENSMAUG00000001774	ADGRA1		24	6	26	19	88	4	0	11	2	142	16	18	20	31	0	16	22	8	0	4	4	15	8	2	0	12	0	6	8	20	10	14	0	18	21	10	15	15	10	0	16	2	0	8	20	24
	ENSMAUG00000001775	BMP4		4115	6856	4934	1091	648	1933	2812	1281	2881	795	1333	1869	2240	2141	1378	1950	3403	2731	1638	1989	1192	1099	1360	925	751	288	336	336	336	130	185	453	252	599	880	776	534	1703	1054	855	841	559	1675	745	1856	369
	ENSMAUG00000001776	-		0	0	2	4	34	5	18	0	10	14	15	0	14	10	2	0	1	2	4	10	22	14	0	6	78	18	29	36	18	30	22	22	12	8	14	16	38	13	29	24	16	10	0	12	2	19
	ENSMAUG00000001777	OR5AN6		0	0	0	4	0	0	0	0	0	0	6	6	0	0	0	0	0	0	0	4	0	0	2	0	0	0	0	0	0	2	0	0	0	0	0	6	0	0	0	2	0	0	0	0	0	0
	ENSMAUG00000001778	GFER		1084	1588	1319	890	289	1458	1011	1360	2494	813	735	926	914	688	412	696	1072	946	780	1225	612	1181	956	365	724	522	1093	1001	918	524	1802	1080	944	1094	844	772	579	872	1174	810	518	976	1512	945	1323	686
	ENSMAUG00000001783	-		24	60	36	28	30	14	34	4	16	14	40	14	22	29	12	40	56	48	14	12	25	18	12	14	1060	376	488	388	660	236	546	537	542	716	848	824	824	2634	1533	804	1434	568	2096	742	2796	877
	ENSMAUG00000001785	-		4	0	0	10	4	2	3	0	0	0	4	0	4	6	2	0	0	0	6	6	4	6	0	0	0	2	0	0	0	11	4	4	0	0	8	11	6	0	0	4	0	6	0	0	7	12
	ENSMAUG00000001786	STRA8		0	0	0	19	26	22	0	0	2	49	6	4	14	15	3	0	0	0	0	5	5	3	0	3	0	2	0	0	32	7	0	13	0	0	21	4	6	0	0	0	0	0	2	3	0	15
	ENSMAUG00000001787	FNDC3B		1946	1092	1174	644	413	733	758	502	904	221	846	545	528	632	342	522	654	597	448	702	326	518	282	142	369	204	344	334	236	279	453	388	272	340	503	323	374	543	376	388	392	280	1144	539	728	200
	ENSMAUG00000001788	NTRK3		42	42	25	20	100	23	36	2	25	12	113	67	40	65	13	20	18	4	28	42	46	6	15	12	2	20	26	22	26	91	140	44	10	22	68	44	36	38	26	4	34	8	22	50	42	90
	ENSMAUG00000001789	-		54	10	6	8	4	6	14	8	24	35	0	2	0	4	14	4	6	2	4	12	0	12	2	1	26	8	19	20	4	14	22	12	2	4	10	13	16	28	6	2	17	13	16	24	12	16
	ENSMAUG00000001790	RAD17		712	345	394	161	79	280	226	135	257	125	204	176	164	198	97	226	171	181	175	249	115	152	79	94	134	138	129	112	202	179	285	230	168	148	239	183	128	228	234	172	132	162	332	146	233	144
	ENSMAUG00000001791	OR5M8		0	0	0	2	0	0	0	0	4	0	0	2	0	4	0	0	0	0	0	0	0	0	0	0	0	0	0	0	0	4	2	0	0	0	2	0	6	0	0	0	0	0	0	0	0	0
	ENSMAUG00000001792	P2RY10		31	14	6	6	0	27	6	4	14	8	2	2	0	18	2	5	2	4	7	20	8	7	15	0	0	0	2	12	0	2	0	20	0	2	12	19	0	10	18	0	0	0	8	2	19	2
	ENSMAUG00000001793	-		0	0	0	0	0	0	0	0	0	0	0	0	0	2	0	0	0	0	0	0	0	0	0	0	4	0	0	0	8	20	0	8	0	8	0	0	16	2	0	2	0	2	0	6	8	2
	ENSMAUG00000001794	SPSB4		238	254	226	80	258	62	68	61	120	190	72	98	134	62	62	136	210	77	74	36	48	122	66	29	8	34	56	32	100	54	42	44	30	52	32	46	54	32	130	48	42	60	78	26	84	82
	ENSMAUG00000001795	CALCR		0	0	2	16	7	20	6	0	11	6	125	39	3	20	12	4	2	0	35	57	43	3	18	0	2	0	3	3	20	31	4	3	0	0	12	41	18	4	8	4	6	0	14	3	6	5
	ENSMAUG00000001797	ADAP2		592	636	504	168	202	401	293	266	437	243	157	204	249	249	111	213	260	130	163	415	123	182	178	64	70	40	36	56	61	68	22	142	24	119	94	90	85	92	53	12	118	45	116	154	253	104
	ENSMAUG00000001798	CAPN11		18	42	30	122	185	99	16	13	16	347	11	41	113	90	20	20	38	22	6	22	43	29	2	8	4	2	16	14	44	15	6	44	0	6	53	4	25	20	10	8	2	4	22	22	13	82
	ENSMAUG00000001799	XKR5		4	12	0	449	319	94	6	16	10	1019	46	20	110	204	2	0	2	8	30	30	26	40	8	0	0	0	0	2	2	25	2	42	0	2	48	10	53	26	8	0	0	29	19	22	2	81
	ENSMAUG00000001800	-		0	0	0	0	4	0	0	0	0	0	4	2	0	2	0	0	0	4	0	2	2	0	0	0	0	0	0	0	0	0	0	0	0	0	0	0	4	0	0	0	0	0	0	0	2	2
	ENSMAUG00000001801	SRL		52	9	12	49	120	28	13	6	6	220	24	29	20	39	23	6	6	3	16	18	18	50	10	2	0	0	4	10	8	25	16	37	0	8	34	6	30	14	4	0	2	12	2	20	8	21
	ENSMAUG00000001802	LTK		2	0	0	23	115	70	4	12	2	258	31	4	49	52	8	4	0	4	4	4	17	10	6	6	16	4	5	4	32	24	23	22	36	18	14	18	12	6	10	0	4	8	56	10	21	35
	ENSMAUG00000001803	IFT57		1714	1655	1156	734	220	1287	613	594	1285	437	677	465	596	552	260	780	659	477	906	998	382	634	176	98	90	90	80	92	108	75	72	126	122	175	197	113	74	236	166	93	70	101	380	166	333	81
	ENSMAUG00000001804	PLA2G2C		0	2	4	2	8	6	2	2	4	21	4	4	8	2	0	0	0	0	0	0	0	4	0	0	0	0	0	0	0	2	4	2	0	0	0	0	0	0	0	0	0	0	0	0	0	0
	ENSMAUG00000001805	-		367	231	264	111	85	173	207	90	152	68	258	152	170	167	136	134	165	182	165	180	140	68	55	60	172	96	113	124	187	176	122	127	156	144	272	248	136	108	161	162	152	179	159	111	130	165
	ENSMAUG00000001806	ETFA		2628	2974	2846	3623	728	3088	2040	1708	3088	883	1598	1372	5140	3405	636	1337	1583	888	1269	2458	744	2632	995	253	12835	8145	7998	7752	7960	3765	8085	8881	7544	9328	6050	6033	5871	6980	8544	9274	7202	9780	11220	6897	6556	3873
	ENSMAUG00000001807	LY6D		406	2038	894	584	430	1295	964	946	1569	1052	1033	610	1134	1020	356	536	1194	544	716	966	516	1260	452	184	0	4	2	4	0	10	2	0	0	0	36	2	8	0	10	8	2	12	8	16	8	22
	ENSMAUG00000001808	-		0	0	0	0	8	0	0	0	6	0	0	2	0	2	0	0	0	6	2	2	10	0	2	0	0	0	0	0	0	2	0	0	0	0	0	0	0	0	0	0	0	0	0	0	0	0
	ENSMAUG00000001809	PRL3A1		0	0	0	4	6	2	2	2	0	0	3	2	2	2	0	2	0	2	2	1	2	20	0	0	0	16	0	0	6	6	10	2	0	2	0	8	4	0	0	0	0	0	8	0	6	12
	ENSMAUG00000001810	SCG2		0	12	14	12	0	2	0	6	20	0	8	0	14	8	2	0	18	4	0	4	2	16	0	2	164	188	392	256	396	188	382	432	246	370	208	224	228	230	336	226	182	208	452	260	404	273
	ENSMAUG00000001811	-		2434	2187	1688	1500	388	2255	1285	666	1625	482	2484	1076	1875	1417	558	1380	1122	1042	2119	2327	608	1607	556	152	1213	631	859	892	910	352	815	886	554	869	742	770	516	837	1109	982	892	1013	1553	1059	1500	469
	ENSMAUG00000001812	UHRF1BP1		134	55	29	89	261	105	28	19	160	158	28	54	158	56	8	14	40	43	24	41	88	68	12	30	102	58	26	66	60	55	82	88	24	42	22	21	47	46	41	54	50	38	57	80	62	91
	ENSMAUG00000001813	CCDC149		157	79	75	24	24	74	26	46	127	42	18	58	44	42	19	80	49	27	55	59	25	34	28	17	44	4	39	16	14	34	47	49	18	38	72	32	14	8	49	18	32	18	116	41	68	45
	ENSMAUG00000001814	-		14	22	42	57	31	44	24	10	35	58	4	16	134	92	2	16	10	8	8	38	41	58	10	10	7724	2294	3298	4056	1804	444	572	1832	826	1878	453	484	236	384	646	806	620	876	322	1104	238	164
	ENSMAUG00000001815	-		0	0	0	2	8	0	0	0	0	0	0	2	0	2	2	0	0	0	5	5	2	0	0	0	0	0	0	0	0	2	0	2	0	0	10	0	2	4	0	0	0	0	0	4	0	0
	ENSMAUG00000001816	LRCH1		1697	699	437	221	206	641	502	249	557	195	267	332	350	257	166	602	256	327	445	785	217	164	116	56	48	94	185	139	39	169	287	222	134	212	120	92	149	181	188	95	120	91	232	214	229	204
	ENSMAUG00000001818	SSXA1		9	0	6	0	8	2	0	0	2	0	4	4	4	0	0	0	2	10	6	10	2	4	4	0	0	2	1	0	0	0	0	0	0	0	1	2	0	4	0	6	0	0	0	1	0	0
	ENSMAUG00000001819	-		0	2	0	8	20	3	0	0	0	1	15	10	3	8	0	0	1	0	9	7	7	0	0	0	0	0	0	0	0	7	0	2	0	0	17	4	6	2	0	0	2	4	0	2	0	5
	ENSMAUG00000001820	1700009N14RIK		0	8	0	6	9	23	12	14	8	8	46	36	12	34	22	0	0	4	20	42	26	2	22	6	0	4	2	0	12	30	0	18	0	0	46	36	24	4	4	0	0	4	16	8	20	8
	ENSMAUG00000001821	ABHD8		1835	3013	2079	647	416	1089	1147	1062	2289	518	601	1140	1379	1247	687	1166	1971	1014	650	1159	520	889	544	206	306	267	423	251	377	196	485	468	233	434	648	302	205	672	621	324	395	377	1173	679	1332	556
	ENSMAUG00000001822	FUOM		122	186	161	185	62	114	120	293	364	122	110	114	237	243	83	76	177	152	98	98	78	343	194	76	6112	3502	3237	3447	4503	1207	2374	2834	2986	3448	2889	2304	3171	2516	3239	3682	3046	4692	3709	2290	1575	1598
	ENSMAUG00000001823	SOD3		613	692	719	368	165	265	250	79	205	36	157	401	1872	1031	150	294	394	220	147	227	116	451	129	20	38	18	18	12	90	6	6	96	0	14	36	32	12	74	48	22	32	12	664	46	109	81
	ENSMAUG00000001824	CYBC1		2467	1914	1704	802	450	1785	1157	966	2085	641	730	785	982	907	376	1078	1038	535	806	1248	403	674	454	129	1433	667	723	918	764	274	557	698	496	863	735	484	432	806	666	676	550	772	1093	900	1186	484
	ENSMAUG00000001825	-		1	15	4	11	10	0	9	3	0	2	13	24	6	8	2	2	10	4	11	18	9	6	6	0	7887	6501	11840	6957	8654	7327	13178	11909	9807	9903	1513	6715	5256	1767	5298	7997	4489	5795	1761	2698	1244	2685
	ENSMAUG00000001826	-		42	94	78	172	167	178	122	340	322	383	106	128	148	86	64	64	85	108	108	78	89	178	246	192	152	88	148	164	246	78	240	159	178	214	258	128	270	154	248	222	153	118	402	186	146	84
	ENSMAUG00000001827	DAD1		7333	13117	12920	5673	2972	8615	7307	14474	21228	8591	8194	8577	7489	6828	5038	5543	10298	9237	8476	8071	6132	10657	8967	4487	19830	11911	14165	13082	14672	4223	12179	10480	12151	14031	13491	9748	13022	12572	15872	14581	12730	16244	19430	10992	14781	6779
	ENSMAUG00000001828	PDE7A		863	993	902	528	313	773	635	746	1055	412	760	545	500	590	381	528	684	576	695	856	474	646	524	248	350	186	202	319	374	317	345	430	238	486	404	306	458	474	437	390	238	402	594	374	482	301
	ENSMAUG00000001829	-		12	14	28	22	6	17	26	65	62	57	24	3	4	7	2	8	2	16	25	42	19	38	14	25	8	52	92	76	64	68	170	87	90	72	59	64	66	72	78	84	54	70	158	44	76	47
	ENSMAUG00000001830	-		475	288	166	66	98	142	87	57	141	102	214	166	148	148	92	186	149	107	152	196	87	158	90	50	64	36	75	80	44	37	54	80	34	83	66	26	10	50	40	64	22	51	40	98	138	39
	ENSMAUG00000001831	IGF2BP3		32	20	16	46	98	10	20	32	18	77	23	31	18	32	22	14	16	8	16	24	20	29	38	2	12	0	39	36	56	16	30	74	12	22	65	32	25	94	24	24	59	29	10	29	27	54
	ENSMAUG00000001832	-		0	0	0	0	14	0	0	0	0	0	0	2	4	0	0	0	2	4	0	0	1	0	0	2	1663	686	498	527	766	60	56	170	159	312	264	172	704	162	302	681	280	845	138	220	50	100
	ENSMAUG00000001833	2210016F16RIK		1351	1900	2010	696	339	989	949	1021	1603	397	860	1020	1154	1038	615	929	1521	1274	1058	1032	649	842	593	281	4106	2148	2765	2600	3185	1079	2362	2397	2228	2688	2339	2216	2672	2660	3008	3138	2253	3381	3388	2172	2591	1637
	ENSMAUG00000001834	PHF21B		2	4	2	77	108	23	12	28	14	256	10	15	25	46	8	10	2	12	2	14	10	96	12	10	14	4	0	12	4	9	14	12	12	0	34	8	19	22	28	30	0	57	106	27	50	44
	ENSMAUG00000001835	PPM1L		211	181	85	19	20	42	37	17	93	14	25	37	52	39	36	61	75	34	32	52	12	17	12	4	17	6	22	34	22	17	40	38	24	56	32	16	24	42	30	12	4	10	22	40	61	28
	ENSMAUG00000001836	TAFAZZIN		578	646	544	258	131	357	283	329	648	178	195	292	341	217	174	321	429	260	304	414	130	200	185	98	394	260	457	331	349	214	437	410	311	491	296	261	165	322	363	328	238	398	562	361	499	255
	ENSMAUG00000001837	STON1		494	270	82	89	81	176	65	53	98	310	50	59	110	162	86	145	86	32	56	134	26	43	21	8	22	0	6	22	60	19	14	60	6	14	44	26	70	64	56	12	21	32	44	69	91	106
	ENSMAUG00000001838	LINGO2		0	0	0	2	4	6	0	2	0	0	6	6	0	2	0	2	0	2	4	9	0	0	0	0	10	0	0	0	6	10	0	0	0	0	4	10	0	0	0	0	2	0	0	0	6	2
	ENSMAUG00000001839	PARP10		993	849	577	458	436	762	801	852	1507	678	90	425	555	291	176	442	565	342	601	845	401	711	487	177	633	468	505	522	515	423	680	848	526	856	521	408	222	625	679	631	503	600	1010	794	1078	396
	ENSMAUG00000001840	TPGS1		1852	4360	2820	1546	1028	2770	2820	3426	5223	1774	1782	2314	1822	2008	1176	1564	2482	1770	1392	2294	1401	2464	2196	995	3888	1952	2544	2146	4729	1258	2988	2767	2665	2772	3554	2234	2536	2922	3442	3130	2266	2958	4660	3184	3082	1578
	ENSMAUG00000001841	SLC35E2		123	71	65	49	105	67	52	16	43	20	31	16	56	34	16	52	22	6	35	68	13	35	21	12	387	279	281	334	296	119	179	274	232	272	132	166	88	108	138	154	152	176	170	241	152	120
	ENSMAUG00000001848	-		44	48	9	9	16	36	17	19	57	9	10	14	21	12	6	12	25	12	19	20	10	9	6	8	29	33	29	24	10	12	31	34	26	21	30	21	2	23	29	23	20	27	44	35	25	8
	ENSMAUG00000001849	KHNYN		452	263	113	78	71	151	98	66	247	149	44	90	67	69	46	176	131	77	72	148	38	100	58	28	374	172	166	212	88	49	110	105	2	146	92	60	56	100	118	70	76	130	138	235	94	96
	ENSMAUG00000001850	SAMD12		147	108	90	49	18	122	35	60	104	33	74	59	59	78	21	51	62	61	42	59	18	41	28	0	18	0	14	4	8	16	26	23	4	24	9	20	6	3	4	14	0	4	8	8	3	6
	ENSMAUG00000001852	NOL3		268	659	496	222	166	336	421	686	582	360	209	330	315	331	282	232	545	356	340	247	230	522	437	294	132	80	118	108	92	44	113	105	72	106	217	138	132	308	160	107	218	144	226	202	643	220
	ENSMAUG00000001856	-		653	398	439	297	129	252	352	245	312	120	281	211	165	252	121	208	304	277	230	361	163	275	140	79	44	44	44	74	20	83	28	85	28	92	89	140	78	180	109	162	118	60	329	93	248	138
	ENSMAUG00000001857	SNF8		2815	4339	4234	2276	1294	3229	3005	5195	6916	2358	2354	2599	2395	2323	1470	2002	3067	2592	1888	2758	2073	3636	3474	1419	12657	6196	7895	7242	8981	2617	6594	6111	5757	6605	7402	5061	6412	7189	8029	7730	6585	8885	8794	6098	6254	3888
	ENSMAUG00000001858	CAPG		3618	4599	3632	3018	2021	4412	4821	7638	11109	4464	2172	3507	2942	2831	1501	2965	3951	3133	3079	3774	2866	4785	3947	2082	558	362	522	343	1018	153	408	1171	742	608	1776	657	655	1340	810	862	530	600	3423	1790	3180	565
	ENSMAUG00000001866	MAFG		2156	3610	3512	1320	1030	1966	2532	2942	4078	1638	1532	2348	2156	1804	1656	1802	3084	2600	2672	2264	1713	2409	1858	1118	2492	1074	1994	1728	2397	672	1920	1912	1744	1810	1586	1358	1560	1678	2180	1872	1756	2038	2254	1874	2212	1326
	ENSMAUG00000001867	-		54	105	88	31	39	73	61	53	40	31	32	63	66	26	18	26	62	50	56	58	29	51	43	32	0	0	3	4	0	10	0	6	0	4	6	4	0	6	0	8	12	0	18	19	2	21
	ENSMAUG00000001868	SYT14		4	4	0	44	28	14	22	28	9	26	84	48	33	16	26	7	2	14	32	35	43	17	28	21	0	6	0	0	0	33	0	15	0	5	42	14	30	8	0	0	2	1	22	8	9	33
	ENSMAUG00000001869	GTF2A1		474	361	328	220	56	334	268	370	398	166	125	166	146	160	127	195	166	177	247	295	150	298	198	117	228	127	219	198	300	99	310	275	154	186	230	162	176	257	256	164	198	227	432	279	359	82
	ENSMAUG00000001870	MCAT		1110	1576	1118	395	410	882	808	1128	1797	963	474	699	765	704	325	500	826	690	602	805	334	827	592	306	676	386	880	544	732	320	1116	854	772	774	612	494	356	759	826	460	550	584	1730	859	1420	384
	ENSMAUG00000001871	COP1		2728	2279	1812	881	423	1422	1133	873	1520	515	1067	907	906	1058	573	1299	1149	1078	934	1386	661	885	549	345	805	551	845	751	678	423	942	612	738	919	951	638	701	821	1118	792	608	858	1537	813	1187	435
	ENSMAUG00000001872	FN1		24987	18569	17222	6485	2934	8597	7260	14018	30322	7187	7138	8323	7865	6583	5365	7591	11102	7996	8187	7608	5263	10196	6743	2647	1232	544	738	834	442	324	223	740	233	849	4356	1172	941	5943	2531	2480	2526	1151	11949	3645	11449	1136
	ENSMAUG00000001873	FECH		1327	996	601	242	170	648	359	465	671	333	3158	1384	2653	1874	1298	2049	1427	1243	1832	1583	402	1924	1073	277	797	467	592	670	641	310	484	645	571	792	685	533	394	861	737	729	612	783	1145	930	1173	278
	ENSMAUG00000001874	CACNG1		0	8	2	70	183	4	2	0	4	217	19	6	6	98	2	2	0	0	9	10	10	6	0	0	0	0	0	0	0	17	0	2	0	0	36	0	16	4	0	0	0	0	6	2	4	8
	ENSMAUG00000001875	OR9Q1		0	0	0	4	0	0	0	0	0	0	0	0	0	0	0	0	0	0	1	0	0	0	0	0	0	0	0	0	0	0	0	0	0	0	0	0	0	0	0	0	0	0	0	0	0	0
	ENSMAUG00000001882	-		4419	1877	1356	812	200	2200	654	392	1252	431	796	508	914	642	430	1396	770	484	934	1696	291	906	124	26	510	380	602	606	346	281	580	670	400	650	514	406	76	570	592	380	562	614	1128	642	873	211
	ENSMAUG00000001883	DSEL		326	260	317	147	74	152	222	324	476	244	116	148	153	150	88	146	196	249	234	196	174	151	194	184	46	10	18	12	68	26	12	53	24	28	66	40	18	64	30	50	40	38	174	54	150	36
	ENSMAUG00000001884	MRPL34		1487	3402	2968	1616	1040	2216	2967	4028	4968	3061	1806	2584	2066	1954	1912	1696	2842	3400	2070	1829	2309	3588	3011	2095	2998	1848	2482	2306	3682	836	2684	2120	2600	2460	3633	2334	3228	3119	3747	2730	3012	3058	4494	2488	3097	1959
	ENSMAUG00000001886	E330021D16RIK		626	539	400	124	42	184	77	63	122	33	122	143	146	157	67	239	183	100	89	205	50	56	37	2	10	54	22	50	46	8	52	40	26	46	60	45	9	37	50	26	39	54	92	26	84	42
	ENSMAUG00000001890	IL36A		0	0	0	0	0	0	6	12	8	0	0	2	10	45	0	0	0	0	0	6	0	2	0	0	4	0	0	0	0	0	0	0	0	0	0	0	0	0	0	0	0	2	6	2	0	2
	ENSMAUG00000001893	-		4679	9049	8999	7733	5141	8863	11227	22174	24036	12464	5269	5666	4559	5293	3695	3617	6167	6703	7493	6911	6462	12297	11030	5430	11753	7437	12518	10617	14633	4542	19388	9773	15674	13903	13130	10358	13355	12122	15839	13298	11742	11728	23226	10803	14494	6060
	ENSMAUG00000001894	NPAS1		120	261	191	133	155	160	150	114	199	333	124	207	276	160	114	85	220	138	112	172	176	220	133	77	114	42	44	70	86	52	88	62	22	42	105	70	154	71	88	87	74	67	75	66	107	62
	ENSMAUG00000001896	SORD		838	876	532	130	110	250	142	190	424	110	244	362	296	238	162	266	512	199	204	303	110	256	142	60	748	268	722	858	730	362	764	708	259	370	734	270	246	1072	524	408	662	578	888	645	658	435
	ENSMAUG00000001897	LMNTD2		16	16	8	290	118	110	4	56	10	1599	32	32	177	219	8	2	6	8	20	32	23	378	8	2	34	2	22	20	40	26	9	28	12	30	24	18	28	12	16	22	14	10	26	22	24	71
	ENSMAUG00000001898	PPM1J		117	150	112	90	131	226	200	224	425	211	90	96	111	58	46	72	84	72	124	168	148	167	99	71	78	48	120	88	181	36	90	72	50	100	198	82	88	211	88	146	132	88	496	269	222	97
	ENSMAUG00000001903	-		15866	13476	9893	4279	1686	10264	4684	4182	13833	3521	3952	5852	7155	4961	2311	7598	7146	5083	8457	8014	2408	5583	2248	635	8951	4260	5422	5214	3420	2031	4766	5461	3820	6174	5014	3480	943	5357	5680	4659	4470	5227	8256	5604	7684	2345
	ENSMAUG00000001906	ZFP428		564	1160	1183	564	308	796	990	1189	1789	1005	569	764	958	653	662	574	1468	1003	674	823	855	1203	927	767	120	140	152	174	260	40	169	178	134	168	273	138	261	299	216	195	206	192	335	226	383	170
	ENSMAUG00000001907	YEATS2		303	194	140	138	91	122	64	78	133	83	111	84	150	117	67	82	81	113	126	87	73	76	71	43	87	100	125	144	144	152	201	216	84	148	143	105	146	127	188	118	85	141	208	129	195	137
	ENSMAUG00000001914	-		2778	1548	1104	466	527	891	730	824	1613	781	439	743	1144	445	423	1074	873	706	764	963	901	1393	346	154	293	203	260	190	358	98	216	325	224	301	277	189	227	454	514	243	254	191	521	361	590	225
	ENSMAUG00000001915	PLPP6		486	341	209	141	44	227	99	137	279	118	100	129	157	145	71	207	178	86	167	195	90	76	76	44	327	184	202	288	182	67	131	115	202	152	142	82	38	151	176	166	122	161	244	326	167	47
	ENSMAUG00000001916	IFNK		2	8	13	2	15	13	19	12	2	4	8	14	4	16	0	4	6	4	14	10	22	2	2	0	24	8	11	18	20	27	22	8	0	6	14	22	46	22	18	15	9	16	25	13	33	21
	ENSMAUG00000001917	-		203	546	470	389	253	382	622	1622	1844	1556	316	412	349	352	435	219	628	647	473	337	626	1103	978	1020	787	476	629	517	754	327	821	628	471	477	1181	622	1024	903	764	689	636	659	823	658	916	709
	ENSMAUG00000001918	COL4A6		440	264	176	104	36	128	90	108	351	100	102	180	164	91	101	136	146	146	87	148	116	111	152	60	40	11	18	8	48	33	22	23	24	16	19	35	80	30	44	32	20	26	30	44	69	24
	ENSMAUG00000001919	ATP6V0D2		8	4	0	22	5	14	30	8	28	5	8	15	16	5	2	10	2	6	22	13	15	19	2	8	0	0	0	0	2	9	0	2	0	4	0	12	0	0	8	0	6	0	12	0	16	3
	ENSMAUG00000001920	QKI		5923	3553	3311	1597	575	2816	2027	775	1545	689	2384	2072	1756	1740	939	2387	1775	1569	2693	3011	1302	1066	556	258	22	94	112	78	174	876	70	355	58	64	1100	654	456	153	129	82	62	143	232	240	199	534
	ENSMAUG00000001928	SCGN		301	230	198	97	42	234	112	9	205	51	200	212	204	309	120	193	168	138	88	174	88	90	38	16	340	284	385	338	306	268	469	432	292	398	286	327	210	360	390	284	146	303	393	323	456	373
	ENSMAUG00000001929	AP1S2		623	350	302	188	75	310	166	133	243	110	260	144	145	186	98	238	202	111	149	261	73	127	74	42	28	16	39	36	26	23	31	62	20	105	90	30	12	69	96	12	36	40	223	51	124	35
	ENSMAUG00000001930	-		0	2	0	4	0	0	0	0	0	0	6	4	0	0	0	0	0	4	4	0	2	0	0	0	0	0	4	0	0	2	0	0	0	0	4	0	0	0	0	0	0	0	4	0	0	2
	ENSMAUG00000001931	LOXL3		589	506	408	152	152	371	237	352	546	271	184	197	263	202	110	246	258	209	102	277	134	380	136	34	84	76	125	53	176	32	22	73	45	94	120	110	63	134	160	116	112	76	218	188	282	98
	ENSMAUG00000001932	PLAC9		3066	7576	7693	2078	1986	2600	4243	3790	4336	3191	2925	6160	3819	3934	5557	2923	7295	7957	3932	2597	4418	5577	4509	4202	88	40	118	42	172	16	62	48	52	68	134	84	86	178	104	94	98	70	136	93	188	65
	ENSMAUG00000001936	INPPL1		1236	1358	1104	525	276	607	616	1304	2000	1058	466	685	637	538	498	592	1082	864	510	672	474	1057	909	512	1794	852	1401	1123	1036	354	1062	1100	958	1197	1216	910	950	1265	1454	1399	1050	1220	2235	1314	1681	818
	ENSMAUG00000001937	ID4		1300	1218	1340	1023	320	886	983	290	550	131	634	502	570	586	278	512	764	645	692	719	481	632	296	160	274	66	232	226	286	178	210	344	221	316	440	294	348	331	414	248	288	230	916	524	590	210
	ENSMAUG00000001938	TRIM10		3	12	2	61	128	39	42	35	23	89	1055	478	471	471	270	258	270	197	180	136	85	448	402	122	8	4	10	14	28	28	27	65	12	26	116	50	98	75	14	33	12	28	117	84	29	50
	ENSMAUG00000001942	-		955	620	376	341	106	850	265	140	481	155	384	213	299	262	132	303	204	145	262	510	96	274	57	45	387	193	326	382	230	210	478	401	244	407	251	281	165	282	358	329	295	300	684	484	655	150
	ENSMAUG00000001943	PDE9A		1045	982	789	352	274	730	426	187	320	594	349	253	383	426	142	468	415	302	447	598	196	270	139	66	181	117	256	158	412	207	459	469	270	213	359	184	166	277	340	241	252	295	474	423	266	187
	ENSMAUG00000001944	CCDC81		58	152	89	47	31	73	109	197	262	142	55	44	79	61	55	62	84	54	90	97	36	120	78	59	6	0	0	10	0	34	5	8	0	0	11	22	12	8	0	0	12	2	0	4	8	16
	ENSMAUG00000001946	POLR1D		1902	2610	2556	1635	785	2226	2249	2428	3239	1173	1659	1430	1282	1522	739	1243	1835	1482	1336	2003	1130	1530	1512	638	2403	1274	1529	1530	2168	567	1816	1380	1615	1739	2318	1373	1619	1599	2215	1781	1612	1705	3179	1774	2082	944
	ENSMAUG00000001948	-		82	56	50	62	104	23	26	32	56	128	14	36	16	50	7	26	16	26	22	33	30	21	18	10	47	4	21	18	4	21	28	46	4	6	34	24	12	53	21	13	10	26	90	24	63	31
	ENSMAUG00000001949	STK32C		4	16	6	232	321	39	12	16	7	1568	77	43	59	58	8	2	20	2	22	26	21	144	16	20	0	0	0	3	26	47	12	30	2	0	8	9	28	33	18	0	20	6	30	16	16	35
	ENSMAUG00000001954	LRRC45		1049	1520	943	421	235	952	850	944	1926	615	451	725	991	659	463	780	1138	937	748	933	530	922	591	436	546	448	992	712	636	439	1212	987	1014	1177	766	758	521	909	1203	1030	548	896	1220	903	976	721
	ENSMAUG00000001955	VPS8		2015	683	414	124	117	591	252	238	721	247	207	266	342	272	154	563	394	194	282	477	168	352	89	61	215	122	200	149	190	147	239	224	184	226	125	162	168	211	205	132	192	101	338	164	251	105
	ENSMAUG00000001957	DEUP1		69	113	45	65	97	143	113	159	315	101	63	55	36	58	21	22	25	16	134	117	81	118	46	42	6	26	2	42	2	33	13	29	0	10	31	29	45	28	14	20	12	17	38	30	51	27
	ENSMAUG00000001959	TEX13C3		0	0	0	0	0	0	0	0	0	0	0	0	0	0	0	0	0	0	0	2	0	0	0	0	0	0	0	0	0	4	0	0	0	0	0	0	0	0	0	0	0	0	0	0	0	0
	ENSMAUG00000001962	-		48	29	40	145	49	162	162	196	139	69	26	20	43	20	6	24	18	20	104	83	84	115	46	12	0	0	2	4	0	9	4	5	2	4	0	2	2	0	2	0	0	0	26	2	4	2
	ENSMAUG00000001969	NEK3		312	279	166	99	40	130	172	98	137	94	122	95	80	141	38	122	92	78	90	92	42	82	63	21	113	54	154	102	88	112	107	134	90	202	130	96	82	84	84	116	98	124	208	150	161	85
	ENSMAUG00000001970	PROKR1		86	48	32	40	37	48	10	10	36	20	30	30	9	30	14	28	12	18	20	34	7	16	28	4	0	0	6	6	12	32	12	6	0	14	10	20	4	2	6	0	16	14	4	8	16	6
	ENSMAUG00000001971	CALCA		81	190	175	63	45	165	97	61	75	46	139	84	76	65	37	70	83	48	120	210	52	60	59	18	2	4	1	2	0	4	6	2	4	4	46	6	10	12	4	0	4	8	130	22	111	13
	ENSMAUG00000001973	BBS7		261	157	115	51	46	111	89	56	112	82	139	93	88	120	54	67	58	48	123	126	68	90	47	26	20	18	40	44	33	191	18	61	97	56	109	187	62	97	74	36	51	42	64	51	105	94
	ENSMAUG00000001981	FRMPD1		248	148	142	82	207	144	79	75	181	141	82	68	106	127	70	64	95	118	66	100	108	106	52	30	32	0	14	10	32	14	22	31	6	20	52	20	50	36	30	28	24	27	42	28	71	89
	ENSMAUG00000001984	STXBP5L		142	80	60	36	29	52	76	18	22	22	47	32	18	54	44	13	80	43	49	45	40	34	16	34	202	203	88	151	158	150	84	88	68	114	88	56	113	40	86	92	78	138	60	66	28	47
	ENSMAUG00000001985	MAPK1IP1		176	221	117	112	68	146	130	58	146	44	134	149	82	126	50	82	68	84	88	194	54	65	34	22	56	52	74	86	46	50	48	113	92	92	78	82	52	88	82	80	68	84	174	132	114	50
	ENSMAUG00000001986	ZMAT3		188	218	209	130	130	92	109	182	378	154	78	99	114	92	81	134	156	148	157	159	87	86	136	106	234	243	232	261	274	77	219	257	252	244	352	259	175	313	375	374	279	380	347	265	318	233
	ENSMAUG00000001987	ARL6IP6		538	328	379	216	78	320	189	159	282	106	269	161	132	224	96	250	212	87	216	421	72	122	82	63	325	198	238	240	228	118	176	223	378	422	204	206	252	251	356	268	206	335	530	273	376	190
	ENSMAUG00000001988	SOWAHA		60	113	68	10	11	44	17	19	67	12	89	64	92	46	35	74	51	45	36	59	42	53	34	18	1449	599	651	1001	741	228	395	663	376	730	285	292	161	338	420	474	276	406	583	420	326	114
	ENSMAUG00000001989	SKP2		68	6	2	31	45	9	23	13	32	25	32	37	14	39	12	14	6	2	15	36	29	15	2	4	29	30	65	42	81	50	92	75	20	38	42	35	26	32	38	34	24	20	102	21	24	42
	ENSMAUG00000001990	TFEC		146	122	93	163	40	158	141	193	242	117	98	69	60	88	25	81	38	24	104	209	47	138	75	8	0	1	4	13	0	54	16	18	0	10	4	40	21	16	30	14	8	8	40	22	58	30
	ENSMAUG00000001991	-		35	28	2	12	26	6	0	2	6	20	35	19	11	12	22	18	6	2	17	12	6	2	0	0	0	0	0	0	18	16	0	7	0	0	28	0	30	6	2	0	0	0	0	20	5	4
	ENSMAUG00000002003	-		0	0	0	0	0	40	6	0	0	0	0	48	0	2	2	0	0	0	0	2	0	0	4	0	0	0	0	0	0	11	4	0	0	0	12	0	0	0	0	0	6	0	6	6	0	4
	ENSMAUG00000002004	ETV3		335	144	112	52	58	149	127	92	111	57	94	95	93	81	58	168	99	66	120	96	73	46	42	15	573	199	351	301	284	70	150	135	117	114	130	114	175	261	136	162	206	275	100	201	107	90
	ENSMAUG00000002005	GPATCH3		386	707	580	381	420	390	374	430	782	335	168	376	405	331	213	332	469	408	381	378	358	369	336	221	1568	372	664	574	1066	247	409	732	452	606	499	300	332	412	604	567	368	632	594	726	464	386
	ENSMAUG00000002006	MRPL12		1770	3956	3548	2486	1451	2517	3745	9852	11300	6481	1835	2594	3299	2351	2111	1686	3316	3518	3193	2524	2844	5975	4968	3066	8206	5452	8893	7342	8408	3686	11915	8530	9004	8907	8623	6643	7416	8748	10689	8932	7776	9906	12245	7270	11108	7271
	ENSMAUG00000002007	RPS6KA2		1147	838	626	327	333	330	261	277	474	1274	204	285	828	364	211	364	472	269	233	301	379	694	100	88	81	56	92	94	96	91	58	185	54	62	264	146	70	315	250	220	160	132	370	199	396	131
	ENSMAUG00000002008	TMEM273		219	234	212	110	64	134	96	145	178	70	100	89	96	99	49	100	116	100	66	76	14	46	38	14	40	14	22	26	44	18	18	58	22	50	66	82	44	171	134	82	124	24	190	48	163	20
	ENSMAUG00000002009	-		1920	1076	878	576	158	1266	528	342	1124	338	484	374	566	384	230	722	418	304	621	900	144	572	96	67	942	715	922	808	761	446	1384	1188	756	944	938	632	332	850	1184	674	822	1023	1928	1056	1392	459
	ENSMAUG00000002010	-		357	383	480	289	143	399	292	219	354	86	255	256	171	273	79	217	253	144	209	287	149	171	134	57	1259	601	862	770	1416	454	843	979	755	988	636	762	572	756	926	912	910	1144	1072	740	797	546
	ENSMAUG00000002011	SELENOF		8955	9174	7978	3851	1359	8589	3697	2774	6666	1766	4636	3532	3872	3840	1427	4204	3715	2655	3146	6034	1521	3326	1146	377	3933	2457	4070	2858	3168	1628	4374	3687	3517	4435	3293	3109	1786	3358	4773	3968	2932	3792	7932	4452	5383	1733
	ENSMAUG00000002012	OR5A1		0	4	0	3	12	0	0	0	0	4	17	22	0	4	0	0	0	0	10	12	4	2	2	0	0	0	0	0	0	4	0	0	0	0	0	0	16	0	0	0	8	0	0	0	0	6
	ENSMAUG00000002013	HDAC5		4309	3733	2709	799	628	1773	1437	1006	2494	1042	1010	1602	2257	1722	811	2028	2013	1555	948	1574	898	1382	838	349	2277	934	1267	1120	1685	589	869	1170	818	1066	1166	864	736	1277	1130	1070	920	1165	1674	1584	1843	718
	ENSMAUG00000002014	-		873	906	997	745	303	1445	840	527	1442	622	519	591	475	623	148	445	451	322	486	1160	245	770	367	69	3280	1801	2306	2100	2597	1196	3060	3239	2166	2650	1514	1531	717	1398	2234	2260	1502	2302	2715	2419	1967	1032
	ENSMAUG00000002015	POLE4		1374	1433	1499	873	319	1225	986	1030	1839	554	833	598	854	750	261	864	845	663	896	1100	496	869	371	129	1198	667	919	922	1059	306	770	1212	967	1260	915	827	804	1159	1442	1320	1062	1138	2394	1324	1759	593
	ENSMAUG00000002016	ARTN		10	2	4	14	26	20	20	103	79	59	12	20	6	18	6	20	8	22	12	36	8	94	38	4	34	0	24	30	36	6	6	24	10	32	32	38	29	68	34	8	72	36	32	133	95	24
	ENSMAUG00000002017	-		64	70	74	12	10	30	30	19	40	9	34	27	35	20	26	50	50	46	46	25	34	14	30	18	12	20	20	24	2	6	4	14	18	12	22	24	6	6	14	14	16	22	10	16	15	8
	ENSMAUG00000002018	-		0	0	0	0	0	2	2	0	0	0	0	0	0	0	2	0	0	0	0	2	0	0	0	0	0	0	0	0	0	0	0	0	6	0	0	2	0	4	8	0	2	0	4	6	0	2
	ENSMAUG00000002019	TLCD1		467	697	574	217	117	313	260	444	708	196	324	396	462	403	261	366	497	585	324	356	142	487	340	105	864	240	310	285	198	45	78	127	86	154	299	133	192	263	289	278	220	276	416	455	313	108
	ENSMAUG00000002020	MMEL1		4	0	2	154	159	89	41	64	17	848	14	42	211	79	10	2	0	7	2	62	89	146	10	4	17	6	6	6	20	12	2	12	0	6	6	4	18	1	0	0	10	2	0	8	10	55
	ENSMAUG00000002021	FXR2		2239	1847	1446	796	468	1399	1067	697	1457	807	784	971	1073	774	536	926	1098	781	495	1431	587	826	404	230	1478	752	1052	851	965	458	1044	1220	640	781	916	611	502	952	880	756	682	822	1336	972	1447	718
	ENSMAUG00000002022	CLEC4G		2	8	18	28	20	34	18	112	126	58	8	14	4	12	2	4	12	4	68	12	24	28	26	6	0	0	0	0	0	6	2	4	0	0	10	2	2	10	0	0	0	2	0	4	0	10
	ENSMAUG00000002023	-		51	46	58	42	13	14	28	43	40	5	54	17	32	49	22	21	40	22	18	26	12	27	18	2	0	2	10	5	0	7	10	9	6	17	4	4	8	21	22	22	23	4	26	15	34	11
	ENSMAUG00000002024	-		0	0	0	0	0	0	0	0	0	0	0	0	0	0	0	0	0	0	0	0	0	0	0	0	0	0	0	0	0	0	0	0	0	0	0	0	0	0	0	0	0	0	0	0	0	0
	ENSMAUG00000002025	-		30	16	43	4	1	16	12	11	14	5	10	3	5	16	11	4	17	19	15	6	9	0	1	2	0	10	18	15	0	10	18	5	4	17	12	6	2	23	24	10	11	8	2	8	14	10
	ENSMAUG00000002027	PLA2R1		62	41	35	105	85	61	81	106	185	99	121	98	69	97	38	52	56	49	87	99	75	128	98	45	1567	848	1126	1154	1246	375	458	699	273	755	458	354	516	510	527	662	537	704	286	402	259	300
	ENSMAUG00000002029	ZRANB3		182	212	128	73	43	88	85	41	189	36	82	78	52	78	33	62	30	21	70	96	43	76	66	37	16	44	32	56	90	71	166	71	64	48	100	80	75	52	57	44	64	47	99	97	117	45
	ENSMAUG00000002030	SIAH2		413	519	384	316	120	352	277	330	484	209	210	172	147	233	106	192	317	191	243	274	137	250	182	82	1176	262	422	392	604	150	454	487	376	376	475	285	320	351	444	556	240	421	908	605	596	305
	ENSMAUG00000002031	ATG4B		2217	2589	2076	898	535	1657	1218	1419	2684	1089	932	1300	1415	1062	685	1093	1528	1193	1095	1598	540	1225	958	428	1957	938	1479	1232	1689	530	1415	1361	1093	1280	1376	914	783	1178	1420	1411	1103	1357	2496	1588	1960	859
	ENSMAUG00000002032	POLB		1036	1198	1212	588	224	800	722	517	914	313	541	581	563	579	291	520	621	481	577	805	324	381	316	196	913	369	682	701	649	311	606	555	570	736	728	534	438	631	899	900	594	795	1326	704	778	427
	ENSMAUG00000002034	HRH4		12	2	1	16	23	14	10	1	0	1	12	10	2	16	2	12	30	2	8	18	16	0	6	0	0	0	0	0	0	10	0	6	0	4	48	0	10	60	14	4	34	2	4	10	29	8
	ENSMAUG00000002035	TMC4		4538	7192	5950	1559	1191	3462	2931	4319	7304	3326	1942	3831	3346	2986	2211	2994	3950	4025	2703	3603	2057	3399	2654	1455	25198	11905	12814	13337	13712	4202	8194	11129	9327	11830	11681	7458	7545	6397	10980	10364	7731	14243	13648	14037	6760	6108
	ENSMAUG00000002036	PAOX		626	983	830	349	284	560	481	604	1242	376	440	467	475	486	310	448	489	442	446	530	248	524	344	140	196	88	87	90	44	100	70	156	65	84	78	128	64	269	150	118	164	83	324	178	420	125
	ENSMAUG00000002037	-		2194	1630	1730	1062	503	1582	1258	1582	1888	752	1060	854	772	906	468	916	994	854	1030	1255	773	1241	919	366	1600	1080	1288	1128	1560	434	1240	1074	1264	1820	1290	928	1266	1148	1551	1412	1378	1388	2554	1082	1312	588
	ENSMAUG00000002038	-		0	0	0	0	0	0	1	0	0	0	0	0	2	0	0	0	0	0	0	0	0	0	0	5	0	0	0	0	2	8	0	0	0	0	4	0	0	0	0	0	0	4	0	0	0	0
	ENSMAUG00000002039	HPS6		559	672	584	234	177	388	342	426	879	194	258	470	464	420	222	486	466	400	352	461	104	322	220	62	838	304	374	346	416	182	506	472	288	392	539	246	248	454	554	436	278	434	654	558	742	254
	ENSMAUG00000002040	PIGM		448	454	382	164	70	234	239	310	519	150	181	189	163	155	171	186	300	246	179	270	130	249	118	38	337	138	258	245	180	132	324	276	241	284	258	234	116	279	386	236	297	336	638	316	417	145
	ENSMAUG00000002041	UQCC4		1726	2674	2577	1270	635	1711	1638	2216	3124	1112	1237	1494	1692	1380	930	1196	1780	1565	1533	1872	1078	1789	1074	452	2862	1972	2321	1965	2804	919	2737	2136	2554	2496	2354	1988	2212	2313	3022	2641	2468	3364	3478	1802	2481	1889
	ENSMAUG00000002042	APP		24031	13351	9115	3204	1160	9926	3862	1197	5155	1570	3558	3799	5309	4229	2359	7325	4221	2820	3653	8973	1630	2668	785	301	1695	1042	1267	1462	660	738	1072	1141	696	1339	1256	801	292	1364	1604	940	1254	964	2316	1910	1930	374
	ENSMAUG00000002043	PHF1		3986	5716	4169	785	674	1943	2687	1014	2131	350	918	2180	2376	2013	1120	2502	3570	2153	1396	2404	954	892	802	361	2245	746	944	1146	981	294	549	793	436	861	719	615	304	1214	910	915	667	722	1286	1365	1718	506
	ENSMAUG00000002044	ROPN1L		256	1094	532	388	234	788	769	1084	1706	443	499	236	524	510	202	422	580	294	732	851	396	897	390	202	12	4	8	12	34	10	8	13	14	10	54	12	26	28	16	6	48	17	146	58	94	14
	ENSMAUG00000002045	CENPV		536	901	740	542	227	639	758	376	917	214	365	311	380	314	220	316	604	276	457	521	238	324	275	90	3629	1549	2829	2297	2637	1018	3492	2795	2519	2593	2142	1843	1481	1674	2692	1998	1207	2555	3006	2194	2528	1383
	ENSMAUG00000002046	HYAL4		0	0	0	0	6	0	0	1	0	2	0	0	0	4	0	0	0	0	2	1	0	0	0	2	0	0	0	0	2	8	0	6	0	0	4	14	0	0	0	0	0	2	1	4	4	10
	ENSMAUG00000002047	TTPAL		586	603	462	203	238	318	341	274	460	221	528	392	433	438	224	389	312	314	248	399	276	465	281	143	899	367	348	410	564	216	350	459	310	372	508	350	391	396	497	545	361	696	573	522	526	289
	ENSMAUG00000002048	-		0	0	0	0	0	4	0	0	2	0	0	2	2	0	0	0	0	0	0	0	0	0	0	0	0	0	0	0	4	2	0	4	0	0	2	0	8	0	0	0	0	0	0	8	0	0
	ENSMAUG00000002050	KCNT1		0	0	0	149	250	82	11	61	35	499	23	69	151	115	2	0	0	4	12	55	138	410	7	4	2	0	0	0	16	18	23	10	6	10	46	10	26	19	2	0	0	0	15	16	4	82
	ENSMAUG00000002052	DENND4C		1104	650	602	409	232	409	505	274	457	246	464	331	336	509	198	342	460	358	372	480	224	265	240	140	1546	667	911	937	1119	555	717	821	561	976	1326	1008	1237	1134	1479	1547	1241	2146	1361	1010	715	604
	ENSMAUG00000002058	HOXA5		2646	4076	3356	900	578	1126	1569	656	908	384	1426	1371	1663	1918	1190	1648	2043	1898	1170	1432	874	916	752	446	62	74	78	94	86	52	78	118	20	172	94	94	64	322	126	88	156	88	286	158	364	126
	ENSMAUG00000002060	AJAP1		212	486	392	387	279	268	493	851	825	1053	204	381	336	408	664	292	589	790	322	301	488	771	830	1030	166	86	108	102	170	47	84	91	116	74	142	132	146	182	120	140	122	120	236	160	189	78
	ENSMAUG00000002062	OR6F2		0	0	0	4	0	0	0	0	0	8	0	2	0	0	0	0	0	0	0	0	0	0	0	0	0	0	0	0	2	6	4	0	0	0	0	0	8	0	0	0	2	0	0	0	6	0
	ENSMAUG00000002070	GPX3		21873	30849	20490	3806	2482	9474	7237	1095	3828	701	6456	9038	8665	8901	3531	7584	13027	6240	4555	12415	3845	1813	1483	256	11570	3910	4356	5596	4566	1080	1635	3647	1594	4112	4476	3169	1454	4308	4397	3134	4464	5567	5368	4909	7056	1429
	ENSMAUG00000002071	GNGT1		0	0	0	2	3	4	2	10	0	0	10	4	10	5	6	0	0	0	8	2	8	6	0	2	0	4	6	0	0	24	0	2	0	0	14	18	0	0	4	2	0	0	8	0	2	4
	ENSMAUG00000002074	NPHS1		8	2	2	150	311	98	73	70	29	349	24	111	482	98	0	2	2	4	4	53	342	269	10	24	605	294	211	387	415	131	47	298	54	152	36	70	220	56	94	91	139	214	38	74	43	118
	ENSMAUG00000002075	FOXI2		0	0	0	2	20	0	2	2	0	32	4	12	16	2	0	0	2	0	10	9	2	19	0	0	0	0	0	0	0	12	0	6	6	0	10	2	4	0	0	0	8	0	10	4	0	10
	ENSMAUG00000002079	-		109	105	44	82	99	145	48	73	29	392	61	53	168	129	47	44	72	54	28	52	88	89	30	30	4	0	8	2	50	10	9	14	4	0	50	14	16	30	72	16	26	76	120	22	33	23
	ENSMAUG00000002081	RHO		0	0	0	46	38	31	0	0	3	257	5	4	12	47	0	0	2	0	0	0	33	15	4	0	0	0	2	0	24	6	8	2	0	0	0	2	10	2	0	0	4	0	0	4	0	2
	ENSMAUG00000002082	MFSD11		827	1043	670	317	279	584	315	197	542	341	347	335	504	594	183	455	417	255	311	547	139	299	184	93	261	152	221	293	175	118	223	261	122	279	192	168	102	154	245	188	116	194	325	332	202	110
	ENSMAUG00000002083	MYH15		222	149	136	132	66	133	159	64	58	41	219	90	36	102	31	61	53	41	120	236	109	72	39	29	16	4	4	0	26	132	6	17	22	4	70	82	38	16	6	24	3	6	14	22	19	33
	ENSMAUG00000002084	NID1		14680	10186	8549	1690	800	4167	2607	2089	4264	1183	2609	3155	2988	2936	1850	4023	3726	3080	2557	4067	1867	1940	1312	680	1356	858	1284	1416	815	468	458	1027	638	1398	2840	2271	1605	3936	2555	2430	2576	1697	3208	2223	4700	975
	ENSMAUG00000002085	-		471	771	654	354	132	522	360	435	895	178	365	495	565	383	170	353	527	358	390	455	273	391	265	113	599	351	521	417	521	222	462	580	439	510	528	414	300	458	571	528	484	645	749	508	562	397
	ENSMAUG00000002086	-		4796	6676	6319	2367	1276	3963	3685	2608	3791	1084	3074	2869	2755	2688	1418	3088	3620	3027	3111	3143	1913	1891	1929	744	4186	2792	2707	3037	4404	981	2973	2454	3066	3718	3845	2400	2596	2804	3513	3291	2473	2845	5603	2850	2453	1052
	ENSMAUG00000002090	SLA		718	766	418	421	325	607	622	1140	1322	921	323	305	463	460	156	348	398	258	245	438	255	820	418	210	166	144	152	194	80	88	136	341	84	280	266	234	116	515	408	213	348	148	666	418	997	183
	ENSMAUG00000002092	LAPTM4A		32203	32002	29827	12252	5269	21041	14391	9570	17109	5114	15471	12106	13588	15104	6970	13869	16240	11998	10755	18434	7044	10677	5645	2852	4772	3088	3378	3436	3010	1444	3197	3694	2996	4498	3870	3003	2758	5006	4850	4532	3736	3708	9362	5057	6836	2209
	ENSMAUG00000002095	GCNT1		115	28	8	20	4	20	24	11	22	14	3	18	2	8	4	22	16	6	24	22	0	16	6	4	4	6	12	12	0	8	6	10	19	2	22	14	12	1	10	14	0	14	48	16	21	14
	ENSMAUG00000002096	YPEL5		4277	4332	4127	1822	1012	3476	2653	1980	2908	1081	5480	2966	2980	3465	1792	2893	3118	2850	3771	4328	1530	2890	2107	1186	3738	1502	1509	1722	2252	503	810	1286	980	1694	1766	1314	1699	1829	1770	2196	1743	2248	2710	1795	1843	801
	ENSMAUG00000002097	OLFM5		0	4	0	28	13	5	4	0	12	12	71	18	8	14	19	2	0	4	31	27	47	0	18	28	0	0	0	0	0	49	6	14	18	0	19	8	17	4	2	6	0	4	6	18	10	19
	ENSMAUG00000002098	1700109H08RIK		61	128	85	21	14	36	75	152	233	61	57	54	53	131	34	66	138	48	61	95	33	106	44	36	0	2	18	11	8	22	30	23	8	37	72	48	12	32	18	7	10	25	21	24	13	27
	ENSMAUG00000002099	RASGRP1		444	408	232	176	89	129	140	309	344	173	172	122	225	165	163	180	178	170	193	216	195	213	218	96	56	18	22	52	66	55	52	89	20	60	115	116	135	129	114	108	86	43	321	86	325	111
	ENSMAUG00000002100	G6PC		4	4	10	36	160	8	9	0	2	41	1	16	8	24	9	0	4	8	4	4	16	0	6	0	10831	2706	4624	10960	3932	893	1084	2671	1255	2762	1088	600	1008	1238	930	1130	1858	2324	731	1614	691	606
	ENSMAUG00000002103	ADORA2B		364	249	271	224	127	406	219	307	821	201	205	191	184	180	56	166	100	43	150	298	92	375	40	21	39	28	30	23	48	16	32	40	15	18	181	40	18	105	66	18	62	58	230	183	196	31
	ENSMAUG00000002107	DRD4		10	34	14	152	200	81	223	240	241	130	10	18	4	10	2	0	16	14	100	77	88	111	82	28	36	2	16	22	70	47	56	76	34	89	30	32	46	72	26	16	42	30	192	135	306	102
	ENSMAUG00000002109	-		0	0	0	4	13	2	0	0	0	20	1	0	4	0	2	0	0	0	0	2	0	0	0	0	0	0	0	0	0	9	2	2	0	0	0	0	0	0	0	0	0	0	0	2	2	8
	ENSMAUG00000002110	MSRA		842	938	1084	320	176	658	420	598	1148	268	391	470	648	540	284	568	696	548	658	608	290	630	353	171	2706	1434	1878	1604	1524	652	1486	1373	1470	1614	1218	1082	770	1356	1740	1484	1368	1570	1568	904	1386	743
	ENSMAUG00000002111	KIFAP3		2762	2701	2866	893	516	1729	1285	1178	1738	563	1273	1403	1148	1337	826	1487	1654	1501	1310	1352	858	1080	599	396	1306	816	780	851	1128	206	622	662	632	884	846	701	960	934	960	782	740	1023	1303	796	758	299
	ENSMAUG00000002112	-		128	236	208	216	96	236	258	408	496	214	178	148	104	106	118	94	138	128	150	180	170	220	180	136	434	298	360	383	618	170	648	348	534	556	550	434	580	460	562	610	376	417	848	376	408	186
	ENSMAUG00000002113	UPK1A		0	0	2	24	37	11	11	19	20	49	9	22	37	14	0	2	0	10	0	5	39	8	4	8	0	0	0	4	6	11	0	17	0	0	38	2	10	22	0	10	0	2	10	6	4	29
	ENSMAUG00000002114	RFT1		228	210	210	113	96	153	164	219	329	160	90	95	121	112	64	129	141	104	129	167	58	121	106	52	148	138	212	114	132	95	241	239	250	200	195	85	189	189	258	132	112	181	378	278	229	104
	ENSMAUG00000002116	-		3	7	11	1	10	14	6	0	14	2	2	4	3	8	10	10	1	4	0	2	12	12	6	0	0	0	0	0	6	4	0	0	0	2	4	0	4	0	0	0	0	0	8	0	0	0
	ENSMAUG00000002118	FSTL1		9636	6914	5963	2092	1051	3272	2580	4274	6262	1920	2228	2518	2415	2363	1856	2485	3534	2304	2102	2674	1702	3503	2413	1210	542	198	388	258	356	136	178	314	258	396	1088	800	743	1511	1190	934	1054	540	2061	863	1799	477
	ENSMAUG00000002119	-		513	795	586	4616	2517	7914	6494	4545	6481	2504	220	423	462	441	191	527	463	422	5539	5195	2736	4211	2641	801	66	20	61	74	639	503	846	1160	98	217	92	89	83	180	132	204	183	90	1308	762	1659	531
	ENSMAUG00000002125	COMMD10		2451	2255	2129	782	332	1581	945	1052	2041	635	1062	856	949	1032	460	1074	1123	735	832	1274	472	1072	503	171	1152	906	1470	1131	1340	668	1576	1628	1348	1985	1058	1061	818	1656	1598	1492	1400	1379	2715	1575	1906	781
	ENSMAUG00000002126	TMEM63C		4	14	0	130	149	95	16	37	21	644	16	22	106	90	3	10	0	2	7	30	66	146	6	1	0	0	4	4	43	28	6	27	0	2	14	26	20	4	16	6	0	2	20	14	10	56
	ENSMAUG00000002127	STX11		1225	659	583	274	81	764	328	68	277	100	327	336	420	345	172	572	325	170	258	578	150	136	69	34	31	0	2	8	0	9	4	4	26	6	10	0	6	8	26	9	0	3	6	2	31	10
	ENSMAUG00000002128	-		10	21	17	16	8	18	14	41	59	22	21	16	16	40	8	24	16	16	11	39	6	22	21	16	21	24	33	38	14	40	48	48	40	28	36	42	23	40	28	28	54	48	54	55	65	31
	ENSMAUG00000002129	-		0	0	0	4	0	0	2	0	0	0	0	0	0	0	0	0	2	0	0	2	0	3	0	0	0	0	0	0	0	5	2	0	0	0	2	1	0	0	0	0	0	0	0	0	0	0
	ENSMAUG00000002130	TRIM6		5	3	0	0	0	2	1	0	0	0	1	2	2	0	0	1	0	0	0	2	0	0	0	0	0	0	0	0	0	1	0	0	0	0	0	0	0	0	0	0	0	0	0	0	0	0
	ENSMAUG00000002133	SLIT1		6	0	1	201	454	146	67	113	32	654	61	95	400	181	14	4	8	10	29	60	283	496	7	16	56	6	21	54	40	57	18	71	0	20	80	80	71	25	22	68	36	44	60	50	37	81
	ENSMAUG00000002138	NARS2		155	114	119	36	46	135	92	22	113	66	74	56	95	85	28	73	70	37	67	94	28	52	20	4	30	52	74	108	35	57	142	88	54	92	76	65	10	73	102	50	30	82	127	90	91	70
	ENSMAUG00000002139	PSRC1		30	55	57	266	113	253	76	106	536	454	26	50	245	149	25	18	51	14	101	63	151	102	34	19	0	26	28	60	14	23	133	73	36	42	68	28	12	38	92	20	10	26	88	40	86	90
	ENSMAUG00000002140	CYP4F40		82	137	70	24	170	38	70	36	115	70	50	52	40	52	34	30	55	68	44	76	56	39	28	44	10300	6563	6733	6583	8080	2851	6264	6801	5823	7277	3702	4097	4342	2870	4617	5580	3567	5598	4317	5171	2701	3168
	ENSMAUG00000002141	PTPRF		8655	5257	3897	1178	854	2856	1495	1566	5149	1986	1565	2522	3130	2026	1398	3218	3242	2221	1613	2689	1099	2444	1313	486	7946	4725	4574	4974	5544	1477	3367	4720	3327	5656	3746	2231	1840	2330	4131	2914	2760	4652	4967	6742	2409	1845
	ENSMAUG00000002142	CCDC3		358	291	203	23	58	99	91	60	151	56	36	84	118	91	50	104	134	100	70	58	93	52	40	68	216	74	133	188	68	39	97	80	128	172	127	109	68	101	122	76	124	62	124	138	102	41
	ENSMAUG00000002146	LRRC30		2	6	0	112	82	123	25	53	54	476	16	11	128	51	0	0	0	0	2	36	148	106	0	0	0	0	0	2	12	12	2	8	0	0	6	0	12	4	0	0	4	0	2	6	0	32
	ENSMAUG00000002147	TGFBR2		11075	5717	4309	2770	1098	4739	2662	2042	4407	1276	2576	2147	2515	2247	1235	3004	2620	1842	1964	4064	1476	2414	1040	421	622	480	608	672	834	329	719	951	410	838	1242	926	712	1705	1143	1134	1056	963	3337	3363	2590	578
	ENSMAUG00000002151	EIF4E2		3765	4049	3880	1743	845	3644	2671	3238	4976	1561	1571	2008	1858	1802	781	1953	2072	1546	1764	2723	1144	2352	1496	636	4778	2548	3300	2974	3279	1326	3726	3475	3016	3793	3324	2882	2044	3313	4237	3978	2772	4088	6248	4059	3943	1735
	ENSMAUG00000002152	ASB7		667	533	449	266	138	328	273	274	408	136	278	226	272	294	140	289	324	268	317	392	168	160	178	48	612	236	366	346	592	192	420	492	320	546	432	292	356	366	430	464	308	521	564	330	459	169
	ENSMAUG00000002155	ALDH1B1		112	114	102	66	92	162	106	98	236	90	32	80	78	76	24	84	120	78	40	96	48	62	46	6	2780	2600	6668	4269	2382	2637	7922	4211	4870	5314	3318	3295	1748	4320	7816	3484	3043	3905	6468	3414	5328	2354
	ENSMAUG00000002156	SYNGR1		108	222	172	184	164	208	182	588	950	445	110	141	261	185	74	100	208	138	196	158	128	381	288	114	1430	1048	1668	1314	1641	774	1853	1671	1234	1704	1434	1217	977	1530	1974	1254	1286	1459	2239	1614	1737	1089
	ENSMAUG00000002158	-		1862	1816	1109	914	375	1472	854	1449	3582	1263	676	644	1152	827	261	831	930	489	691	1123	358	1249	551	148	6949	3670	3733	4126	3468	1485	2498	3819	2793	4475	6236	3438	1367	4956	4845	4516	4206	5010	11127	7470	5378	1574
	ENSMAUG00000002162	CIRBP		8654	13230	12455	3368	2779	7417	8465	4952	6430	2613	5191	6282	8077	7905	4938	7826	10639	9137	5317	10703	5049	4645	3666	2001	3630	1683	2496	2399	3457	1101	2723	3130	2491	2818	2300	1750	2143	2610	2648	2733	2404	2692	3975	3614	4187	2072
	ENSMAUG00000002163	PROC		2	0	0	25	131	34	32	39	55	116	19	74	94	6	6	8	2	0	10	21	59	121	2	9	24	6	0	2	2	13	10	13	0	8	16	0	26	2	0	0	0	1	4	2	0	20
	ENSMAUG00000002164	COL8A1		122	222	176	112	64	130	99	432	704	188	102	118	124	82	70	42	155	80	192	133	147	334	160	80	34	46	41	34	48	123	30	94	28	56	546	396	224	964	606	452	424	284	676	471	1418	116
	ENSMAUG00000002165	TOR1A		2189	2665	2188	1283	727	2004	1527	1726	2893	1668	1026	1258	1146	1301	506	1036	1565	974	1287	1679	625	1370	854	304	5321	3110	3134	3514	3082	1272	3349	3114	2538	3499	2548	2036	1762	2600	3561	2978	2658	3307	5230	3328	3509	1486
	ENSMAUG00000002166	RANBP6		707	235	239	54	30	160	68	46	186	94	86	104	76	94	48	168	122	62	173	181	48	64	32	42	108	84	84	102	184	49	116	134	66	100	58	84	48	92	100	78	108	180	102	69	95	11
	ENSMAUG00000002168	WDSUB1		586	531	382	195	152	394	244	226	283	62	235	189	168	219	82	272	249	163	232	288	156	180	152	54	36	33	84	24	37	85	123	61	66	103	48	79	58	90	91	50	56	68	106	52	154	71
	ENSMAUG00000002171	FGG		728	260	342	415	132	1056	354	697	1322	386	337	442	190	238	120	220	200	158	318	786	145	680	202	73	54	8	22	16	26	52	34	18	0	12	42	50	50	42	2	50	18	16	44	36	86	78
	ENSMAUG00000002172	CCDC159		296	396	359	221	423	402	189	258	361	663	184	350	727	321	188	249	464	343	167	268	356	278	135	107	348	144	253	221	308	79	195	290	154	216	218	146	205	171	164	103	115	216	274	189	181	137
	ENSMAUG00000002176	CDC14B		491	365	253	100	63	131	88	64	170	70	184	151	135	150	59	176	124	106	149	159	90	47	54	25	244	157	268	248	185	139	270	214	260	217	245	206	101	203	180	202	184	259	252	181	202	163
	ENSMAUG00000002181	BOC		790	594	517	306	236	400	350	306	455	337	285	218	327	207	151	257	432	204	336	336	186	238	154	104	110	42	118	74	212	50	60	130	16	70	203	91	112	230	268	196	206	112	390	170	476	102
	ENSMAUG00000002182	-		0	0	0	2	0	0	2	0	2	2	0	0	0	0	0	0	0	0	0	0	0	0	0	0	16	19	40	28	58	5	21	13	10	8	0	7	11	0	0	4	8	2	0	10	4	0
	ENSMAUG00000002183	DCAF8L		0	0	0	0	0	0	8	0	0	2	2	0	0	6	0	0	0	4	0	0	6	2	0	4	0	8	0	4	0	2	0	0	0	0	0	0	0	2	0	0	0	2	0	0	0	4
	ENSMAUG00000002188	COX10		466	520	271	195	245	292	229	268	414	242	105	218	322	215	84	182	244	156	154	226	95	244	217	61	932	634	864	670	1110	436	1018	957	1134	1142	791	763	598	914	1096	864	632	982	1452	970	1175	652
	ENSMAUG00000002192	KNDC1		56	407	184	613	1034	389	134	227	273	2194	189	154	282	392	66	112	203	125	163	161	163	306	127	45	20	40	28	22	79	85	13	69	0	6	113	39	82	15	0	12	20	13	46	58	64	258
	ENSMAUG00000002195	BMS1		1421	952	763	462	213	706	664	733	1265	525	525	421	544	382	322	621	656	432	503	624	370	654	441	336	599	408	657	618	537	309	787	773	478	636	819	530	381	575	788	669	464	637	976	570	800	363
	ENSMAUG00000002201	-		1182	877	856	392	153	532	467	239	490	145	562	375	403	555	191	449	432	400	344	525	268	277	203	103	662	466	491	441	720	301	582	652	449	489	499	483	528	557	516	441	479	504	905	575	618	297
	ENSMAUG00000002202	-		1266	1009	855	441	387	429	443	277	538	260	509	357	410	637	186	441	471	352	322	498	210	341	225	142	1458	749	1111	830	1480	561	1250	1121	1217	1284	765	782	857	843	1222	1292	784	1068	1490	1087	844	548
	ENSMAUG00000002203	DHDH		171	320	196	67	90	135	92	134	278	90	122	95	138	134	16	120	134	88	64	130	63	98	46	16	2266	1788	3804	2375	3228	2281	5095	3982	3072	3382	707	2693	1166	1430	2765	2922	1862	2954	1352	1297	1296	1324
	ENSMAUG00000002204	-		0	4	0	4	6	6	8	2	6	6	36	6	0	4	2	0	0	0	12	4	4	0	2	0	0	0	4	0	0	6	0	0	0	0	14	6	2	4	0	0	0	0	8	0	2	6
	ENSMAUG00000002211	TNK1		652	567	355	201	319	403	252	191	398	713	174	299	524	274	115	253	209	184	187	361	294	378	109	46	1270	392	611	586	312	264	589	707	319	413	576	299	267	458	582	388	380	524	890	854	538	325
	ENSMAUG00000002213	-		0	0	0	0	4	0	0	2	0	0	4	0	0	0	0	0	0	0	0	0	0	0	2	0	0	0	0	0	0	0	0	0	0	0	0	2	4	0	0	0	0	0	0	0	0	0
	ENSMAUG00000002214	-		2552	1838	1426	802	294	1258	886	597	957	490	803	518	782	795	450	1105	779	545	723	1005	446	653	426	118	930	596	938	844	1014	582	1304	1588	708	1003	898	614	780	975	1044	1150	900	820	1660	1058	1284	446
	ENSMAUG00000002217	-		3682	4031	3366	2923	1070	4060	2284	2977	5460	1730	2262	1631	2180	2010	762	1741	1889	1202	2280	2894	901	2743	1382	582	25016	14414	18654	16033	19333	8336	17034	21251	15822	21540	12684	14670	7766	17412	19531	18954	17414	18890	24170	16110	17781	9688
	ENSMAUG00000002219	-		259	280	188	271	275	255	82	44	125	135	135	123	215	214	71	130	97	78	49	140	147	55	14	18	212	152	91	182	106	78	98	200	144	98	95	110	187	120	152	142	82	107	84	199	126	139
	ENSMAUG00000002222	ITGA11		40	20	20	416	373	132	5	13	41	1275	23	29	160	424	16	2	30	16	17	31	29	85	14	4	44	50	50	40	64	91	12	68	8	60	176	140	151	280	75	110	150	104	256	114	277	91
	ENSMAUG00000002228	THOC7		2296	2097	2033	1376	626	2400	1424	870	1695	390	1356	988	1096	1384	527	1210	1151	834	766	1855	706	900	528	213	1550	1214	1972	1686	1416	830	2593	1949	2076	2101	1650	1425	1354	1740	2496	2192	1783	1939	3766	1384	2390	974
	ENSMAUG00000002232	WRAP73		544	766	493	209	192	361	307	539	1138	331	216	319	433	323	161	250	377	314	260	300	174	378	272	128	539	274	497	433	374	254	692	508	419	486	504	404	287	571	604	366	394	507	1056	461	890	326
	ENSMAUG00000002236	ZNHIT2		588	1323	971	668	455	682	972	2168	3090	1088	529	916	773	650	589	496	976	836	1010	826	765	1394	1144	508	1058	578	1020	844	1278	454	1226	1117	928	1132	1060	899	806	1071	1542	1047	736	1024	1508	1008	1378	836
	ENSMAUG00000002237	SLC7A3		8	26	4	8	26	4	2	0	0	2	11	0	4	5	4	8	6	14	4	4	4	0	0	2	0	12	0	2	6	6	2	14	2	2	14	0	22	6	0	0	10	2	6	16	17	14
	ENSMAUG00000002239	-		8	11	12	5	16	12	4	18	9	9	7	2	17	22	10	6	8	8	7	19	16	1	0	2	0	0	0	2	0	11	4	5	6	1	30	8	23	6	0	0	2	0	0	4	4	31
	ENSMAUG00000002240	-		11	9	8	10	28	14	10	2	4	13	9	9	12	4	4	6	12	4	17	14	13	2	4	2	2	0	3	4	6	14	0	4	0	7	4	4	6	2	4	0	0	0	0	0	4	10
	ENSMAUG00000002244	-		136	268	191	106	48	156	128	120	192	73	194	140	125	152	86	76	150	124	127	137	96	116	86	44	243	105	114	124	100	62	118	110	113	91	116	123	98	119	190	151	106	159	202	118	118	61
	ENSMAUG00000002250	COX8B		22	98	246	598	93	10	90	10	52	93	54	102	2148	1209	82	24	38	20	9	10	8	1063	521	10	0	0	0	0	0	13	9	5	10	0	0	4	18	0	0	0	0	2	0	4	8	28
	ENSMAUG00000002256	-		0	0	6	4	6	2	6	4	2	0	4	0	0	2	2	2	0	8	0	18	4	2	0	0	0	0	2	6	2	14	6	0	4	4	18	10	2	0	0	0	0	0	18	2	2	4
	ENSMAUG00000002257	PRR11		28	14	30	40	22	32	46	60	86	50	18	22	8	19	17	12	13	1	55	22	22	70	39	12	12	40	100	40	46	90	93	69	40	99	100	58	57	66	80	16	28	28	98	39	68	68
	ENSMAUG00000002259	MXRA8		4401	4111	3413	850	605	1937	1262	1195	3608	827	942	1479	1833	1404	822	1561	1973	1240	952	1630	672	1595	530	298	340	192	196	202	324	138	196	548	102	246	716	248	184	688	433	226	234	258	722	602	1476	357
	ENSMAUG00000002260	GJE1		0	0	0	9	0	0	5	0	0	2	10	11	0	2	0	0	0	0	10	12	16	0	1	0	0	0	0	0	0	4	0	0	0	6	0	6	2	0	0	0	0	0	0	2	2	5
	ENSMAUG00000002262	OR4D11		0	0	0	2	4	6	0	0	0	6	2	4	4	4	0	0	5	0	2	6	2	4	0	0	0	0	0	0	0	5	0	0	0	0	0	0	0	6	0	0	0	0	0	0	6	8
	ENSMAUG00000002263	RBM28		1208	1525	1478	948	455	1207	1385	1179	1518	643	746	750	633	806	566	792	1148	851	1221	1033	813	876	925	538	568	579	721	661	580	304	790	749	702	858	906	589	704	838	872	714	692	704	1060	682	949	465
	ENSMAUG00000002264	ARHGAP22		340	379	254	152	206	293	144	177	442	357	159	273	369	188	128	280	266	174	114	191	202	298	92	28	116	56	46	46	23	34	24	87	12	56	159	68	70	140	110	26	108	38	239	148	280	83
	ENSMAUG00000002265	-		0	0	0	2	3	6	0	0	0	4	15	5	4	2	0	0	0	0	4	4	1	1	2	0	0	0	4	0	2	7	0	0	0	0	0	2	12	2	0	0	0	0	0	4	9	11
	ENSMAUG00000002270	-		0	0	0	0	0	0	2	2	0	0	0	0	0	3	0	0	4	0	0	2	0	1	0	0	0	0	0	0	0	11	0	2	0	0	4	0	0	0	2	0	0	0	0	0	0	0
	ENSMAUG00000002274	-		2	4	0	0	8	4	6	4	10	4	6	4	2	2	0	4	6	0	4	4	4	10	0	0	10	0	2	12	2	6	18	16	10	10	10	2	2	18	16	8	6	20	32	14	0	2
	ENSMAUG00000002276	-		2	10	0	14	28	2	4	6	18	5	2	8	0	8	0	4	10	0	0	6	4	0	6	2	2	0	22	4	6	0	6	4	2	8	26	8	0	4	16	2	2	0	6	12	7	7
	ENSMAUG00000002277	PFDN4		2114	2469	2808	1681	753	2357	2048	1859	2609	836	2087	1350	1362	1632	758	1148	1433	1020	1071	2459	978	1274	956	536	2306	1430	1760	1870	2660	715	2201	1595	2104	2362	1843	1686	1810	1789	2606	2452	2433	2184	3692	1502	1886	749
	ENSMAUG00000002278	CUL2		1589	1083	713	444	263	906	541	474	923	386	405	465	330	417	275	484	451	426	501	468	295	511	373	221	639	415	634	500	854	432	746	733	629	711	657	621	549	591	873	798	570	590	1282	633	871	313
	ENSMAUG00000002281	PDE6A		8	14	26	26	37	27	7	26	51	12	38	33	8	26	11	10	16	14	20	11	15	18	13	10	32	6	12	4	36	46	16	23	28	22	53	6	8	8	26	8	7	14	28	19	12	29
	ENSMAUG00000002282	-		12	1	6	29	20	0	0	0	6	31	0	2	2	6	2	0	0	2	0	8	6	1	0	0	0	0	0	0	10	2	0	2	0	0	0	0	6	0	0	0	0	0	0	0	0	4
	ENSMAUG00000002283	DUSP11		935	810	634	389	193	504	540	364	796	267	408	266	305	280	121	422	365	357	307	484	172	391	211	114	1072	679	824	737	944	366	1125	964	650	1249	800	654	628	861	1184	937	730	903	1592	923	1149	428
	ENSMAUG00000002284	CFAP107		0	19	8	52	101	16	28	17	21	56	28	21	24	20	8	8	30	8	16	35	21	8	14	8	0	0	0	0	0	27	3	25	4	0	6	4	24	8	0	4	0	0	2	1	0	18
	ENSMAUG00000002285	CD248		1474	1699	1378	245	275	474	532	654	1736	626	229	359	641	455	232	615	776	456	462	489	286	346	309	128	112	22	32	18	26	30	10	64	4	38	82	66	48	132	80	34	46	36	180	136	207	52
	ENSMAUG00000002288	CNGA2		1609	872	755	284	100	774	274	112	490	82	344	387	375	334	225	573	471	334	424	593	107	304	67	24	0	0	0	0	0	20	0	4	0	2	10	2	8	0	2	8	0	0	0	0	0	15
	ENSMAUG00000002294	ROR2		448	249	187	125	178	181	115	69	140	222	82	156	246	161	62	198	187	105	76	156	101	147	16	30	108	22	86	44	92	57	44	97	66	110	88	72	54	243	243	68	126	82	298	215	436	139
	ENSMAUG00000002295	FAM20C		1026	1102	600	308	155	262	336	499	1176	595	194	202	476	326	166	479	568	332	210	252	191	415	244	115	58	60	160	86	208	42	111	145	90	114	132	84	74	236	102	132	62	106	331	146	383	120
	ENSMAUG00000002296	-		2368	4598	3750	1864	1113	3459	3086	5709	8201	3070	2128	2360	2158	2042	1380	1668	3026	2502	2423	2808	1966	3664	3111	1329	3580	1918	3430	2760	3414	1566	4786	3242	3056	3294	3080	2628	2931	3650	4144	3345	2892	3396	5228	3162	4947	2418
	ENSMAUG00000002297	SMIM24		42	174	127	24	12	52	36	88	88	68	44	80	38	30	35	29	102	58	22	10	28	62	52	32	224489	108718	142326	149933	176820	39594	54255	82039	82771	98872	46048	46295	73643	34017	56995	73515	60618	97090	30634	51622	20747	38561
	ENSMAUG00000002298	-		430	448	353	133	227	250	126	231	334	181	143	162	148	145	60	148	177	138	143	263	93	179	80	48	32	38	73	56	115	61	180	110	78	98	137	109	45	203	114	58	46	62	258	107	275	50
	ENSMAUG00000002302	NSA2		1026	1230	1352	1086	551	1120	1338	1912	2324	1304	872	794	682	779	484	546	916	825	877	958	709	1191	964	629	3086	1868	1964	1876	2824	651	1999	1808	2250	2510	2422	1593	2491	1793	2323	2562	1844	2432	3773	1782	1671	848
	ENSMAUG00000002307	CEP164		235	228	206	254	352	150	198	209	354	604	156	170	185	180	114	139	238	187	201	200	195	252	129	89	66	58	46	71	78	54	77	91	55	103	145	86	126	87	105	26	49	118	147	143	144	92
	ENSMAUG00000002308	CALHM6		276	264	178	2469	1344	2926	2383	3220	2935	1427	130	112	172	142	74	141	178	114	1344	1506	794	1866	874	457	166	66	72	148	112	82	52	259	68	170	84	110	90	214	206	204	186	85	596	193	670	100
	ENSMAUG00000002309	PLPP7		56	76	80	10	12	45	36	20	40	12	34	19	36	30	0	28	13	18	10	32	14	16	6	4	0	0	12	8	0	8	12	8	20	4	12	16	20	16	10	10	2	4	28	22	30	2
	ENSMAUG00000002311	H2AJ		8986	23570	19230	11003	8553	14787	24406	28571	31047	22427	15612	20703	13292	13584	14859	9764	18478	27110	15414	14075	15942	23584	26305	20942	24673	12620	14029	14183	31092	4372	13035	11885	14866	14141	21829	12552	21583	12828	16930	19618	12852	20284	21242	13367	10290	8330
	ENSMAUG00000002313	FUNDC1		1456	1171	968	434	240	778	558	394	563	206	708	422	539	631	274	536	557	480	446	739	214	442	249	186	472	258	332	332	444	154	368	392	296	333	358	294	400	520	654	394	342	466	740	356	568	280
	ENSMAUG00000002315	CNTNAP3		20	4	2	36	20	16	35	11	19	10	54	23	14	46	18	4	1	16	20	24	39	5	21	14	4	8	6	8	16	112	6	14	11	10	72	49	10	22	7	14	10	2	13	10	25	45
	ENSMAUG00000002319	MRGPRG		0	0	0	6	0	0	4	2	7	23	2	2	35	8	2	0	0	0	0	0	0	22	0	6	0	0	0	0	0	0	2	0	0	0	0	4	10	33	12	0	8	0	54	14	73	4
	ENSMAUG00000002322	-		4	2	0	0	2	0	0	2	0	0	0	2	0	2	0	2	0	0	0	6	0	0	6	0	0	0	0	0	0	6	0	0	0	0	0	2	6	4	2	0	0	0	0	0	0	2
	ENSMAUG00000002324	UBXN4		2960	2635	2333	1479	517	2064	1826	1464	2508	755	1192	1079	1090	1167	494	1350	1064	1019	1446	1720	643	1267	835	333	2106	1370	1854	1709	1146	744	1960	1797	1529	1930	1339	1396	1325	1805	1871	1783	1491	1917	2779	2397	2619	860
	ENSMAUG00000002326	GDF10		134	202	146	22	44	90	22	90	68	28	38	66	118	78	60	90	96	108	18	74	44	58	22	6	0	0	0	0	0	13	0	8	0	0	4	0	0	2	0	0	2	0	18	4	4	4
	ENSMAUG00000002327	FNDC9		2	0	2	6	0	4	0	0	4	4	4	2	0	4	0	0	0	0	0	6	4	0	0	0	2	0	0	0	6	9	0	2	0	2	0	2	6	10	0	0	0	6	0	2	4	2
	ENSMAUG00000002329	GPR50		0	0	0	0	4	0	6	0	0	0	2	10	0	8	0	0	0	0	2	0	4	0	0	0	0	0	2	0	0	4	0	0	0	0	16	4	2	0	0	0	0	0	0	0	0	2
	ENSMAUG00000002330	FSHB		0	0	0	2	0	2	6	2	0	0	16	19	0	17	2	0	0	0	10	5	17	0	4	0	0	0	0	0	0	14	0	0	0	4	0	6	0	0	0	0	4	0	0	2	6	2
	ENSMAUG00000002337	TPH1		6	6	0	17	36	2	4	11	9	22	13	25	11	25	8	4	2	4	19	22	21	4	6	0	1235	723	705	616	670	240	207	1025	483	663	383	475	235	562	675	663	405	619	820	844	598	298
	ENSMAUG00000002340	WNT10A		4	30	8	18	18	16	12	36	82	22	12	16	3	28	0	10	2	2	4	24	30	22	12	22	0	0	0	4	36	4	8	20	0	0	0	16	14	6	4	6	6	10	6	2	6	38
	ENSMAUG00000002346	FOXB2		0	4	0	9	16	16	16	6	6	32	42	24	16	8	16	0	0	6	12	22	18	15	10	2	0	0	0	0	0	24	0	2	16	0	50	2	20	0	0	0	6	2	32	8	0	20
	ENSMAUG00000002347	TMEM213		4	0	0	3	34	6	0	0	2	27	0	0	10	9	0	2	3	0	0	3	9	4	1	0	0	0	0	0	0	6	0	6	0	0	0	2	16	0	0	0	0	2	6	0	0	20
	ENSMAUG00000002348	-		0	0	0	1	0	0	0	0	0	5	9	6	4	0	0	0	0	0	2	1	2	4	0	0	0	0	0	0	0	1	4	4	0	0	0	0	1	0	0	0	0	0	14	2	0	1
	ENSMAUG00000002351	SPEF1L		14	14	6	24	15	8	4	34	74	58	6	4	8	18	2	8	8	9	10	8	2	24	8	6	0	0	0	0	2	4	0	12	6	0	2	0	8	0	0	0	0	0	2	0	0	4
	ENSMAUG00000002352	SEPSECS		707	356	418	172	74	439	217	119	276	99	303	212	207	230	82	258	274	120	246	370	90	120	55	40	547	377	444	392	508	198	448	512	394	471	338	304	424	352	490	460	426	551	678	459	395	200
	ENSMAUG00000002354	-		0	4	0	0	2	0	0	0	0	0	5	12	0	4	4	0	0	0	0	0	3	0	0	0	12	0	0	0	0	4	0	0	8	0	0	8	0	0	0	4	0	0	0	0	4	0
	ENSMAUG00000002355	BAHD1		960	814	640	270	150	468	372	310	647	314	226	400	369	302	278	420	536	408	320	474	280	436	240	160	1595	498	634	702	608	208	603	616	394	764	708	464	574	544	810	870	470	816	940	1014	606	350
	ENSMAUG00000002356	THOC2		2359	1636	1562	714	312	1147	1218	952	1267	430	848	673	664	696	462	810	1006	853	712	1009	598	739	628	335	1182	722	958	1049	1020	500	1278	1204	911	1394	1075	999	925	1057	1283	1179	873	1140	1829	1140	1307	603
	ENSMAUG00000002358	-		28	2	2	6	3	3	24	8	4	4	31	10	2	12	2	10	9	6	9	5	18	6	0	0	14	0	0	0	0	33	5	4	6	2	2	12	2	2	3	4	0	0	0	4	13	19
	ENSMAUG00000002359	-		5430	8920	8542	6231	2689	7784	6634	16061	23730	8094	5697	5838	5686	4860	3149	4340	6405	5545	6264	5979	4628	10388	8299	3235	13305	9471	16048	13697	15635	6477	21799	15160	18586	17185	17715	13532	13789	16439	19982	17366	15186	17188	29676	14357	19587	9813
	ENSMAUG00000002366	TCAF2		73	72	70	68	38	100	21	54	122	88	34	32	40	40	16	44	60	32	26	46	10	59	29	12	528	377	448	396	262	259	623	485	542	494	490	435	272	436	546	356	415	644	594	595	352	368
	ENSMAUG00000002367	HDAC10		442	456	288	333	226	232	203	364	676	1627	143	244	292	244	136	242	296	260	202	268	229	366	248	97	572	372	665	622	655	204	435	441	394	507	628	385	319	491	563	482	356	487	841	515	726	286
	ENSMAUG00000002368	-		0	4	6	10	2	8	1	0	0	0	10	12	2	6	0	0	4	0	2	8	14	4	4	0	0	0	0	0	8	4	0	0	6	0	0	4	0	2	0	0	12	2	0	0	4	0
	ENSMAUG00000002369	ADAMTS13		550	475	198	226	357	230	150	37	43	859	81	217	421	229	82	138	99	126	34	110	197	262	22	30	311	141	160	228	89	60	109	112	98	182	98	125	150	118	92	46	126	115	24	73	45	158
	ENSMAUG00000002370	EIF4ENIF1		1273	792	598	254	107	509	333	262	535	296	288	335	397	316	213	382	331	279	329	533	172	285	88	39	322	198	414	275	255	274	467	374	504	496	351	265	123	328	267	334	169	229	643	463	572	210
	ENSMAUG00000002371	UGT2A1		0	0	1	30	12	0	6	4	0	0	42	6	8	12	12	0	0	0	7	12	16	2	0	0	0	7	8	14	16	21	15	26	6	2	4	9	6	0	8	1	16	2	0	16	0	0
	ENSMAUG00000002377	-		1222	874	712	274	202	632	261	133	542	414	238	322	399	303	134	427	416	198	368	486	123	214	130	28	1646	706	768	1080	558	268	503	764	483	808	669	426	113	489	648	626	480	590	918	1139	512	220
	ENSMAUG00000002378	MMP17		58	47	82	54	87	45	90	57	100	178	26	39	72	44	12	10	24	42	16	59	50	124	24	12	170	100	138	78	108	42	72	60	86	140	778	476	226	1180	1170	484	559	318	1324	350	2060	366
	ENSMAUG00000002379	CRIM1		2092	738	452	261	162	328	251	177	412	164	163	208	290	271	240	440	279	182	319	497	158	288	82	52	93	144	62	102	76	76	50	86	90	87	96	68	133	80	70	58	82	114	138	195	139	81
	ENSMAUG00000002381	-		1987	2225	1526	464	318	1178	690	376	951	282	701	745	994	937	353	920	1090	545	495	1112	308	539	242	86	958	645	838	928	1037	400	619	912	572	882	520	665	273	681	692	580	561	791	877	1072	725	374
	ENSMAUG00000002385	AMZ2		1094	992	1017	466	235	649	494	578	860	334	475	388	593	431	310	574	626	605	479	604	321	516	232	208	950	558	708	702	740	295	706	703	640	776	664	488	624	744	886	924	627	720	913	527	856	431
	ENSMAUG00000002386	FAM122A		1091	1171	1002	375	163	797	532	501	992	240	500	513	598	471	239	535	642	473	687	656	287	469	334	116	177	135	187	148	258	90	258	327	211	216	250	179	107	223	220	166	186	134	321	245	411	122
	ENSMAUG00000002387	-		15	29	39	30	16	26	26	82	82	56	16	22	10	24	12	13	36	32	23	10	12	38	54	30	52	46	32	61	96	8	53	16	59	50	63	51	74	43	86	62	62	62	150	46	53	14
	ENSMAUG00000002390	RNF148		12	2	10	22	17	44	26	8	16	24	44	32	9	51	28	4	3	8	24	37	53	27	4	12	4	4	10	4	14	36	10	16	12	20	68	44	50	12	0	0	0	11	8	10	12	22
	ENSMAUG00000002392	DARS2		335	247	224	101	56	159	151	150	298	94	104	147	101	97	33	133	160	84	122	152	65	73	80	24	141	177	288	231	202	141	400	251	263	371	259	210	148	190	328	147	186	179	469	192	314	149
	ENSMAUG00000002395	SEMA4B		1094	702	536	410	335	604	361	462	1063	605	222	285	651	341	135	421	490	306	410	535	242	436	283	39	5233	1631	1698	1800	2207	496	980	1621	949	1608	1305	815	299	754	1282	1176	999	1397	1843	2264	1239	394
	ENSMAUG00000002396	FAM72A		26	49	52	57	41	72	71	118	158	50	52	21	31	36	18	30	36	33	57	68	43	58	82	11	42	24	81	60	22	53	94	109	145	89	42	68	41	52	158	122	48	98	135	83	159	46
	ENSMAUG00000002398	-		0	0	0	0	0	0	0	0	0	0	0	4	0	0	0	0	0	0	0	0	0	0	0	6	0	0	0	0	0	2	0	2	0	0	0	0	10	0	0	0	0	0	0	0	0	1
	ENSMAUG00000002399	CFAP141		242	768	404	131	100	317	196	542	960	297	416	252	390	380	155	246	463	261	228	343	120	453	242	98	28	0	15	10	30	44	22	24	6	4	18	30	20	5	26	10	16	12	28	23	16	27
	ENSMAUG00000002400	C2CD3		345	313	214	143	245	240	169	168	292	210	247	212	200	199	77	150	102	131	222	241	140	236	134	58	60	75	152	100	128	288	199	234	183	192	235	191	103	158	126	101	92	152	349	240	345	193
	ENSMAUG00000002403	ARX		0	0	0	0	6	0	2	0	4	0	6	4	3	0	0	2	0	0	2	0	2	0	4	2	4	4	8	20	0	14	11	16	14	8	16	4	4	12	14	0	12	10	18	22	6	6
	ENSMAUG00000002404	-		0	0	0	0	2	0	0	0	0	6	2	8	0	0	0	0	0	0	10	0	0	0	0	0	0	0	0	0	0	8	0	0	0	0	28	2	8	7	2	0	0	0	0	0	0	2
	ENSMAUG00000002407	GAL3ST1		640	1181	940	156	161	360	312	246	600	220	362	648	506	466	314	390	762	662	236	336	226	339	226	210	7109	2231	2076	2387	3230	498	523	1406	980	2043	1820	1196	1572	912	2062	2174	1802	2860	1364	1960	548	608
	ENSMAUG00000002409	BMF		103	100	54	88	32	92	78	79	156	87	38	48	52	54	27	52	56	67	89	76	32	116	74	32	50	12	20	26	102	14	8	34	10	44	48	34	20	52	60	64	40	16	72	51	98	43
	ENSMAUG00000002410	TRIM3		5194	3782	2920	732	344	2266	1095	430	1087	338	1276	2066	1972	1412	990	2136	2205	1810	946	2018	796	550	391	288	232	82	138	130	174	72	135	140	71	74	222	131	151	289	231	116	216	116	518	358	388	89
	ENSMAUG00000002411	INTS13		1136	707	561	266	93	595	374	261	523	194	263	235	345	246	149	348	314	187	286	424	92	292	138	52	362	402	500	378	394	293	681	608	341	464	293	355	240	397	554	328	441	502	890	516	714	243
	ENSMAUG00000002413	PDHA1		3029	1088	844	526	106	978	259	156	625	230	355	314	757	513	222	783	335	235	500	925	119	426	70	24	503	687	838	591	479	431	822	945	874	1079	482	602	166	688	1072	628	636	783	1414	678	1084	421
	ENSMAUG00000002414	MYO1F		1439	1251	746	1081	915	1136	1595	2010	2349	2136	575	635	957	851	413	791	891	866	888	979	668	1364	1115	662	252	162	127	178	140	122	123	481	80	252	378	290	247	634	382	292	436	220	788	344	1129	189
	ENSMAUG00000002415	PPP3R2		0	0	0	2	10	4	4	0	0	6	15	6	0	0	1	0	0	0	16	6	2	3	0	2	0	0	6	0	10	2	2	0	10	0	9	16	1	2	2	0	6	14	4	8	5	14
	ENSMAUG00000002416	BPIFB2		0	0	0	150	92	20	2	1	0	124	19	11	41	79	0	0	0	0	0	16	17	7	2	0	2	0	0	4	0	9	0	6	0	8	24	4	2	6	6	8	0	0	8	0	4	13
	ENSMAUG00000002417	ZFP511		1821	2968	2525	846	436	1653	1309	1494	2460	740	1142	1404	1368	1385	758	1359	1818	1504	1339	1474	776	1198	949	316	1448	789	1592	1128	1080	636	1779	1447	1456	1586	1095	1083	900	1595	1851	1312	1214	1369	2371	1815	2105	917
	ENSMAUG00000002421	OR52L1		0	0	0	30	2	8	6	2	0	0	28	11	8	0	6	0	0	4	24	8	6	0	0	0	0	0	0	0	12	8	0	2	0	0	0	0	2	0	0	0	0	6	10	0	2	12
	ENSMAUG00000002422	BBS9		608	714	441	125	75	333	188	98	251	62	252	224	256	245	110	269	239	216	205	269	167	109	85	74	103	12	36	36	83	156	35	58	30	55	92	97	94	73	62	74	78	61	161	92	188	84
	ENSMAUG00000002425	RAB8A		4719	4517	3728	2712	1243	5130	3430	2926	6096	2233	1820	1888	2272	1906	933	2695	2613	1906	2488	3907	1674	3117	1650	641	13587	6781	7696	8146	8425	3412	7101	8039	6051	7933	6901	5159	4400	6732	7524	7467	5792	7992	9848	7786	6989	3591
	ENSMAUG00000002426	FJX1		118	160	72	49	32	98	99	38	46	16	8	29	35	61	10	58	30	24	54	70	34	34	18	10	0	2	18	6	4	14	0	2	0	6	14	14	0	43	12	22	3	0	30	13	46	32
	ENSMAUG00000002427	CSRNP3		2	4	4	10	10	8	6	7	4	8	30	14	2	10	3	0	6	4	14	21	6	6	0	4	80	72	55	42	92	13	12	46	12	50	40	14	12	20	40	22	10	30	4	27	20	25
	ENSMAUG00000002429	GAMT		447	833	844	234	134	340	265	278	518	182	308	452	1068	747	336	309	534	440	176	212	178	505	368	106	244	114	229	218	318	80	144	114	209	280	276	216	198	506	362	264	258	226	390	243	558	154
	ENSMAUG00000002430	IRAK1		3021	1911	1570	654	282	1140	708	987	2071	846	824	886	1180	882	667	1344	1130	806	930	1224	390	1153	519	340	946	732	1091	930	932	402	918	1108	744	1014	955	824	868	1396	1345	1078	986	923	2094	1271	1734	510
	ENSMAUG00000002432	-		547	614	584	244	144	444	373	288	440	104	244	334	307	339	173	365	433	282	423	423	185	194	176	47	286	306	301	314	302	93	350	289	342	274	380	293	296	464	330	250	280	290	362	375	419	159
	ENSMAUG00000002434	QSOX2		1169	677	588	295	263	430	271	134	437	379	147	311	332	275	167	340	277	194	289	543	128	197	136	45	181	172	265	220	128	130	268	314	194	257	73	159	84	159	212	148	161	172	319	250	346	119
	ENSMAUG00000002438	DEFB25		0	0	0	0	2	6	0	20	7	0	0	0	0	0	0	0	0	2	0	0	0	2	0	4	0	0	0	0	0	0	0	0	0	0	0	2	0	0	0	0	0	0	0	0	0	8
	ENSMAUG00000002440	-		900	892	789	550	144	718	513	366	777	236	493	346	355	400	107	383	337	329	312	504	110	331	154	63	371	198	327	310	343	130	583	324	201	361	298	297	252	454	435	368	261	311	847	428	609	199
	ENSMAUG00000002443	HSPH1		1969	1805	1163	1147	491	1372	1219	1967	3358	1331	870	800	675	732	513	920	884	756	1230	1063	663	1387	1021	430	898	670	902	912	848	1107	1291	2221	896	904	1286	1652	1230	2412	1363	918	706	803	2161	765	1447	714
	ENSMAUG00000002444	PIK3R3		119	64	58	48	32	24	52	21	52	32	39	20	50	46	34	26	31	34	42	52	16	21	22	12	0	18	33	29	74	79	29	52	63	25	100	78	32	67	22	25	0	28	28	48	54	83
	ENSMAUG00000002446	MSX3		10	40	20	2	30	0	8	15	8	8	12	8	34	4	14	10	2	24	2	14	4	6	0	8	6	0	0	0	6	0	0	6	0	0	2	0	14	0	0	0	0	0	6	2	0	6
	ENSMAUG00000002447	SUPT3		106	181	176	110	48	205	120	76	178	84	152	105	114	88	70	112	112	68	79	178	76	93	62	30	8	44	72	100	114	64	171	66	89	103	176	79	57	85	96	48	78	80	123	77	147	47
	ENSMAUG00000002449	FOXM1		347	355	362	197	128	279	160	694	1433	555	91	126	134	120	50	148	172	94	242	227	203	492	270	106	303	212	508	374	356	201	790	443	400	410	492	254	200	412	404	398	288	272	904	523	877	272
	ENSMAUG00000002452	IRF2BPL		3000	3209	2225	739	490	1497	1262	1078	2490	595	706	1089	1408	1079	505	1434	1697	994	912	1679	426	1064	460	92	707	379	404	416	375	259	403	519	224	631	588	355	196	1053	735	526	545	561	1180	878	1242	408
	ENSMAUG00000002455	FBXL7		268	67	24	6	2	18	25	1	16	0	23	21	18	13	0	28	6	10	16	14	4	2	6	1	2	0	2	0	4	2	0	1	0	1	4	6	0	8	13	0	4	12	6	4	23	6
	ENSMAUG00000002456	BNIP2		5258	3390	2752	1421	497	1924	1621	1698	2722	1231	1365	1343	1425	1457	967	2083	1802	1577	1607	1884	804	1106	843	502	604	292	527	620	682	276	538	657	216	571	808	609	487	1000	768	536	546	591	1428	765	1153	393
	ENSMAUG00000002457	WDR55		585	486	408	366	314	544	286	323	690	302	267	309	480	277	108	277	386	152	269	323	286	311	123	72	724	249	571	545	488	342	950	603	472	670	541	498	306	645	832	466	336	630	997	503	874	299
	ENSMAUG00000002458	TEX13B		0	8	0	8	8	12	4	4	14	0	4	2	20	0	0	2	0	8	0	0	0	5	8	9	0	0	2	0	6	4	0	10	6	0	22	6	0	4	0	0	10	0	0	0	6	14
	ENSMAUG00000002459	-		56	40	28	13	28	24	6	24	47	34	14	10	24	24	10	28	38	12	43	7	8	8	22	26	0	2	14	4	0	8	0	12	4	8	24	20	6	14	8	2	6	2	22	2	28	24
	ENSMAUG00000002461	-		42	52	31	22	17	45	26	40	62	28	28	28	22	29	12	15	21	18	29	24	18	22	19	22	44	28	10	23	6	17	28	8	13	8	16	8	14	8	14	18	39	17	50	15	17	13
	ENSMAUG00000002462	-		0	0	0	3	18	10	0	1	0	8	8	4	4	0	0	0	0	0	0	2	10	0	2	4	4	1	0	0	6	7	0	0	0	0	8	0	6	0	0	0	0	2	20	0	0	1
	ENSMAUG00000002463	RECK		1574	1205	1177	422	285	578	533	287	443	236	540	451	505	465	239	536	729	468	410	666	234	432	156	165	78	98	94	132	200	105	36	152	48	196	222	206	171	280	202	106	160	90	230	158	474	189
	ENSMAUG00000002470	SIGLEC1		20	20	12	666	460	628	617	1747	1898	1827	79	63	261	91	17	12	2	22	328	285	280	924	487	245	106	8	37	19	27	117	29	176	4	109	53	64	44	98	101	110	110	42	232	157	335	86
	ENSMAUG00000002471	CCNY		1994	1592	1241	770	302	1648	923	806	1681	607	676	679	818	724	384	746	921	496	994	1401	397	821	405	187	1041	741	1035	919	940	469	1051	997	674	1204	982	742	472	1009	1272	908	760	1062	1630	1110	1282	611
	ENSMAUG00000002477	RFXANK		689	1100	859	531	238	593	587	681	1363	451	432	477	624	540	231	446	650	514	450	697	352	573	345	221	1355	786	970	981	1105	389	884	970	618	970	1174	771	641	857	1104	898	822	1297	1228	873	1218	682
	ENSMAUG00000002487	CSTF3		809	716	651	341	162	493	419	393	680	285	358	364	316	349	188	369	446	392	469	469	213	429	167	127	415	269	418	363	417	285	795	338	457	514	563	340	256	470	610	381	347	415	645	387	633	319
	ENSMAUG00000002503	-		5120	11787	11361	9010	5361	10475	13424	32843	36404	32989	8786	9713	8949	7478	8974	4982	10367	13546	11235	9006	11962	22543	21569	19484	19302	12572	14257	14330	17632	4967	19244	11555	19790	15866	16145	11982	21392	14277	17208	17064	15815	15570	23198	10794	14032	9199
	ENSMAUG00000002504	-		0	0	0	2	0	0	1	0	0	0	4	0	0	1	0	0	0	0	0	8	0	0	2	0	0	4	0	0	0	1	0	0	0	0	0	4	0	0	0	0	0	0	0	0	2	0
	ENSMAUG00000002510	LRRC10B		166	646	298	151	96	269	285	325	663	193	126	154	272	186	119	205	337	124	189	308	172	276	165	42	117	30	23	38	0	22	37	43	4	10	64	24	2	141	102	6	26	31	96	70	136	55
	ENSMAUG00000002511	PKD1L2		8	8	4	89	425	11	32	9	8	251	85	23	25	68	0	0	0	4	12	26	14	4	19	0	14	26	19	27	41	79	25	49	0	8	34	18	68	8	6	10	2	11	4	28	9	111
	ENSMAUG00000002513	-		0	0	0	0	1	2	0	2	0	0	2	0	0	0	0	0	0	0	10	0	0	0	0	0	0	0	0	0	0	2	0	0	6	4	0	0	2	0	0	0	0	0	0	0	0	0
	ENSMAUG00000002515	TAF1D		613	512	373	172	151	292	172	326	462	157	260	144	172	244	99	204	256	204	302	567	138	194	55	64	313	247	361	321	276	252	605	303	320	394	443	184	238	325	528	236	193	234	710	538	654	164
	ENSMAUG00000002516	-		4	10	6	12	15	14	30	12	16	8	18	10	8	2	2	4	8	4	4	6	2	6	12	10	8	6	28	30	34	13	28	24	14	14	14	14	18	18	42	16	14	6	20	10	10	6
	ENSMAUG00000002519	TULP3		355	192	156	117	219	117	61	30	210	154	41	50	81	72	35	96	93	77	82	114	55	100	47	10	24	22	6	2	6	18	4	27	30	28	32	15	12	12	10	26	10	4	44	16	74	19
	ENSMAUG00000002521	ABRACL		1562	2336	2684	1354	776	1733	1982	3038	3496	978	1713	1442	1346	1706	923	1132	2104	1881	1311	1886	1284	2168	1968	1028	2280	1328	2294	2132	2388	797	2460	2049	2276	2658	2362	2124	2483	2364	3194	3132	2566	2876	4738	2124	2814	1160
	ENSMAUG00000002524	PIRT		0	0	0	4	5	0	2	2	2	10	3	2	0	6	0	2	2	0	2	4	2	2	4	0	22	36	24	12	0	28	20	36	10	14	0	16	14	10	28	28	18	18	2	20	10	11
	ENSMAUG00000002527	SLC6A13		0	0	0	63	29	18	4	2	0	146	7	5	49	20	0	10	0	0	2	4	0	2	0	6	0	0	0	0	0	7	2	4	2	0	4	8	10	0	0	2	0	0	6	6	4	18
	ENSMAUG00000002531	SLAMF9		28	80	37	4835	2522	4213	6525	7510	4102	3831	56	42	43	49	14	42	32	48	2235	1409	1460	3685	2251	1689	354	128	146	136	436	123	102	564	66	238	150	314	178	261	332	223	260	207	534	336	869	116
	ENSMAUG00000002532	ANKRD33B		161	179	171	72	122	133	178	42	116	61	57	127	130	78	31	116	125	95	102	108	40	88	54	16	0	6	6	0	6	6	16	10	4	2	28	14	14	12	4	8	4	0	0	12	28	17
	ENSMAUG00000002533	SYNJ2BP		1889	1545	1515	778	438	1012	1148	1414	1917	879	882	863	685	909	649	683	1053	999	742	953	794	1275	1052	609	2850	1717	1750	1796	2401	684	1587	1323	1618	2169	2027	1366	1930	1554	2219	2284	1886	2488	2636	1540	1376	772
	ENSMAUG00000002535	SPATA32		0	0	0	16	5	0	4	0	0	31	2	2	4	12	0	0	4	0	0	4	5	6	0	0	0	2	0	0	18	2	0	4	0	0	0	0	18	10	0	0	0	0	0	4	0	10
	ENSMAUG00000002542	COX4I2		4364	8630	8056	1685	1402	2891	4113	1960	3142	1146	2251	4060	3131	3034	3259	3016	5832	5160	3344	2994	2901	2323	2376	1322	148	72	46	102	50	26	41	74	52	70	198	152	72	230	162	170	118	66	277	76	351	59
	ENSMAUG00000002543	CCDC85B		2477	6167	5239	1633	1172	2023	3489	5298	6645	3801	2199	3845	3200	2829	4633	2488	6249	6805	3262	2237	3638	4584	4631	3727	4274	1623	2310	2321	4489	779	1715	1962	1700	1897	4143	1938	2198	3507	4183	2826	2644	3486	3971	2268	3610	2275
	ENSMAUG00000002545	GPR149		0	0	0	0	18	4	4	8	2	4	15	11	2	12	0	0	4	12	4	12	4	2	0	0	0	0	6	0	18	28	2	0	0	2	8	0	0	4	0	0	0	4	10	2	0	7
	ENSMAUG00000002546	FNDC1		764	355	273	209	146	224	112	200	614	220	145	166	279	219	52	188	313	152	168	154	123	336	63	41	12	18	37	30	32	32	71	55	18	26	84	71	82	122	71	46	34	45	71	67	93	71
	ENSMAUG00000002553	CCR9		4	6	0	2	4	2	24	0	4	0	1	10	4	4	0	12	2	6	2	4	8	10	2	2	118	54	48	51	42	20	30	156	48	116	104	80	77	276	113	126	124	86	322	268	369	75
	ENSMAUG00000002554	GPR174		20	2	10	11	11	0	16	8	22	2	13	12	8	8	3	2	6	6	8	20	2	14	2	0	18	0	0	0	0	12	0	2	10	0	28	12	0	6	11	2	0	0	22	0	6	15
	ENSMAUG00000002555	CERS6		315	157	143	68	26	140	90	61	138	48	56	55	34	60	47	94	64	42	161	146	51	143	24	7	443	421	274	291	193	160	305	461	282	338	173	191	117	134	231	308	144	266	273	256	213	72
	ENSMAUG00000002557	JAG2		282	432	470	169	336	231	397	567	810	425	166	352	268	231	300	210	358	408	297	296	328	378	325	347	168	164	128	148	264	64	103	216	146	120	684	241	412	334	576	288	188	480	680	465	411	247
	ENSMAUG00000002564	-		1265	1744	1758	1335	817	1369	1988	1402	1587	827	968	978	1023	922	983	1029	1577	1613	1556	1402	1593	1036	1059	898	2373	1298	1179	1506	2162	353	752	1097	1069	1501	1308	678	1193	1180	1080	1381	1246	1335	1785	1009	1246	562
	ENSMAUG00000002565	DSCAM		0	2	0	105	208	34	21	2	2	155	110	66	29	71	15	4	10	12	43	62	38	26	17	8	0	2	4	4	34	98	41	38	0	10	57	38	59	18	8	19	16	8	45	42	14	119
[truncated: 16,264 more rows]
[truncated: 199 more columns]
