# Supplementary material for: Hookworm infection modulates lung and intestinal transcriptomic responses to SARS-CoV-2 in Syrian hamsters
Source: Front Immunol. 2025 Nov 5;16:1701728. doi: 10.3389/fimmu.2025.1701728 (PMC12627036; doi:10.3389/fimmu.2025.1701728)
Supplement: Supplementary Table 3 — DEG counts, and significantly enriched pathway counts for all DESeq comparisons. [file Table3.xlsx]

## Sheet: S3 Differential overview
	Supplementary Table S3: DEG counts and significantly enriched pathway counts for all DESeq comparisons.
	Tissue	Comparison group	Comparison ID	Higher in group			Lower in group			# of DEGs	# Sig. enriched pathways
					Cohort	Day		Cohort	Day		KEGG	GO
	Lung	Vs Naive	L_CoV3_Naive		CoV	3		Naive	6	2381	36	328
			L_CoV6_Naive		CoV	6		Naive	6	3158	33	287
			L_Naive_CoV3		Naive	6		CoV	3	382	9	434
			L_Naive_CoV6		Naive	6		CoV	6	1713	10	500
			L_HW3_Naive		HW	3		Naive	6	1242	6	121
			L_HW6_Naive		HW	6		Naive	6	183	2	68
			L_Naive_HW3		Naive	6		HW	3	43	5	463
			L_Naive_HW6		Naive	6		HW	6	14	0	46
			L_CoV+HW3_Naive		CoV+HW	3		Naive	6	1367	40	278
			L_CoV+HW6_Naive		CoV+HW	6		Naive	6	2554	59	404
			L_Naive_CoV+HW3		Naive	6		CoV+HW	3	189	7	301
			L_Naive_CoV+HW6		Naive	6		CoV+HW	6	1550	2	463
		Infected vs Infected	L_CoV3_HW3		CoV	3		HW	3	437	59	499
			L_CoV6_HW6		CoV	6		HW	6	2258	59	286
			L_CoV3_CoV+HW3		CoV	3		CoV+HW	3	4	5	5
			L_CoV6_CoV+HW6		CoV	6		CoV+HW	6	15	0	0
			L_HW3_CoV3		HW	3		CoV	3	200	1	69
			L_HW6_CoV6		HW	6		CoV	6	1205	16	500
			L_HW3_CoV+HW3		HW	3		CoV+HW	3	71	3	4
			L_HW6_CoV+HW6		HW	6		CoV+HW	6	631	1	500
			L_CoV+HW3_CoV3		CoV+HW	3		CoV	3	45	1	4
			L_CoV+HW6_CoV6		CoV+HW	6		CoV	6	104	0	11
			L_CoV+HW3_HW3		CoV+HW	3		HW	3	252	56	465
			L_CoV+HW6_HW6		CoV+HW	6		HW	6	1239	65	499
	Intestine	Vs Naive	I_CoV3_Naive		CoV	3		Naive	6	377	5	99
			I_CoV6_Naive		CoV	6		Naive	6	7	0	36
			I_Naive_CoV3		Naive	6		CoV	3	169	27	107
			I_Naive_CoV6		Naive	6		CoV	6	38	1	0
			I_HW3_Naive		HW	3		Naive	6	1066	27	499
			I_HW6_Naive		HW	6		Naive	6	225	9	361
			I_Naive_HW3		Naive	6		HW	3	583	31	266
			I_Naive_HW6		Naive	6		HW	6	170	12	108
			I_CoV+HW3_Naive		CoV+HW	3		Naive	6	1491	35	499
			I_CoV+HW6_Naive		CoV+HW	6		Naive	6	734	33	499
			I_Naive_CoV+HW3		Naive	6		CoV+HW	3	931	49	395
			I_Naive_CoV+HW6		Naive	6		CoV+HW	6	588	46	222
		Infected vs Infected	I_CoV3_HW3		CoV	3		HW	3	166	16	86
			I_CoV6_HW6		CoV	6		HW	6	4	0	0
			I_CoV3_CoV+HW3		CoV	3		CoV+HW	3	265	25	160
			I_CoV6_CoV+HW6		CoV	6		CoV+HW	6	84	25	44
			I_HW3_CoV3		HW	3		CoV	3	452	25	499
			I_HW6_CoV6		HW	6		CoV	6	110	0	77
			I_HW3_CoV+HW3		HW	3		CoV+HW	3	4	0	20
			I_HW6_CoV+HW6		HW	6		CoV+HW	6	9	19	2
			I_CoV+HW3_CoV3		CoV+HW	3		CoV	3	646	49	473
			I_CoV+HW6_CoV6		CoV+HW	6		CoV	6	296	7	238
			I_CoV+HW3_HW3		CoV+HW	3		HW	3	42	18	78
			I_CoV+HW6_HW6		CoV+HW	6		HW	6	6	20	19
