# Supplementary material for: Hookworm infection modulates lung and intestinal transcriptomic responses to SARS-CoV-2 in Syrian hamsters
Source: Front Immunol. 2025 Nov 5;16:1701728. doi: 10.3389/fimmu.2025.1701728 (PMC12627036; doi:10.3389/fimmu.2025.1701728)
Supplement: Supplementary Table 4 — FDR-adjusted P values for all significantly enriched pathways among all sets of DEGs. [file Table4.xlsx]

## Sheet: S4 Enrichment All
	Supplementary Table S4: FDR-adjusted P values for all significantly enriched pathways among all sets of DEGs.		Tissue		Lung																								Intestine
			Comparison group		Vs Naive												Infected vs Infected												Vs Naive												Infected vs Infected
			Comparison ID		L_CoV3_Naive	L_CoV6_Naive	L_Naive_CoV3	L_Naive_CoV6	L_HW3_Naive	L_HW6_Naive	L_Naive_HW3	L_Naive_HW6	L_CoV+HW3_Naive	L_CoV+HW6_Naive	L_Naive_CoV+HW3	L_Naive_CoV+HW6	L_CoV3_HW3	L_CoV6_HW6	L_CoV3_CoV+HW3	L_CoV6_CoV+HW6	L_HW3_CoV3	L_HW6_CoV6	L_HW3_CoV+HW3	L_HW6_CoV+HW6	L_CoV+HW3_CoV3	L_CoV+HW6_CoV6	L_CoV+HW3_HW3	L_CoV+HW6_HW6	I_CoV3_Naive	I_CoV6_Naive	I_Naive_CoV3	I_Naive_CoV6	I_HW3_Naive	I_HW6_Naive	I_Naive_HW3	I_Naive_HW6	I_CoV+HW3_Naive	I_CoV+HW6_Naive	I_Naive_CoV+HW3	I_Naive_CoV+HW6	I_CoV3_HW3	I_CoV6_HW6	I_CoV3_CoV+HW3	I_CoV6_CoV+HW6	I_HW3_CoV3	I_HW6_CoV6	I_HW3_CoV+HW3	I_HW6_CoV+HW6	I_CoV+HW3_CoV3
			Higher in group
				Cohort	CoV	CoV	Naive	Naive	HW	HW	Naive	Naive	CoV+HW	CoV+HW	Naive	Naive	CoV	CoV	CoV	CoV	HW	HW	HW	HW	CoV+HW	CoV+HW	CoV+HW	CoV+HW	CoV	CoV	Naive	Naive	HW	HW	Naive	Naive	CoV+HW	CoV+HW	Naive	Naive	CoV	CoV	CoV	CoV	HW	HW	HW	HW	CoV+HW
	Category	Term / Pathway description		Day	3	6	6	6	3	6	6	6	3	6	6	6	3	6	3	6	3	6	3	6	3	6	3	6	3	6	6	6	3	6	6	6	3	6	6	6	3	6	3	6	3	6	3	6	3
			Lower in group
				Cohort	Naive	Naive	CoV	CoV	Naive	Naive	HW	HW	Naive	Naive	CoV+HW	CoV+HW	HW	HW	CoV+HW	CoV+HW	CoV	CoV	CoV+HW	CoV+HW	CoV	CoV	HW	HW	Naive	Naive	CoV	CoV	Naive	Naive	HW	HW	Naive	Naive	CoV+HW	CoV+HW	HW	HW	CoV+HW	CoV+HW	CoV	CoV	CoV+HW	CoV+HW	CoV
				Day	6	6	3	6	6	6	3	6	6	6	3	6	3	6	3	6	3	6	3	6	3	6	3	6	6	6	3	6	6	6	3	6	6	6	3	6	3	6	3	6	3	6	3	6	3
	GO	GO:0000003 reproduction			2.75953e-05	-	-	-	-	-	-	-	0.0434362	-	-	-	-	-	-	-	-	-	-	-	-	-	-	-	-	-	-	-	0.000641982	-	-	-	0.00403906	0.0343433	-	-	-	-	-	-	-	-	-	-	-
	GO	GO:0000022 mitotic spindle elongation			-	-	-	-	-	-	-	0.0394434	-	-	-	-	-	-	-	-	-	-	-	-	-	-	-	-	-	-	-	-	-	-	-	-	-	-	-	-	-	-	-	-	-	-	-	-	-
	GO	GO:0000038 very long-chain fatty acid metabolic proc.			-	-	-	-	-	-	-	-	-	-	-	-	-	-	-	-	-	-	-	-	-	-	-	-	-	-	-	-	-	-	-	-	-	-	-	0.00221712	-	-	-	-	-	-	-	-	-
	GO	GO:0000052 citrulline metabolic proc.			-	-	-	-	-	-	-	-	-	-	-	-	-	-	-	-	-	-	-	-	-	-	-	-	-	-	-	-	-	-	-	-	-	-	-	-	-	-	-	0.0153853	-	-	-	-	-
	GO	GO:0000070 mitotic sister chromatid segregation			-	-	-	-	-	-	-	-	-	-	-	-	-	0.0215967	-	-	-	-	-	-	-	-	-	2.29575e-05	-	-	-	-	-	-	-	-	-	-	-	-	-	-	-	-	-	-	-	-	-
	GO	GO:0000101 sulfur amino acid transport			-	-	-	-	-	-	-	-	-	-	-	-	-	-	-	-	-	-	-	-	-	-	-	-	-	-	-	-	-	-	-	-	-	-	-	0.0238466	-	-	-	-	-	-	-	-	-
	GO	GO:0000122 negative reg. of transcription by RNA polymerase II			-	-	-	0.0161925	-	-	-	-	-	-	-	-	-	-	-	-	-	1.20158e-05	-	0.000285687	-	-	-	-	-	-	-	-	-	-	-	-	-	-	-	-	-	-	-	-	-	-	-	-	-
	GO	GO:0000165 MAPK cascade			-	-	-	0.00194352	-	-	0.00195164	-	-	-	-	0.0399529	-	-	-	-	-	-	-	0.0108835	-	-	-	-	-	-	-	-	0.000776363	0.029941	-	-	8.06283e-05	0.000483372	-	-	-	-	-	-	0.000194664	-	-	-	1.25355e-05
	GO	GO:0000226 microtubule cytoskeleton organization			-	-	-	-	-	-	-	0.0122071	-	-	-	-	-	-	-	-	-	-	-	-	-	-	-	-	-	-	-	-	-	-	-	-	-	-	-	-	-	-	-	-	-	-	-	-	-
	GO	GO:0000255 allantoin metabolic proc.			-	-	-	-	-	-	-	-	-	-	-	-	-	-	-	-	-	-	-	-	-	-	-	-	-	-	-	-	-	-	-	-	-	-	0.00846254	-	0.0461828	-	-	-	-	-	-	-	-
	GO	GO:0000272 polysaccharide catabolic proc.			-	-	-	-	-	-	-	-	-	-	-	-	-	-	-	-	-	-	-	-	-	-	-	-	-	-	-	-	-	0.0465141	-	-	-	-	-	-	-	-	-	-	-	-	-	-	-
	GO	GO:0000278 mitotic cell cycle			-	-	-	-	-	-	-	0.0188555	-	-	-	-	-	0.00089557	-	-	-	-	-	-	-	-	-	1.71725e-07	-	-	-	-	-	-	-	-	-	-	-	-	-	-	-	-	-	-	-	-	-
	GO	GO:0000280 nuclear division			-	0.0368659	-	-	-	-	-	-	-	-	-	-	-	0.00185099	-	-	-	-	-	-	-	-	-	2.27237e-07	-	-	-	-	-	-	-	-	-	-	-	-	-	-	-	-	-	-	-	-	-
	GO	GO:0000281 mitotic cytokinesis			-	-	-	-	-	-	-	-	-	-	-	-	-	0.0411286	-	-	-	-	-	-	-	-	-	0.015255	-	-	-	-	-	-	-	-	-	-	-	-	-	-	-	-	-	-	-	-	-
	GO	GO:0000302 response to reactive oxygen species			-	-	-	-	-	-	-	-	-	-	-	-	-	-	-	-	-	-	-	-	-	-	-	-	-	-	-	-	-	-	-	-	-	-	0.0334756	-	-	-	-	-	-	-	-	-	-
	GO	GO:0000303 response to superoxide			-	-	-	-	-	-	-	-	-	-	-	-	-	-	-	-	-	-	-	-	-	-	-	-	-	-	-	-	-	-	-	0.0173243	-	-	-	0.0241083	-	-	-	-	-	-	-	-	-
	GO	GO:0000768 syncytium formation by plasma membrane fusion			-	0.0226431	-	-	-	-	-	-	-	0.00486681	-	-	-	-	-	-	-	-	-	-	-	-	-	-	-	-	-	-	-	-	-	-	-	-	-	-	-	-	-	-	0.0103336	-	-	-	2.32982e-06
	GO	GO:0000819 sister chromatid segregation			-	-	-	-	-	-	-	-	-	-	-	-	-	0.0412091	-	-	-	-	-	-	-	-	-	6.01741e-05	-	-	-	-	-	-	-	-	-	-	-	-	-	-	-	-	-	-	-	-	-
	GO	GO:0000902 cell morphogenesis			-	-	0.000831425	0.0197928	-	-	-	-	-	-	-	-	-	-	-	-	-	0.0056441	-	0.00659261	-	-	-	-	0.030252	-	-	-	2.39244e-07	-	-	-	1.31965e-06	0.02397	-	-	-	-	-	-	2.58402e-07	-	-	-	1.16138e-06
	GO	GO:0000904 cell morphogenesis involved in differentiation			-	-	0.0041531	0.00126869	-	-	-	-	-	-	-	0.0171081	-	-	-	-	-	0.00309845	-	0.000550825	-	-	-	-	-	-	-	-	0.000531634	-	-	-	0.000307285	-	-	-	-	-	-	-	0.00177042	-	-	-	0.000760331
	GO	GO:0000910 cytokinesis			-	-	-	-	-	-	-	0.00678593	-	-	-	-	-	-	-	-	-	-	-	-	-	-	-	-	-	-	-	-	-	-	-	-	-	-	-	-	-	-	-	-	-	-	-	-	-
	GO	GO:0001501 skeletal system development			-	-	0.00025552	0.0101022	-	-	0.0183037	-	-	-	0.00241934	-	-	-	-	-	-	0.00012279	-	0.0151002	-	-	-	-	-	-	-	-	0.0138882	-	-	-	0.00149944	0.0178285	-	-	-	-	-	-	1.41488e-06	-	-	-	5.20645e-06
	GO	GO:0001503 ossification			-	-	1.72815e-08	0.00190707	-	-	-	-	-	-	0.000330544	0.0122667	-	-	-	-	-	-	-	-	-	-	-	-	-	-	-	-	0.0085865	-	-	-	1.30478e-05	0.00100944	-	-	-	-	-	-	0.000158497	-	-	-	2.53271e-07
	GO	GO:0001523 retinoid metabolic proc.			-	-	-	-	-	-	-	-	-	-	-	-	-	-	-	-	-	-	-	-	-	-	-	-	-	-	0.000392255	-	-	-	0.00144688	-	-	-	4.06914e-06	5.07283e-05	-	-	0.00241444	0.0301321	-	-	-	-	-
	GO	GO:0001525 angiogenesis			-	-	4.92443e-08	2.9376e-15	-	-	0.000335004	-	-	-	7.40606e-07	8.16068e-09	0.00101734	-	-	-	-	2.69028e-12	-	1.98454e-11	-	-	0.00993693	-	-	-	-	-	2.2931e-08	3.51457e-06	-	-	7.22361e-15	1.35862e-06	-	-	-	-	-	-	1.07772e-18	-	-	-	7.64214e-19
	GO	GO:0001562 response to protozoan			0.00119837	0.000534857	-	-	-	-	-	-	0.000102354	5.38105e-06	-	-	8.79117e-06	0.0160389	-	-	-	-	-	-	-	-	0.00246327	0.000112443	-	-	-	-	-	-	-	-	-	-	-	-	-	-	-	-	-	-	-	-	-
	GO	GO:0001568 blood vessel development			-	-	1.25149e-12	7.93175e-17	-	-	7.54916e-05	-	-	-	5.47263e-11	7.47101e-10	0.0041786	-	-	-	-	3.85847e-15	-	2.76164e-11	-	-	0.0136571	-	-	-	-	-	1.38873e-10	2.35792e-05	-	-	7.62228e-15	1.63983e-06	-	-	-	-	-	-	1.28648e-22	-	-	-	1.20115e-20
	GO	GO:0001569 branching involved in blood vessel morphogenesis			-	-	0.000108272	-	-	-	0.0163354	-	-	-	0.00501025	0.0426951	-	-	-	-	-	-	-	0.00843098	-	-	-	-	-	-	-	-	-	-	-	-	-	-	-	-	-	-	-	-	-	-	-	-	-
	GO	GO:0001570 vasculogenesis			-	-	0.00102962	6.42642e-05	-	-	-	-	-	-	0.00114773	0.0259533	-	-	-	-	-	4.04643e-05	-	4.86626e-05	-	-	-	-	-	-	-	-	-	-	-	-	-	-	-	-	-	-	-	-	0.00146731	-	-	-	-
	GO	GO:0001578 microtubule bundle formation			-	-	-	-	-	-	-	0.0386232	-	-	-	-	-	-	-	-	-	-	-	-	-	-	-	-	-	-	-	-	-	-	-	-	-	-	-	-	-	-	-	-	-	-	-	-	-
	GO	GO:0001649 osteoblast differentiation			-	-	0.000606356	0.00303385	-	-	0.0295695	-	-	-	0.00371582	0.0183216	-	-	-	-	-	-	-	-	-	-	-	-	-	-	-	-	-	-	-	-	-	-	-	-	-	-	-	-	-	-	-	-	0.0010327
	GO	GO:0001654 eye development			0.0235698	-	0.0288307	0.00567044	-	-	-	-	-	-	-	-	-	-	-	-	-	0.00101513	-	0.00663124	-	-	-	-	-	-	-	-	0.00261965	-	-	-	-	0.030492	-	-	-	-	-	-	0.000158497	-	-	-	-
	GO	GO:0001655 urogenital system development			-	-	0.000318153	6.97819e-05	-	-	-	-	-	-	-	0.00218664	-	-	-	-	-	7.19087e-07	-	0.0122325	-	-	-	-	-	-	-	-	2.28066e-05	0.00455456	-	-	5.19546e-06	0.000422406	-	-	-	-	-	-	1.69113e-05	-	-	-	2.37643e-06
	GO	GO:0001656 metanephros development			-	-	0.0499786	-	-	-	-	-	-	-	-	-	-	-	-	-	-	-	-	-	-	-	-	-	-	-	-	-	0.0197378	-	-	-	-	-	-	-	-	-	-	-	-	-	-	-	-
	GO	GO:0001657 ureteric bud development			-	-	-	-	-	-	-	-	-	-	-	-	-	-	-	-	-	0.000486595	-	0.0390665	-	-	-	-	-	-	-	-	-	-	-	-	-	-	-	-	-	-	-	-	-	-	-	-	-
	GO	GO:0001659 temperature homeostasis			-	-	-	-	-	-	-	-	-	-	-	-	-	-	-	-	-	0.00635173	-	-	-	-	-	-	-	-	-	-	-	-	-	-	-	-	-	-	-	-	-	-	-	-	-	-	-
	GO	GO:0001666 response to hypoxia			-	-	-	-	-	-	-	-	-	-	-	-	-	-	-	-	-	-	-	-	-	-	-	-	-	-	-	-	-	-	-	-	0.00306803	0.0160202	-	-	0.0376373	-	-	-	-	-	-	-	-
	GO	GO:0001667 ameboidal-type cell migration			-	-	7.18773e-06	4.55038e-07	-	-	3.52873e-06	-	-	-	3.67499e-05	1.07309e-05	-	-	-	-	-	2.39515e-07	-	5.22175e-06	-	-	-	-	-	-	-	-	3.73401e-05	0.00670046	-	-	1.00849e-06	0.00210973	-	-	-	-	-	-	2.68749e-10	-	-	-	2.50844e-08
	GO	GO:0001676 long-chain fatty acid metabolic proc.			-	-	-	-	-	-	-	-	-	-	-	-	-	-	-	-	-	-	-	-	-	-	-	-	-	-	0.00340485	-	-	-	0.0101591	-	-	-	0.00154848	8.01335e-05	-	-	-	-	-	-	-	-	-
	GO	GO:0001704 formation of primary germ layer			-	-	-	-	-	-	-	-	-	-	-	-	-	-	-	-	-	-	-	-	-	-	-	-	-	-	-	-	0.0212178	-	-	-	-	-	-	-	-	-	-	-	2.65914e-05	-	-	-	0.000607336
	GO	GO:0001706 endoderm formation			-	-	0.0312512	-	-	-	-	-	-	-	0.0185035	-	-	-	-	-	-	-	-	-	-	-	-	-	-	-	-	-	0.00574039	-	-	-	-	-	-	-	-	-	-	-	4.76709e-05	-	-	-	0.00047612
	GO	GO:0001709 cell fate determination			-	-	-	-	-	-	-	-	-	-	-	-	-	-	-	-	-	-	-	0.0358594	-	-	-	-	-	-	-	-	0.0179789	-	-	-	-	-	-	-	-	-	-	-	-	-	-	-	-
	GO	GO:0001736 establishment of planar polarity			-	-	0.0276781	-	-	-	-	-	-	-	-	-	-	-	-	-	-	-	-	-	-	-	-	-	-	-	-	-	-	-	-	-	-	-	-	-	-	-	-	-	-	-	-	-	-
	GO	GO:0001754 eye photoreceptor cell differentiation			0.0353478	-	-	-	-	-	-	-	-	-	-	-	-	-	-	-	-	-	-	-	-	-	-	-	-	-	-	-	-	-	-	-	-	-	-	-	-	-	-	-	-	-	-	-	-
	GO	GO:0001755 neural crest cell migration			-	-	0.000969139	0.0180511	-	-	0.000964824	-	-	-	0.03638	-	-	-	-	-	-	-	-	0.0358594	-	-	-	-	-	-	-	-	-	-	-	-	-	-	-	-	-	-	-	-	0.00756164	-	-	-	-
	GO	GO:0001763 morphogenesis of a branching structure			-	-	0.00287703	0.000971905	-	-	0.00813258	-	-	-	0.00285053	0.0165116	-	-	-	-	-	1.44841e-05	-	0.000620989	-	-	-	-	-	-	-	-	0.00683101	-	-	-	-	-	-	-	-	-	-	-	0.000233396	-	-	-	1.25901e-05
	GO	GO:0001764 neuron migration			-	-	-	-	-	-	-	-	-	-	-	-	-	-	-	-	-	-	-	-	-	-	-	-	-	-	-	-	0.00157424	-	-	-	-	0.0357124	-	-	-	-	-	-	-	-	-	-	-
	GO	GO:0001765 membrane raft assembly			-	-	-	-	-	-	-	-	-	-	-	-	-	-	-	-	-	-	-	0.0247541	-	-	-	-	-	-	-	-	-	-	-	-	-	-	-	-	-	-	-	-	-	-	-	-	-
	GO	GO:0001774 microglial cell activation			-	0.0255549	-	-	-	-	-	-	0.00263103	0.0192117	-	-	-	0.000473143	-	-	-	-	-	-	-	-	-	7.35812e-05	-	-	-	-	-	-	-	-	-	-	-	-	-	-	-	-	-	-	-	-	-
	GO	GO:0001775 cell activation			8.0707e-06	7.97129e-09	-	-	-	0.0133704	0.0295695	-	1.5165e-06	1.30318e-12	-	-	8.07032e-19	1.1896e-05	-	-	-	-	-	-	-	-	4.60015e-10	3.48127e-15	-	-	-	-	1.81108e-10	0.000234309	-	-	5.2363e-18	6.38582e-07	-	-	-	-	-	-	1.47387e-07	-	-	-	1.02977e-10
	GO	GO:0001776 leukocyte homeostasis			-	-	-	-	-	-	-	-	-	-	-	-	0.00487705	-	-	-	-	-	-	-	-	-	0.00154674	0.00303729	-	-	-	-	-	-	-	-	-	-	-	-	-	-	-	-	0.00632429	-	-	-	-
	GO	GO:0001780 neutrophil homeostasis			-	-	-	-	-	-	-	-	-	-	-	-	-	-	-	-	-	-	-	-	-	-	0.0136274	-	-	-	-	-	-	-	-	-	-	-	-	-	-	-	-	-	-	-	-	-	-
	GO	GO:0001783 B cell apoptotic proc.			-	-	-	-	-	-	-	-	-	-	-	-	-	-	-	-	-	-	-	-	-	-	-	0.0198026	-	-	-	-	-	-	-	-	-	-	-	-	-	-	-	-	-	-	-	-	-
	GO	GO:0001816 cytokine production			2.8468e-06	4.72699e-10	-	-	-	-	0.00845846	-	1.89686e-06	9.75659e-12	-	-	8.85505e-23	1.28532e-10	-	-	-	-	-	-	-	-	2.37019e-14	4.64603e-18	-	-	-	-	2.49178e-06	0.00319044	-	-	1.64467e-11	6.1621e-06	-	-	-	-	-	-	0.00268006	-	-	-	1.84033e-05
	GO	GO:0001817 reg. of cytokine production			3.0501e-06	2.34986e-10	-	-	-	-	0.00823488	-	1.2988e-06	4.71886e-12	-	-	5.39274e-23	6.89681e-11	-	-	-	-	-	-	-	-	1.77871e-14	2.46661e-18	0.0463957	-	-	-	8.55994e-06	0.0158219	-	-	5.59833e-11	2.54185e-05	-	-	-	-	-	-	0.00985727	-	-	-	7.73693e-05
	GO	GO:0001818 negative reg. of cytokine production			0.0235698	0.0201511	-	-	-	-	-	-	-	0.00374114	-	-	4.82984e-05	-	-	-	-	-	-	-	-	-	0.0106034	0.00102113	-	-	-	-	-	-	-	-	0.00157885	0.0194566	-	-	-	-	-	-	-	-	-	-	-
	GO	GO:0001819 positive reg. of cytokine production			7.37387e-07	1.90766e-09	-	-	-	-	0.0339462	-	3.76026e-07	1.54532e-11	-	-	2.65822e-23	2.65541e-11	-	-	-	-	-	-	-	-	7.29115e-13	3.90505e-18	0.0203916	-	-	-	0.000356994	0.0110486	-	-	2.96904e-07	0.0012857	-	-	-	-	-	-	-	-	-	-	-
	GO	GO:0001822 kidney development			-	-	0.0001565	5.15919e-05	-	-	-	-	-	-	-	0.00877384	-	-	-	-	-	5.11134e-07	-	0.0116684	-	-	-	-	-	-	-	-	7.18367e-05	-	-	-	0.000585003	0.00641611	-	-	-	-	-	-	0.00147981	-	-	-	0.000253346
	GO	GO:0001823 mesonephros development			-	-	-	-	-	-	-	-	-	-	-	-	-	-	-	-	-	9.75781e-05	-	0.0209622	-	-	-	-	-	-	-	-	-	-	-	-	-	-	-	-	-	-	-	-	-	-	-	-	-
	GO	GO:0001833 inner cell mass cell proliferation			-	-	-	-	-	-	-	-	-	-	-	-	-	0.0160389	-	-	-	-	-	-	-	-	-	-	-	-	-	-	-	-	-	-	-	-	-	-	-	-	-	-	-	-	-	-	-
	GO	GO:0001837 epithelial to mesenchymal transition			-	-	0.00928065	0.0023323	-	-	0.0166934	-	-	-	0.0155229	0.00547527	-	-	-	-	-	0.0022795	-	-	-	-	-	-	-	-	-	-	-	-	-	-	0.00151752	-	-	-	-	-	-	-	0.000368615	-	-	-	4.81775e-07
	GO	GO:0001878 response to yeast			-	-	-	-	-	-	-	-	-	0.00800133	-	-	-	-	-	-	-	-	-	-	-	-	-	-	-	-	-	-	-	-	-	-	-	-	-	-	-	-	-	-	-	-	-	-	-
	GO	GO:0001885 endothelial cell development			-	-	-	0.00200749	-	-	-	-	-	-	-	-	-	-	-	-	-	-	-	0.0330927	-	-	-	-	-	-	-	-	-	-	-	-	-	-	-	-	-	-	-	-	0.00570668	-	-	-	0.000207733
	GO	GO:0001894 tissue homeostasis			-	-	-	-	-	-	0.0391766	-	-	-	-	-	-	-	0.0258954	-	-	-	-	-	-	-	-	-	0.0194198	-	-	-	-	-	-	-	-	-	-	-	-	-	-	-	-	-	-	-	-
	GO	GO:0001906 cell killing			0.0264199	0.000109328	-	-	-	-	-	-	-	3.13571e-06	-	-	5.46749e-05	0.0157527	-	-	-	-	-	-	-	-	0.00176883	3.27199e-05	-	-	-	-	-	-	-	-	0.00274667	0.0461684	-	-	-	-	-	-	-	-	-	-	-
	GO	GO:0001909 leukocyte mediated cytotoxicity			-	0.00234326	-	-	-	-	-	-	-	0.000189379	-	-	6.05395e-05	0.00877064	-	-	-	-	-	-	-	-	0.000608688	3.33164e-05	-	-	-	-	-	-	-	-	-	-	-	-	-	-	-	-	-	-	-	-	-
	GO	GO:0001910 reg. of leukocyte mediated cytotoxicity			-	0.0070653	-	-	-	-	-	-	-	0.000486852	-	-	0.000559307	-	-	-	-	-	-	-	-	-	0.0179618	0.000965874	-	-	-	-	-	-	-	-	-	-	-	-	-	-	-	-	-	-	-	-	-
	GO	GO:0001912 positive reg. of leukocyte mediated cytotoxicity			-	-	-	-	-	-	-	-	-	0.00280351	-	-	0.00344012	-	-	-	-	-	-	-	-	-	0.0369767	0.00379748	-	-	-	-	-	-	-	-	-	-	-	-	-	-	-	-	-	-	-	-	-
	GO	GO:0001913 T cell mediated cytotoxicity			-	-	-	-	-	-	-	-	-	-	-	-	0.0118018	-	-	-	-	-	-	-	-	-	0.00246327	0.000820143	-	-	-	-	-	-	-	-	-	-	-	-	-	-	-	-	-	-	-	-	-
	GO	GO:0001932 reg. of protein phosphorylation			-	-	-	0.00279072	-	-	-	-	-	-	-	0.0113825	-	-	-	-	-	6.68699e-05	-	0.00128334	-	-	-	-	-	-	-	-	0.00826811	0.023783	-	-	2.85708e-05	0.000532586	-	-	-	-	-	-	4.6282e-06	-	-	-	1.81246e-06
	GO	GO:0001933 negative reg. of protein phosphorylation			-	-	-	-	-	-	-	-	-	-	-	-	-	-	-	-	-	0.00761954	-	-	-	-	-	-	-	-	-	-	-	-	-	-	-	-	-	-	-	-	-	-	-	-	-	-	-
	GO	GO:0001934 positive reg. of protein phosphorylation			-	-	-	0.00227029	-	-	0.0216317	-	-	-	-	0.00606441	-	-	-	-	-	0.000822308	-	0.000622901	-	-	-	-	-	-	-	-	0.00464258	0.00641268	-	-	0.000122131	0.000532586	-	-	-	-	-	-	3.26129e-05	-	-	-	7.04456e-06
	GO	GO:0001935 endothelial cell proliferation			-	-	0.00891971	4.74339e-05	-	-	0.00209945	-	-	-	0.000723067	0.00204	-	-	-	-	-	7.78521e-07	-	2.07322e-05	-	-	-	-	-	-	-	-	1.98851e-05	3.72549e-06	-	-	0.0013658	0.00960101	-	-	-	-	-	-	2.27943e-09	-	-	-	2.07105e-06
	GO	GO:0001936 reg. of endothelial cell proliferation			-	-	0.01511	4.16901e-05	-	-	-	-	-	-	0.000330544	0.00240808	-	-	-	-	-	1.097e-06	-	7.38382e-05	-	-	-	-	-	-	-	-	3.82904e-05	2.68179e-06	-	-	0.000680578	0.00360338	-	-	-	-	-	-	1.14593e-07	-	-	-	3.58644e-05
	GO	GO:0001937 negative reg. of endothelial cell proliferation			-	-	-	-	-	-	-	-	-	-	-	-	-	-	-	-	-	-	-	-	-	-	-	-	-	-	-	-	0.00802387	0.00151127	-	-	-	0.0248692	-	-	-	-	-	-	-	-	-	-	-
	GO	GO:0001938 positive reg. of endothelial cell proliferation			-	-	0.0259861	0.00161601	-	-	0.00536973	-	-	-	0.00921335	0.00735881	-	-	-	-	-	2.26047e-05	-	0.000394188	-	-	-	-	-	-	-	-	0.0150362	0.00336028	-	-	-	-	-	-	-	-	-	-	1.32201e-05	-	-	-	-
	GO	GO:0001942 hair follicle development			-	-	-	-	-	-	-	-	-	-	-	-	-	-	-	-	-	-	-	0.00664859	-	-	-	-	-	-	-	-	-	-	-	-	-	-	-	-	-	-	-	-	-	-	-	-	-
	GO	GO:0001944 vasculature development			-	-	1.25149e-12	3.56928e-19	-	-	9.85707e-05	-	-	-	5.37693e-11	1.98084e-10	0.00177625	-	-	-	-	3.28953e-15	-	1.98454e-11	-	-	0.00975884	-	-	-	-	-	4.33374e-10	4.68194e-05	-	-	2.13033e-14	2.46278e-06	-	-	-	-	-	-	9.75905e-22	-	-	-	1.43835e-19
	GO	GO:0001945 lymph vessel development			-	-	-	0.00037375	-	-	-	-	-	-	0.0271599	-	-	-	-	-	-	0.00323823	-	-	-	-	-	-	-	-	-	-	-	-	-	-	-	-	-	-	-	-	-	-	-	-	-	-	-
	GO	GO:0001946 lymphangiogenesis			-	-	-	0.00176021	-	-	-	-	-	-	-	-	-	-	-	-	-	-	-	-	-	-	-	-	-	-	-	-	-	-	-	-	-	-	-	-	-	-	-	-	-	-	-	-	-
	GO	GO:0001951 intestinal D-glucose absorption			-	-	-	-	-	-	-	-	-	-	-	-	-	-	-	-	-	-	-	-	-	-	-	-	-	-	-	-	-	-	0.00144688	-	-	-	0.00343093	-	-	-	0.0190904	-	-	-	-	-	-
	GO	GO:0001952 reg. of cell-matrix adhesion			-	-	0.0185583	0.00691649	-	-	5.94306e-05	-	-	-	0.0187531	0.041889	-	-	-	-	-	-	-	0.00230105	-	-	-	-	-	-	-	-	-	0.0330848	-	-	-	-	-	-	-	-	-	-	9.61011e-05	-	-	-	3.39345e-06
	GO	GO:0001954 positive reg. of cell-matrix adhesion			-	-	-	-	-	-	0.00155495	-	-	-	0.00962858	-	-	-	-	-	-	-	-	0.00502478	-	-	-	-	-	-	-	-	-	-	-	-	-	-	-	-	-	-	-	-	0.00309926	-	-	-	-
	GO	GO:0001957 intramembranous ossification			-	-	0.0407038	-	-	-	0.045959	-	-	-	-	-	-	-	-	-	-	-	-	-	-	-	-	-	-	-	-	-	-	-	-	-	-	-	-	-	-	-	-	-	-	-	-	-	-
	GO	GO:0001958 endochondral ossification			-	-	-	-	-	-	-	-	-	-	0.0293536	-	-	-	-	-	-	-	-	-	-	-	-	-	-	-	-	-	-	-	-	-	-	0.0440468	-	-	-	-	-	-	0.00506523	-	-	-	-
	GO	GO:0001959 reg. of cytokine-mediated signaling pathway			0.0220978	-	-	-	-	-	-	-	0.00835404	0.0191748	-	-	1.30049e-08	0.00229126	-	-	-	-	-	-	-	-	1.23251e-09	3.03327e-06	-	-	-	-	-	-	-	-	-	-	-	-	0.00131551	-	-	-	-	-	-	-	-
	GO	GO:0001960 negative reg. of cytokine-mediated signaling pathway			0.0166665	-	-	-	-	-	-	-	0.00591889	-	-	-	9.77615e-06	0.0282903	-	-	-	-	-	-	-	-	3.90756e-05	0.00512927	-	-	-	-	-	-	-	-	-	-	-	-	-	-	-	-	-	-	-	-	-
	GO	GO:0001961 positive reg. of cytokine-mediated signaling pathway			-	-	-	-	-	-	-	-	-	-	-	-	0.000254573	-	-	-	-	-	-	-	-	-	0.000175565	0.00652389	-	-	-	-	-	-	-	-	-	-	-	-	0.0141203	-	-	-	-	-	-	-	-
	GO	GO:0001990 reg. of systemic arterial blood pressure by hormone			-	-	-	0.00969179	-	-	-	-	-	-	-	-	-	-	-	-	-	-	-	-	-	-	-	-	-	-	-	-	-	-	-	-	-	-	-	-	-	-	-	-	-	-	-	-	-
	GO	GO:0001991 reg. of systemic arterial blood pressure by circulatory renin-angiote			-	-	-	-	-	-	0.00447051	-	-	-	-	0.0353207	-	-	-	-	-	-	-	-	-	-	-	-	-	-	-	-	-	-	-	-	-	-	-	-	-	-	-	-	-	-	-	-	-
	GO	GO:0001999 renal response to blood flow involved in circulatory renin-angiotensi			-	-	-	-	-	-	0.00147309	-	-	-	-	-	-	-	-	-	-	-	-	-	-	-	-	-	-	-	-	-	-	-	-	-	-	-	-	-	-	-	-	-	-	-	-	-	-
	GO	GO:0002001 renin secretion into blood stream			-	-	-	-	-	-	0.00147309	-	-	-	-	-	-	-	-	-	-	-	-	-	-	-	-	-	-	-	-	-	-	-	-	-	-	-	-	-	-	-	-	-	-	-	-	-	-
	GO	GO:0002009 morphogenesis of an epithelium			-	-	0.00136142	6.37282e-06	-	-	0.0179402	-	-	-	0.00635517	0.000907105	-	-	-	-	-	8.02571e-09	-	0.00010291	-	-	-	-	-	-	-	-	0.000433784	0.0213553	-	-	3.84595e-05	0.00944456	-	-	-	-	-	-	3.47022e-08	-	-	-	6.02014e-07
	GO	GO:0002011 morphogenesis of an epithelial sheet			-	-	-	0.00977689	-	-	-	-	-	-	-	-	-	-	-	-	-	-	-	-	-	-	-	-	-	-	-	-	-	-	-	-	-	-	-	-	-	-	-	-	0.000206918	-	-	-	-
	GO	GO:0002027 reg. of heart rate			-	-	-	0.0170481	-	-	-	-	-	-	-	-	-	-	-	-	-	-	-	-	-	-	-	-	-	-	-	-	0.00747419	-	-	-	-	0.0201368	-	-	-	-	-	-	-	-	-	-	-
	GO	GO:0002029 desensitization of G protein-coupled receptor signaling pathway			-	-	0.0215774	-	-	-	-	-	-	-	-	-	-	-	-	-	-	-	-	-	-	-	-	-	-	-	-	-	-	-	-	-	-	-	-	-	-	-	-	-	-	-	-	-	-
	GO	GO:0002040 sprouting angiogenesis			-	-	2.93139e-05	3.42968e-05	-	-	5.741e-06	-	-	-	3.35767e-05	1.24351e-05	-	-	-	-	-	1.20845e-08	-	4.04802e-07	-	-	-	-	-	-	-	-	-	-	-	-	0.000700369	-	-	-	-	-	-	-	0.000269898	-	-	-	1.53822e-05
	GO	GO:0002042 cell migration involved in sprouting angiogenesis			-	-	0.00504224	0.00799489	-	-	-	-	-	-	0.00209263	0.000464028	-	-	-	-	-	0.00153759	-	0.000466344	-	-	-	-	-	-	-	-	-	-	-	-	-	-	-	-	-	-	-	-	-	-	-	-	0.00132376
	GO	GO:0002043 blood vessel endothelial cell proliferation involved in sprouting ang			-	-	-	0.0131841	-	-	-	-	-	-	-	0.0426517	-	-	-	-	-	-	-	-	-	-	-	-	-	-	-	-	-	-	-	-	-	-	-	-	-	-	-	-	-	-	-	-	-
	GO	GO:0002043 blood vessel endothelial cell proliferation involved in sprouting angiogenesis			-	-	-	-	-	-	-	-	-	-	-	-	-	-	-	-	-	0.00167979	-	0.000677102	-	-	-	-	-	-	-	-	-	-	-	-	-	-	-	-	-	-	-	-	-	-	-	-	-
	GO	GO:0002053 positive reg. of mesenchymal cell proliferation			-	-	-	0.00374065	-	-	-	-	-	-	-	-	-	-	-	-	-	-	-	0.03676	-	-	-	-	-	-	-	-	-	-	-	-	-	-	-	-	-	-	-	-	-	-	-	-	-
	GO	GO:0002063 chondrocyte development			-	-	-	-	-	-	-	-	-	-	-	-	-	-	-	-	-	-	-	-	-	-	-	-	-	-	-	-	-	-	-	-	-	-	-	-	-	-	-	-	0.00664515	-	-	-	-
	GO	GO:0002064 epithelial cell development			-	-	-	0.00146409	-	-	-	-	-	-	-	-	-	-	-	-	-	-	-	-	-	-	-	-	-	-	-	-	-	-	-	-	-	-	-	-	-	-	-	-	2.6862e-05	-	-	-	3.20195e-05
	GO	GO:0002065 columnar/cuboidal epithelial cell differentiation			-	-	-	-	-	-	-	-	-	-	-	-	-	-	-	-	-	-	-	-	-	-	-	-	-	-	-	-	-	0.0495644	-	-	-	-	-	-	-	-	-	-	-	-	-	-	-
	GO	GO:0002066 columnar/cuboidal epithelial cell development			-	-	-	-	-	-	-	-	-	-	-	-	-	-	-	-	-	-	-	-	-	-	-	-	-	-	-	-	-	-	-	-	-	-	-	-	-	-	-	-	0.00309926	-	-	-	-
	GO	GO:0002068 glandular epithelial cell development			-	-	-	-	-	-	-	-	-	-	-	-	-	-	-	-	-	-	-	-	-	-	-	-	-	-	-	-	-	-	-	-	-	-	-	-	-	-	-	-	0.00576622	-	-	-	-
	GO	GO:0002218 activation of innate immune response			0.0121673	0.00340458	-	-	-	-	-	-	0.037502	0.0148793	-	-	1.1335e-05	0.00736931	-	-	-	-	-	-	-	-	-	9.10692e-05	-	-	-	-	-	-	-	-	-	-	-	-	-	-	-	-	-	-	-	-	-
	GO	GO:0002220 innate immune response activating cell surface receptor signaling pat			-	0.000534857	-	-	-	-	-	-	-	0.00121802	-	-	-	-	-	-	-	-	-	-	-	-	-	-	-	-	-	-	-	-	-	-	-	-	-	-	-	-	-	-	-	-	-	-	-
	GO	GO:0002220 innate immune response activating cell surface receptor signaling pathway			-	-	-	-	-	-	-	-	-	-	-	-	-	-	-	-	-	-	-	-	-	-	-	0.000174586	-	-	-	-	-	-	-	-	-	-	-	-	-	-	-	-	-	-	-	-	-
	GO	GO:0002221 pattern recognition receptor signaling pathway			0.0235698	-	-	-	-	-	-	-	-	0.0250312	-	-	3.45697e-13	0.012091	-	-	-	-	-	-	-	-	3.63442e-07	6.52717e-07	-	-	-	-	-	-	-	-	-	-	-	-	0.0236106	-	-	-	-	-	-	-	-
	GO	GO:0002223 stimulatory C-type lectin receptor signaling pathway			-	0.00165569	-	-	-	-	-	-	-	0.000370952	-	-	-	-	-	-	-	-	-	-	-	-	-	0.00019976	-	-	-	-	-	-	-	-	-	-	-	-	-	-	-	-	-	-	-	-	-
	GO	GO:0002224 toll-like receptor signaling pathway			-	-	-	-	-	-	-	-	-	0.0480385	-	-	7.90761e-09	-	-	-	-	-	-	-	-	-	0.000469017	9.02183e-05	-	-	-	-	-	-	-	-	-	-	-	-	-	-	-	-	-	-	-	-	-
	GO	GO:0002228 natural killer cell mediated immunity			-	-	-	-	-	-	-	-	-	-	-	-	0.0103836	-	-	-	-	-	-	-	-	-	-	-	-	-	-	-	-	-	-	-	-	-	-	-	-	-	-	-	-	-	-	-	-
	GO	GO:0002230 positive reg. of defense response to virus by host			-	-	-	-	-	-	-	-	0.0264694	-	-	-	0.000523713	-	-	-	-	-	-	-	-	-	0.0136274	0.00896794	-	-	-	-	-	-	-	-	-	-	-	-	-	-	-	-	-	-	-	-	-
	GO	GO:0002232 leukocyte chemotaxis involved in inflammatory response			-	-	-	-	-	-	-	-	-	-	-	-	-	-	-	-	-	-	-	-	-	-	-	-	-	-	-	-	-	-	-	-	-	0.026465	-	-	-	-	-	-	-	-	-	-	-
	GO	GO:0002237 response to molecule of bacterial origin			0.0132994	0.0132316	-	-	-	-	0.0362346	-	0.00014522	8.39938e-06	-	-	1.25722e-15	0.000339235	-	-	-	-	-	-	-	-	1.79175e-08	2.45005e-08	-	-	-	-	0.00743904	-	-	-	1.39028e-05	0.0441142	-	-	-	-	-	-	0.0109027	-	-	-	1.78587e-05
	GO	GO:0002244 hematopoietic progenitor cell differentiation			-	-	-	-	-	-	-	-	-	-	-	-	-	-	-	-	-	-	-	-	-	-	-	-	-	-	-	-	-	-	-	-	-	-	-	-	-	-	-	-	-	-	-	-	-
	GO	GO:0002248 connective tissue replacement involved in inflammatory response wound			-	-	-	-	-	-	0.0339462	-	-	-	-	-	-	-	-	-	-	-	-	-	-	-	-	-	-	-	-	-	-	-	-	-	-	-	-	-	-	-	-	-	-	-	-	-	-
	GO	GO:0002248 connective tissue replacement involved in inflammatory response wound healing			-	-	-	-	-	-	-	-	-	-	-	-	-	-	-	-	-	-	-	-	-	-	-	-	-	-	-	-	-	-	-	-	-	-	-	-	-	-	-	-	-	-	-	-	-
	GO	GO:0002250 adaptive immune response			2.83124e-05	8.08261e-06	-	-	-	-	-	-	0.000186437	7.75426e-08	-	-	1.83136e-16	0.000658743	-	-	-	-	-	-	-	-	8.44196e-07	1.25008e-12	-	-	-	-	-	-	-	-	0.000304876	-	-	-	-	-	-	-	-	-	-	-	0.00112088
	GO	GO:0002251 organ or tissue specific immune response			0.0080414	-	-	-	-	-	-	-	-	0.00165972	-	-	-	-	-	-	-	-	-	-	-	-	-	0.0119068	-	-	-	-	-	-	-	-	-	-	-	-	-	-	-	-	-	-	-	-	-
	GO	GO:0002252 immune effector proc.			1.37244e-06	3.92019e-13	-	-	-	-	-	-	1.53577e-07	2.08302e-16	-	-	1.64099e-22	7.29604e-11	-	-	-	-	-	-	-	-	7.46399e-12	9.83431e-18	-	-	-	-	4.098e-05	0.0303398	-	-	4.10067e-11	3.71954e-05	-	-	-	-	-	-	0.00044938	-	-	-	1.62707e-05
	GO	GO:0002253 activation of immune response			0.0461205	0.000187802	-	-	-	-	-	-	0.0189424	1.5557e-05	-	-	2.02162e-14	0.000132876	-	-	-	-	-	-	-	-	0.0024487	4.66308e-08	-	-	-	-	-	-	-	-	8.84895e-06	0.0128179	-	-	-	-	-	-	-	-	-	-	-
	GO	GO:0002260 lymphocyte homeostasis			-	-	-	-	-	-	-	-	-	-	-	-	-	-	-	-	-	-	-	-	-	-	-	0.00214765	-	-	-	-	-	-	-	-	-	-	-	-	-	-	-	-	-	-	-	-	-
	GO	GO:0002262 myeloid cell homeostasis			-	-	-	-	-	2.23721e-05	-	-	0.0252459	0.0364399	-	-	-	-	-	-	0.000230712	0.000512114	-	-	-	0.0169365	0.00106228	-	-	-	-	-	-	-	-	-	-	-	-	-	-	-	-	-	-	-	-	-	-
	GO	GO:0002269 leukocyte activation involved in inflammatory response			-	-	-	-	-	-	-	-	0.0050937	0.0361642	-	-	-	0.00124267	-	-	-	-	-	-	-	-	-	0.000170533	-	-	-	-	-	-	-	-	-	-	-	-	-	-	-	-	-	-	-	-	-
	GO	GO:0002274 myeloid leukocyte activation			0.00121458	0.000570569	-	-	-	-	-	-	0.00101045	4.59646e-06	-	-	1.40252e-06	0.000453083	-	-	-	-	-	-	-	-	0.00221833	8.15545e-08	-	-	-	-	0.000261457	0.00713331	-	-	7.63112e-09	1.42479e-05	-	-	-	-	-	-	0.000209177	-	-	-	1.93558e-07
	GO	GO:0002275 myeloid cell activation involved in immune response			-	0.0128109	-	-	-	-	-	-	-	0.000649129	-	-	0.00407031	0.0326041	-	-	-	-	-	-	-	-	-	0.00579494	-	-	-	-	0.0192352	0.0471717	-	-	0.000199637	0.00225106	-	-	-	-	-	-	0.00523398	-	-	-	-
	GO	GO:0002279 mast cell activation involved in immune response			-	-	-	-	-	-	-	-	-	-	-	-	-	-	-	-	-	-	-	-	-	-	-	-	-	-	-	-	0.00312101	-	-	-	0.000154134	0.00247966	-	-	-	-	-	-	-	-	-	-	-
	GO	GO:0002281 macrophage activation involved in immune response			-	0.00538316	-	-	-	-	-	-	-	0.000103294	-	-	0.000206452	0.00388254	-	-	-	-	-	-	-	-	0.00878277	3.10341e-05	-	-	-	-	-	-	-	-	-	-	-	-	-	-	-	-	-	-	-	-	-
	GO	GO:0002285 lymphocyte activation involved in immune response			-	-	-	-	-	-	-	-	-	0.0159756	-	-	0.000202188	-	-	-	-	-	-	-	-	-	-	-	-	-	-	-	-	-	-	-	-	-	-	-	-	-	-	-	-	-	-	-	-
	GO	GO:0002286 T cell activation involved in immune response			-	-	-	-	-	-	-	-	-	-	-	-	8.38986e-07	-	-	-	-	-	-	-	-	-	0.0152249	0.0127826	-	-	-	-	-	-	-	-	-	-	-	-	-	-	-	-	-	-	-	-	-
	GO	GO:0002287 alpha-beta T cell activation involved in immune response			-	-	-	-	-	-	-	-	-	-	-	-	0.000195422	-	-	-	-	-	-	-	-	-	-	-	-	-	-	-	-	-	-	-	-	-	-	-	-	-	-	-	-	-	-	-	-
	GO	GO:0002292 T cell differentiation involved in immune response			-	-	-	-	-	-	-	-	-	-	-	-	5.89153e-05	-	-	-	-	-	-	-	-	-	0.0369767	0.0232954	-	-	-	-	-	-	-	-	-	-	-	-	-	-	-	-	-	-	-	-	-
	GO	GO:0002294 CD4-positive alpha-beta T cell differentiation involved in immune response			-	-	-	-	-	-	-	-	-	-	-	-	0.000941358	-	-	-	-	-	-	-	-	-	-	-	-	-	-	-	-	-	-	-	-	-	-	-	-	-	-	-	-	-	-	-	-
	GO	GO:0002313 mature B cell differentiation involved in immune response			-	-	-	-	-	-	-	-	-	-	-	-	-	-	-	-	-	-	-	-	-	-	-	-	-	-	-	-	-	-	-	-	-	-	-	-	-	-	-	-	0.00250649	-	-	-	-
	GO	GO:0002316 follicular B cell differentiation			-	-	-	-	-	-	-	-	-	0.0490566	-	-	-	-	-	-	-	-	-	-	-	-	-	-	-	-	-	-	-	-	-	-	-	-	-	-	-	-	-	-	-	-	-	-	-
	GO	GO:0002323 natural killer cell activation involved in immune response			-	-	-	-	-	-	-	-	-	-	-	-	-	-	-	-	-	-	-	-	-	-	-	-	-	-	-	-	0.0155598	0.0465141	-	-	-	-	-	-	-	-	-	-	-	-	-	-	-
	GO	GO:0002335 mature B cell differentiation			-	-	-	-	-	-	-	-	-	-	-	-	-	-	-	-	-	-	-	-	-	-	-	-	-	-	-	-	-	-	-	-	-	-	-	-	-	-	-	-	0.000793723	-	-	-	-
	GO	GO:0002339 B cell selection			-	-	-	-	-	-	-	-	-	0.0105662	-	-	-	-	-	-	-	-	-	-	-	-	-	-	-	-	-	-	-	-	-	-	-	-	-	-	-	-	-	-	-	-	-	-	-
	GO	GO:0002366 leukocyte activation involved in immune response			-	0.00590523	-	-	-	-	-	-	-	0.00011139	-	-	1.81197e-06	-	-	-	-	-	-	-	-	-	0.00902622	0.000250059	-	-	-	-	0.00278266	0.0221763	-	-	0.000930455	0.006768	-	-	-	-	-	-	0.000632894	-	-	-	-
	GO	GO:0002367 cytokine production involved in immune response			0.0255164	0.00230271	-	-	-	-	-	-	0.00205834	3.71201e-05	-	-	-	0.00117032	-	-	-	-	-	-	-	-	-	1.40912e-06	-	-	-	-	-	-	-	-	-	-	-	-	-	-	-	-	-	-	-	-	-
	GO	GO:0002369 T cell cytokine production			-	-	-	-	-	-	-	-	0.00541596	-	-	-	0.000594668	-	-	-	-	-	-	-	-	-	0.00641695	-	-	-	-	-	-	-	-	-	-	-	-	-	-	-	-	-	-	-	-	-	-
	GO	GO:0002376 immune system proc.			3.21946e-11	7.87897e-16	-	-	-	2.20161e-08	0.00795684	-	2.49174e-18	4.63468e-25	-	-	1.09539e-55	2.77864e-14	-	-	0.0041999	-	-	0.0326233	-	-	6.23069e-42	1.68562e-31	0.0004004	-	-	-	4.52149e-11	5.18717e-06	-	-	1.68399e-24	6.68144e-11	-	-	0.000473135	-	-	-	1.93889e-13	-	-	-	3.4709e-19
	GO	GO:0002377 immunoglobulin production			-	-	-	-	-	-	-	-	-	0.0426633	-	-	-	-	-	-	-	-	-	-	-	-	-	-	-	-	-	-	-	-	-	-	-	-	-	-	-	-	-	-	-	-	-	-	-
	GO	GO:0002385 mucosal immune response			-	-	-	-	-	-	-	-	-	0.0162959	-	-	-	-	-	-	-	-	-	-	-	-	-	-	-	-	-	-	-	-	-	-	-	-	-	-	-	-	-	-	-	-	-	-	-
	GO	GO:0002429 immune response-activating cell surface receptor signaling pathway			-	-	-	-	-	-	-	-	-	0.00311378	-	-	0.00180704	-	-	-	-	-	-	-	-	-	-	0.000417136	-	-	-	-	-	-	-	-	0.00073411	-	-	-	-	-	-	-	-	-	-	-	-
	GO	GO:0002437 inflammatory response to antigenic stimulus			-	0.00375147	-	-	-	-	-	-	-	0.00321237	-	-	-	-	-	-	-	-	-	-	-	-	-	0.00283337	-	-	-	-	-	-	-	-	-	-	-	-	-	-	-	-	-	-	-	-	-
	GO	GO:0002440 production of molecular mediator of immune response			-	0.00375147	-	-	-	-	-	-	-	3.38937e-06	-	-	2.78136e-05	0.00737213	-	-	-	-	-	-	-	-	-	9.7359e-06	-	-	-	-	-	-	-	-	-	-	-	-	-	-	-	-	-	-	-	-	-
	GO	GO:0002443 leukocyte mediated immunity			0.000172632	7.18856e-10	-	-	-	-	-	-	4.0954e-06	6.01475e-12	-	-	3.22532e-14	3.13584e-07	-	-	-	-	-	-	-	-	1.17189e-07	1.41358e-12	-	-	-	-	0.00505489	-	-	-	7.29215e-08	0.0122038	-	-	-	-	-	-	-	-	-	-	-
	GO	GO:0002444 myeloid leukocyte mediated immunity			-	-	-	-	-	-	-	-	-	0.0208119	-	-	-	-	-	-	-	-	-	-	-	-	-	-	-	-	-	-	0.00539338	-	-	-	3.83916e-06	0.00139624	-	-	-	-	-	-	-	-	-	-	-
	GO	GO:0002448 mast cell mediated immunity			-	-	-	-	-	-	-	-	-	-	-	-	-	-	-	-	-	-	-	-	-	-	-	-	-	-	-	-	0.00312101	0.0455934	-	-	2.60075e-05	0.00247966	-	-	-	-	-	-	-	-	-	-	-
	GO	GO:0002449 lymphocyte mediated immunity			0.000734485	6.333e-08	-	-	-	-	-	-	2.11333e-05	3.03841e-09	-	-	1.9087e-13	9.34342e-06	-	-	-	-	-	-	-	-	2.61053e-06	5.00303e-12	-	-	-	-	-	-	-	-	0.000475673	-	-	-	-	-	-	-	-	-	-	-	-
	GO	GO:0002455 humoral immune response mediated by circulating immunoglobulin			-	0.000195453	-	-	-	-	-	-	0.00538497	0.00501928	-	-	8.64373e-08	7.82752e-05	-	-	-	-	-	-	-	-	-	1.36298e-06	-	-	-	-	-	-	-	-	-	-	-	-	-	-	-	-	-	-	-	-	-
	GO	GO:0002456 T cell mediated immunity			0.00405422	0.000597666	-	-	-	-	-	-	0.00151152	0.000103658	-	-	1.62407e-06	0.0298961	-	-	-	-	-	-	-	-	1.17705e-05	1.22067e-05	-	-	-	-	-	-	-	-	-	-	-	-	-	-	-	-	-	-	-	-	-
	GO	GO:0002460 adaptive immune response based on somatic recombination of immune rec			0.000221438	4.52708e-06	-	-	-	-	-	-	0.000232579	2.02168e-07	-	-	-	-	-	-	-	-	-	-	-	-	-	-	-	-	-	-	-	-	-	-	0.000344787	-	-	-	-	-	-	-	-	-	-	-	-
	GO	GO:0002460 adaptive immune response based on somatic recombination of immune receptors built from im			-	-	-	-	-	-	-	-	-	-	-	-	3.30025e-16	0.000655285	-	-	-	-	-	-	-	-	1.70622e-07	6.84866e-11	-	-	-	-	-	-	-	-	-	-	-	-	-	-	-	-	-	-	-	-	-
	GO	GO:0002461 tolerance induction dependent upon immune response			-	-	-	-	-	-	-	-	-	-	-	-	0.000708118	-	-	-	-	-	-	-	-	-	0.0106034	-	-	-	-	-	-	-	-	-	-	-	-	-	-	-	-	-	-	-	-	-	-
	GO	GO:0002465 peripheral tolerance induction			-	-	-	-	-	-	-	-	-	-	-	-	-	-	-	-	-	-	-	-	-	-	0.00641695	-	-	-	-	-	-	-	-	-	-	-	-	-	-	-	-	-	-	-	-	-	-
	GO	GO:0002468 dendritic cell antigen processing and presentation			-	-	-	-	-	-	-	-	-	-	-	-	0.000521842	-	-	-	-	-	-	-	-	-	-	-	-	-	-	-	-	-	-	-	-	-	-	-	-	-	-	-	-	-	-	-	-
	GO	GO:0002474 antigen processing and presentation of peptide antigen via MHC class I			-	-	-	-	-	-	-	-	-	-	-	-	1.94694e-05	-	-	-	-	-	-	-	-	-	-	-	-	-	-	-	-	-	-	-	-	-	-	-	-	-	-	-	-	-	-	-	-
	GO	GO:0002475 antigen processing and presentation via MHC class Ib			-	-	-	-	-	-	-	-	-	-	-	-	-	-	-	-	-	-	-	-	-	-	0.0155412	-	-	-	-	-	-	-	-	-	-	-	-	-	-	-	-	-	-	-	-	-	-
	GO	GO:0002478 antigen processing and presentation of exogenous peptide antigen			0.0475262	0.00833868	-	-	-	-	-	-	-	0.00166561	-	-	9.81161e-05	0.00112956	-	-	-	-	-	-	-	-	0.00618096	0.000104701	-	-	-	-	-	-	-	-	-	-	-	-	-	-	-	-	-	-	-	-	-
	GO	GO:0002495 antigen processing and presentation of peptide antigen via MHC class			-	0.0161182	-	-	-	-	-	-	-	0.00325	-	-	-	-	-	-	-	-	-	-	-	-	-	-	-	-	-	-	-	-	-	-	-	-	-	-	-	-	-	-	-	-	-	-	-
	GO	GO:0002495 antigen processing and presentation of peptide antigen via MHC class II			-	-	-	-	-	-	-	-	-	-	-	-	-	0.00212144	-	-	-	-	-	-	-	-	-	0.000195216	-	-	-	-	-	-	-	-	-	-	-	-	-	-	-	-	-	-	-	-	-
	GO	GO:0002504 antigen processing and presentation of peptide or polysaccharide anti			-	0.0101095	-	-	-	-	-	-	-	0.0017687	-	-	-	-	-	-	-	-	-	-	-	-	-	-	-	-	-	-	-	-	-	-	-	-	-	-	-	-	-	-	-	-	-	-	-
	GO	GO:0002504 antigen processing and presentation of peptide or polysaccharide antigen via MHC class II			-	-	-	-	-	-	-	-	-	-	-	-	0.00363739	0.00111789	-	-	-	-	-	-	-	-	-	5.57557e-05	-	-	-	-	-	-	-	-	-	-	-	-	-	-	-	-	-	-	-	-	-
	GO	GO:0002507 tolerance induction			-	-	-	-	-	-	-	-	-	-	-	-	9.81161e-05	0.0441789	-	-	-	-	-	-	-	-	0.000148379	0.00381786	-	-	-	-	-	-	-	-	-	-	-	-	-	-	-	-	-	-	-	-	-
	GO	GO:0002517 T cell tolerance induction			-	-	-	-	-	-	-	-	-	-	-	-	-	-	-	-	-	-	-	-	-	-	0.0425586	-	-	-	-	-	-	-	-	-	-	-	-	-	-	-	-	-	-	-	-	-	-
	GO	GO:0002520 immune system development			-	0.0247176	-	-	-	0.00134669	-	-	0.00357451	1.31808e-06	-	-	1.06348e-08	-	-	-	0.0476613	0.00238972	-	0.0197058	-	-	1.11508e-06	2.08813e-05	0.0276899	-	-	-	9.172e-05	-	-	-	6.16472e-06	-	-	-	-	-	-	-	0.000240606	-	-	-	0.000695655
	GO	GO:0002521 leukocyte differentiation			0.0456762	0.000534857	-	-	-	-	-	-	-	1.30039e-05	-	-	1.69476e-07	0.0462876	-	-	-	-	-	-	-	-	0.000349288	1.40158e-07	-	-	-	-	1.35835e-05	-	-	-	0.00015919	-	-	-	-	-	-	-	0.000536044	-	-	-	0.000167449
	GO	GO:0002523 leukocyte migration involved in inflammatory response			-	-	-	-	-	-	-	-	-	-	-	-	-	-	-	-	-	-	-	-	-	-	-	-	-	-	-	-	-	0.0126299	-	-	0.00144645	0.000593267	-	-	-	-	-	-	-	-	-	-	0.00137944
	GO	GO:0002526 acute inflammatory response			0.0456762	-	-	-	-	-	-	-	-	-	-	-	-	-	-	-	-	-	-	-	-	-	-	-	-	-	-	-	-	-	-	-	0.00119879	-	-	-	-	-	-	-	-	-	-	-	-
	GO	GO:0002532 production of molecular mediator involved in inflammatory response			-	-	-	-	-	-	-	-	-	0.00410312	-	-	-	-	-	-	-	-	-	-	-	-	-	0.00497348	-	-	-	-	-	0.0465141	-	-	-	-	-	-	-	-	-	-	-	-	-	-	-
	GO	GO:0002534 cytokine production involved in inflammatory response			-	-	-	-	-	-	-	-	-	-	-	-	-	-	-	-	-	-	-	-	-	-	-	0.0150726	-	-	-	-	-	-	-	-	-	-	-	-	-	-	-	-	-	-	-	-	-
	GO	GO:0002538 arachidonic acid metabolite production involved in inflammatory respo			-	-	-	-	-	-	0.0339462	-	-	-	-	-	-	-	-	-	-	-	-	-	-	-	-	-	-	-	-	-	0.00405114	0.000133321	-	-	-	0.00184428	-	-	-	-	-	-	-	-	-	-	-
	GO	GO:0002538 arachidonic acid metabolite production involved in inflammatory response			-	-	-	-	-	-	-	-	-	-	-	-	-	-	-	-	-	-	-	-	-	-	-	-	-	-	-	-	-	-	-	-	-	-	-	-	-	-	-	-	0.000269898	0.000111787	-	-	0.000589828
	GO	GO:0002540 leukotriene production involved in inflammatory response			-	-	-	-	-	-	0.0339462	-	-	-	-	-	-	-	-	-	-	-	-	-	-	-	-	-	-	-	-	-	0.00405114	0.000133321	-	-	-	0.00184428	-	-	-	-	-	-	0.000269898	0.000111787	-	-	0.000589828
	GO	GO:0002544 chronic inflammatory response			-	-	-	-	-	-	-	-	-	-	-	-	0.00901438	-	-	-	-	-	-	-	-	-	0.0425586	-	-	-	-	-	-	-	-	-	-	0.0469106	-	-	-	-	-	-	-	-	-	-	-
	GO	GO:0002548 monocyte chemotaxis			-	-	-	-	-	-	-	-	-	-	-	-	0.000147946	0.0314382	-	-	-	-	-	-	-	-	0.000108189	0.0141225	-	-	-	-	-	-	-	-	-	-	-	-	-	-	-	-	0.00985727	-	-	-	0.000190303
	GO	GO:0002573 myeloid leukocyte differentiation			-	-	-	-	-	-	-	-	-	-	-	-	-	-	-	-	-	-	-	-	-	-	-	-	-	-	-	-	-	-	-	-	-	-	-	-	-	-	-	-	0.00216367	-	-	-	-
	GO	GO:0002577 reg. of antigen processing and presentation			-	-	-	-	-	-	-	-	-	0.0307235	-	-	0.00285923	-	-	-	-	-	-	-	-	-	-	0.00304716	-	-	-	-	-	-	-	-	-	-	-	-	-	-	-	-	-	-	-	-	-
	GO	GO:0002579 positive reg. of antigen processing and presentation			-	-	-	-	-	-	-	-	-	-	-	-	0.00645328	-	-	-	-	-	-	-	-	-	-	0.0150433	-	-	-	-	-	-	-	-	-	-	-	-	-	-	-	-	-	-	-	-	-
	GO	GO:0002580 reg. of antigen processing and presentation of peptide or polysacchar			-	-	-	-	-	-	-	-	-	0.0347016	-	-	-	-	-	-	-	-	-	-	-	-	-	-	-	-	-	-	-	-	-	-	-	-	-	-	-	-	-	-	-	-	-	-	-
	GO	GO:0002604 reg. of dendritic cell antigen processing and presentation			-	-	-	-	-	-	-	-	-	-	-	-	0.00439058	-	-	-	-	-	-	-	-	-	-	-	-	-	-	-	-	-	-	-	-	-	-	-	-	-	-	-	-	-	-	-	-
	GO	GO:0002643 reg. of tolerance induction			-	-	-	-	-	-	-	-	-	-	-	-	-	-	-	-	-	-	-	-	-	-	-	0.0150433	-	-	-	-	-	-	-	-	-	-	-	-	-	-	-	-	-	-	-	-	-
	GO	GO:0002645 positive reg. of tolerance induction			-	-	-	-	-	-	-	-	-	-	-	-	-	-	-	-	-	-	-	-	-	-	0.0425586	-	-	-	-	-	-	-	-	-	-	-	-	-	-	-	-	-	-	-	-	-	-
	GO	GO:0002673 reg. of acute inflammatory response			0.0220978	-	-	-	-	-	-	-	-	-	-	-	-	-	-	-	-	-	-	-	-	-	-	-	-	-	-	-	-	-	-	-	-	-	-	-	-	-	-	-	-	-	-	-	-
	GO	GO:0002676 reg. of chronic inflammatory response			-	-	-	-	-	-	-	-	-	-	-	-	-	-	-	-	-	-	-	-	-	-	0.0353567	-	-	-	-	-	-	-	-	-	-	-	-	-	-	-	-	-	-	-	-	-	-
	GO	GO:0002678 positive reg. of chronic inflammatory response			-	-	-	-	-	-	-	-	-	-	-	-	-	-	-	-	-	-	-	-	-	-	-	-	-	-	-	-	-	-	-	-	-	-	-	-	-	-	-	-	-	-	-	-	-
	GO	GO:0002682 reg. of immune system proc.			1.50887e-08	3.15944e-14	-	-	-	-	0.0104469	-	3.5514e-11	1.46753e-20	-	-	2.45244e-42	7.19935e-14	-	-	-	-	-	-	-	-	8.70011e-27	4.60027e-31	0.00401311	-	-	-	9.79546e-10	0.00455973	-	-	7.90463e-21	2.26795e-06	-	-	0.0143283	-	-	-	1.90079e-09	-	-	-	5.48111e-14
	GO	GO:0002683 negative reg. of immune system proc.			0.000215671	0.000195453	-	-	-	-	0.00536973	-	0.000290194	3.4736e-07	-	-	1.08046e-11	0.000179757	-	-	-	-	-	-	-	-	4.74327e-07	1.47583e-10	-	-	-	-	0.0115559	-	-	-	7.51971e-08	0.0251992	-	-	0.0287256	-	-	-	1.30874e-05	-	-	-	1.68388e-06
	GO	GO:0002684 positive reg. of immune system proc.			2.17541e-05	9.77699e-14	-	-	-	-	-	-	3.63105e-07	4.73486e-16	-	-	1.57562e-33	4.7642e-12	-	-	-	-	-	-	-	-	7.18926e-17	5.75406e-23	-	-	-	-	2.39244e-07	0.0125641	-	-	9.70123e-17	6.28407e-06	-	-	0.024935	-	-	-	3.75422e-06	-	-	-	3.51303e-11
	GO	GO:0002685 reg. of leukocyte migration			-	8.10603e-05	-	-	-	-	-	-	-	0.000694951	0.0449404	-	7.24726e-07	3.37343e-05	-	-	-	-	-	0.0116847	-	-	1.02247e-06	4.01556e-07	-	-	-	-	0.00818513	-	-	-	6.07554e-07	0.00123851	-	-	-	-	-	-	5.60594e-08	-	-	-	2.18087e-10
	GO	GO:0002686 negative reg. of leukocyte migration			-	-	-	-	-	-	-	-	-	-	-	-	-	-	-	-	-	-	-	0.00646449	-	-	-	-	-	-	-	-	-	-	-	-	-	-	-	-	-	-	-	-	-	-	-	-	-
	GO	GO:0002687 positive reg. of leukocyte migration			-	1.06649e-06	-	-	-	-	-	-	0.00544407	3.38937e-06	-	-	2.96682e-06	1.06543e-05	-	-	-	-	-	-	-	-	6.00785e-07	3.07031e-08	-	-	-	-	0.00428529	-	-	-	1.19273e-05	0.00419973	-	-	-	-	-	-	5.60599e-06	-	-	-	4.47893e-07
	GO	GO:0002688 reg. of leukocyte chemotaxis			-	0.000354194	-	-	-	-	-	-	-	-	-	-	5.81955e-07	1.2597e-05	-	-	-	-	-	-	-	-	-	-	-	-	-	-	-	-	-	-	0.00110245	0.0315345	-	-	-	-	-	-	0.0008466	-	-	-	9.46857e-06
	GO	GO:0002690 positive reg. of leukocyte chemotaxis			-	6.24992e-05	-	-	-	-	-	-	0.0416953	0.000230965	-	-	2.54541e-06	1.5994e-05	-	-	-	-	-	-	-	-	1.5711e-07	5.39566e-06	-	-	-	-	-	-	-	-	0.00208199	-	-	-	-	-	-	-	0.000821734	-	-	-	0.000103645
	GO	GO:0002694 reg. of leukocyte activation			0.00039079	8.08261e-06	-	-	-	-	0.0473897	-	0.000102354	1.1824e-08	-	-	7.14138e-12	0.00157136	-	-	-	-	-	-	-	-	4.42207e-05	7.0658e-12	-	-	-	-	6.98906e-07	0.00600588	-	-	2.55832e-12	0.000520656	-	-	-	-	-	-	0.000482155	-	-	-	1.21127e-07
	GO	GO:0002695 negative reg. of leukocyte activation			0.0178372	-	-	-	-	-	0.0240498	-	0.0012483	0.000587189	-	-	3.81192e-06	-	-	-	-	-	-	-	-	-	0.000386669	1.23797e-05	-	-	-	-	-	-	-	-	3.84595e-05	-	-	-	-	-	-	-	-	-	-	-	0.00106972
	GO	GO:0002696 positive reg. of leukocyte activation			0.0439863	0.000519466	-	-	-	-	-	-	-	0.000218418	-	-	6.99126e-08	0.0119266	-	-	-	-	-	-	-	-	0.0127657	6.29559e-07	-	-	-	-	0.00197211	-	-	-	8.97149e-06	0.0309003	-	-	-	-	-	-	-	-	-	-	-
	GO	GO:0002697 reg. of immune effector proc.			0.000219584	8.87603e-08	-	-	-	-	-	-	0.000275703	2.42878e-10	-	-	1.14893e-10	2.6923e-05	-	-	-	-	-	-	-	-	5.38868e-05	1.01007e-09	-	-	-	-	0.00539338	-	-	-	2.63732e-05	0.0171439	-	-	-	-	-	-	-	-	-	-	-
	GO	GO:0002698 negative reg. of immune effector proc.			-	-	-	-	-	-	-	-	-	0.0290924	-	-	-	-	-	-	-	-	-	-	-	-	-	-	-	-	-	-	-	-	-	-	-	-	-	-	-	-	-	-	-	-	-	-	-
	GO	GO:0002699 positive reg. of immune effector proc.			0.00997047	5.3785e-05	-	-	-	-	-	-	0.000106312	1.15708e-08	-	-	1.47435e-10	0.00100266	-	-	-	-	-	-	-	-	2.15678e-05	9.98501e-10	-	-	-	-	0.00616959	-	-	-	0.000151595	0.00912745	-	-	-	-	-	-	-	-	-	-	0.000151766
	GO	GO:0002700 reg. of production of molecular mediator of immune response			-	0.0161825	-	-	-	-	-	-	0.00802293	1.5557e-05	-	-	2.4405e-05	0.0374857	-	-	-	-	-	-	-	-	0.00199639	1.9042e-05	-	-	-	-	-	-	-	-	-	-	-	-	-	-	-	-	-	-	-	-	-
	GO	GO:0002702 positive reg. of production of molecular mediator of immune response			-	0.0355503	-	-	-	-	-	-	0.00544407	9.79417e-06	-	-	2.96682e-06	-	-	-	-	-	-	-	-	-	0.00126866	5.09618e-07	-	-	-	-	-	-	-	-	-	-	-	-	-	-	-	-	-	-	-	-	-
	GO	GO:0002703 reg. of leukocyte mediated immunity			0.028078	0.000100184	-	-	-	-	-	-	0.0122983	1.20953e-07	-	-	3.7259e-06	0.0441789	-	-	-	-	-	-	-	-	0.00350438	4.36773e-06	-	-	-	-	0.0178591	-	-	-	0.000719215	-	-	-	-	-	-	-	-	-	-	-	-
	GO	GO:0002705 positive reg. of leukocyte mediated immunity			-	0.00273054	-	-	-	-	-	-	0.00613409	1.55601e-06	-	-	1.2996e-06	-	-	-	-	-	-	-	-	-	0.000814683	2.83505e-05	-	-	-	-	-	-	-	-	-	-	-	-	-	-	-	-	-	-	-	-	-
	GO	GO:0002706 reg. of lymphocyte mediated immunity			-	0.00261329	-	-	-	-	-	-	0.0407977	2.46557e-05	-	-	6.05395e-05	-	-	-	-	-	-	-	-	-	-	5.34131e-05	-	-	-	-	-	-	-	-	-	-	-	-	-	-	-	-	-	-	-	-	-
	GO	GO:0002708 positive reg. of lymphocyte mediated immunity			-	0.0437315	-	-	-	-	-	-	0.0216183	0.000316629	-	-	9.77615e-06	-	-	-	-	-	-	-	-	-	0.00878277	0.000451426	-	-	-	-	-	-	-	-	-	-	-	-	-	-	-	-	-	-	-	-	-
	GO	GO:0002709 reg. of T cell mediated immunity			0.0284046	0.0155035	-	-	-	-	-	-	0.0422796	0.00270972	-	-	0.00055643	-	-	-	-	-	-	-	-	-	-	0.000965874	-	-	-	-	-	-	-	-	-	-	-	-	-	-	-	-	-	-	-	-	-
	GO	GO:0002711 positive reg. of T cell mediated immunity			-	-	-	-	-	-	-	-	0.019255	0.031727	-	-	0.000210203	-	-	-	-	-	-	-	-	-	0.00159423	0.0198026	-	-	-	-	-	-	-	-	-	-	-	-	-	-	-	-	-	-	-	-	-
	GO	GO:0002720 positive reg. of cytokine production involved in immune response			0.0284046	0.0195536	-	-	-	-	-	-	0.0012483	9.59818e-06	-	-	4.97001e-08	0.0187459	-	-	-	-	-	-	-	-	4.13266e-05	6.62773e-08	-	-	-	-	-	-	-	-	-	-	-	-	-	-	-	-	-	-	-	-	-
	GO	GO:0002724 reg. of T cell cytokine production			-	-	-	-	-	-	-	-	0.00541596	-	-	-	-	-	-	-	-	-	-	-	-	-	-	-	-	-	-	-	-	-	-	-	-	-	-	-	-	-	-	-	-	-	-	-	-
	GO	GO:0002726 positive reg. of T cell cytokine production			-	-	-	-	-	-	-	-	0.0037885	0.026604	-	-	0.000130148	-	-	-	-	-	-	-	-	-	0.00246327	-	-	-	-	-	-	-	-	-	-	-	-	-	-	-	-	-	-	-	-	-	-
	GO	GO:0002732 positive reg. of dendritic cell cytokine production			-	-	-	-	-	-	-	-	-	0.0395287	-	-	-	-	-	-	-	-	-	-	-	-	0.0353567	-	-	-	-	-	-	-	-	-	-	-	-	-	-	-	-	-	-	-	-	-	-
	GO	GO:0002753 cytoplasmic pattern recognition receptor signaling pathway			-	-	-	-	-	-	-	-	-	-	-	-	6.97064e-08	-	-	-	-	-	-	-	-	-	6.44054e-06	0.0115779	-	-	-	-	-	-	-	-	-	-	-	-	-	-	-	-	-	-	-	-	-
	GO	GO:0002755 MyD88-dependent toll-like receptor signaling pathway			-	-	-	-	-	-	-	-	-	-	-	-	0.00285923	-	-	-	-	-	-	-	-	-	-	-	-	-	-	-	-	-	-	-	-	-	-	-	-	-	-	-	-	-	-	-	-
	GO	GO:0002757 immune response-activating signal transduction			-	-	-	-	-	-	-	-	-	0.00311378	-	-	0.00180704	-	-	-	-	-	-	-	-	-	-	0.000417136	-	-	-	-	-	-	-	-	0.00073411	-	-	-	-	-	-	-	-	-	-	-	-
	GO	GO:0002758 innate immune response-activating signal transduction			-	0.000534857	-	-	-	-	-	-	-	0.00121802	-	-	-	-	-	-	-	-	-	-	-	-	-	0.000174586	-	-	-	-	-	-	-	-	-	-	-	-	-	-	-	-	-	-	-	-	-
	GO	GO:0002762 negative reg. of myeloid leukocyte differentiation			-	-	-	-	-	-	-	-	-	-	-	-	-	-	-	-	-	-	-	-	-	-	-	-	-	-	-	-	-	-	-	-	-	-	-	-	-	-	-	-	0.0108892	-	-	-	-
	GO	GO:0002764 immune response-regulating signaling pathway			-	-	-	-	-	-	-	-	-	6.2069e-05	-	-	6.92248e-15	0.00207712	-	-	-	-	-	-	-	-	9.28034e-06	3.56239e-10	-	-	-	-	-	-	-	-	0.00115537	-	-	-	0.0406526	-	-	-	-	-	-	-	-
	GO	GO:0002768 immune response-regulating cell surface receptor signaling pathway			-	-	-	-	-	-	-	-	-	0.00200527	-	-	0.000288643	-	-	-	-	-	-	-	-	-	-	0.00022954	-	-	-	-	0.0110306	-	-	-	0.000197343	-	-	-	-	-	-	-	-	-	-	-	-
	GO	GO:0002775 antimicrobial peptide production			-	-	-	-	-	-	-	-	-	-	-	-	-	-	-	-	-	-	-	-	-	-	-	-	0.030252	-	-	-	-	-	-	-	-	-	-	-	-	-	-	-	-	-	-	-	-
	GO	GO:0002778 antibacterial peptide production			-	-	-	-	-	-	-	-	-	-	-	-	-	-	-	-	-	-	-	-	-	-	-	-	0.0175659	-	-	-	-	-	-	-	-	-	-	-	-	-	-	-	-	-	-	-	-
	GO	GO:0002790 peptide secretion			-	-	-	-	-	-	-	-	-	-	0.0156986	-	-	-	-	-	-	-	-	-	-	-	-	-	-	-	-	-	-	-	-	-	-	-	-	-	-	-	-	-	-	-	-	-	-
	GO	GO:0002819 reg. of adaptive immune response			0.00156144	0.0132316	-	-	-	-	-	-	0.0425861	6.78045e-05	-	-	1.78402e-08	-	-	-	-	-	-	-	-	-	0.00153266	2.6167e-06	-	-	-	-	-	-	-	-	-	-	-	-	-	-	-	-	-	-	-	-	-
	GO	GO:0002821 positive reg. of adaptive immune response			0.0205197	-	-	-	-	-	-	-	0.0189767	0.00141438	-	-	5.81955e-07	-	-	-	-	-	-	-	-	-	0.00272387	0.000393338	-	-	-	-	-	-	-	-	-	-	-	-	-	-	-	-	-	-	-	-	-
	GO	GO:0002822 reg. of adaptive immune response based on somatic recombination of im			0.0128204	0.017345	-	-	-	-	-	-	-	0.000285857	-	-	-	-	-	-	-	-	-	-	-	-	-	-	-	-	-	-	-	-	-	-	-	-	-	-	-	-	-	-	-	-	-	-	-
	GO	GO:0002822 reg. of adaptive immune response based on somatic recombination of immune receptors built			-	-	-	-	-	-	-	-	-	-	-	-	1.69476e-07	-	-	-	-	-	-	-	-	-	0.00361785	5.23461e-05	-	-	-	-	-	-	-	-	-	-	-	-	-	-	-	-	-	-	-	-	-
	GO	GO:0002824 positive reg. of adaptive immune response based on somatic recombinat			0.0227241	-	-	-	-	-	-	-	0.0289232	0.00160544	-	-	-	-	-	-	-	-	-	-	-	-	-	-	-	-	-	-	-	-	-	-	-	-	-	-	-	-	-	-	-	-	-	-	-
	GO	GO:0002824 positive reg. of adaptive immune response based on somatic recombination of immune recept			-	-	-	-	-	-	-	-	-	-	-	-	3.30041e-07	-	-	-	-	-	-	-	-	-	0.00219616	0.000719377	-	-	-	-	-	-	-	-	-	-	-	-	-	-	-	-	-	-	-	-	-
	GO	GO:0002825 reg. of T-helper 1 type immune response			-	-	-	-	-	-	-	-	-	-	-	-	0.000207593	-	-	-	-	-	-	-	-	-	-	-	-	-	-	-	-	-	-	-	-	-	-	-	-	-	-	-	-	-	-	-	-
	GO	GO:0002827 positive reg. of T-helper 1 type immune response			-	-	-	-	-	-	-	-	-	-	-	-	0.000523713	-	-	-	-	-	-	-	-	-	-	-	-	-	-	-	-	-	-	-	-	-	-	-	-	-	-	-	-	-	-	-	-
	GO	GO:0002828 reg. of type 2 immune response			-	-	-	-	-	-	-	-	-	-	-	-	0.000501988	-	-	-	-	-	-	-	-	-	-	-	-	-	-	-	-	-	-	-	-	-	-	-	-	-	-	-	-	-	-	-	-
	GO	GO:0002830 positive reg. of type 2 immune response			-	-	-	-	-	-	-	-	-	-	-	-	0.000206452	-	-	-	-	-	-	-	-	-	0.000622892	-	-	-	-	-	-	-	-	-	-	-	-	-	-	-	-	-	-	-	-	-	-
	GO	GO:0002831 reg. of response to biotic stimulus			2.17541e-05	1.04469e-05	-	-	-	-	-	-	5.38692e-08	2.94843e-08	-	-	3.72671e-22	2.54557e-06	-	-	-	-	-	-	-	-	3.14627e-17	2.57739e-13	2.4184e-05	-	-	-	-	-	-	-	0.00024196	-	-	-	0.000458929	-	-	-	-	-	-	-	-
	GO	GO:0002832 negative reg. of response to biotic stimulus			-	-	-	-	-	-	-	-	0.0127845	0.0100937	-	-	5.94954e-08	-	-	-	-	-	-	-	-	-	4.09744e-07	0.00886234	6.90057e-05	-	-	-	-	-	-	-	-	-	-	-	0.0461828	-	-	-	-	-	-	-	-
	GO	GO:0002833 positive reg. of response to biotic stimulus			0.00090376	4.98688e-05	-	-	-	-	-	-	0.00158337	2.46557e-05	-	-	1.94482e-12	8.40938e-06	-	-	-	-	-	-	-	-	3.29681e-09	5.80767e-09	-	-	-	-	-	-	-	-	-	-	-	-	0.0216795	-	-	-	-	-	-	-	-
	GO	GO:0002861 reg. of inflammatory response to antigenic stimulus			0.0125432	0.00158665	-	-	-	-	-	-	-	0.0144952	-	-	-	-	-	-	-	-	-	-	-	-	-	0.00158115	-	-	-	-	-	-	-	-	-	-	-	-	-	-	-	-	-	-	-	-	-
	GO	GO:0002862 negative reg. of inflammatory response to antigenic stimulus			0.0475262	0.0437315	-	-	-	-	-	-	-	-	-	-	-	-	-	-	-	-	-	-	-	-	-	0.010488	-	-	-	-	-	-	-	-	-	-	-	-	-	-	-	-	-	-	-	-	-
	GO	GO:0002866 positive reg. of acute inflammatory response to antigenic stimulus			-	-	-	-	-	-	-	-	-	-	-	-	-	-	-	-	-	-	-	-	-	-	-	-	-	-	-	-	-	-	-	-	-	-	-	-	-	-	-	-	-	-	-	-	-
	GO	GO:0002885 positive reg. of hypersensitivity			-	-	-	-	-	-	-	-	-	-	-	-	-	-	-	-	-	-	-	-	-	-	-	-	-	-	-	-	-	-	-	-	-	-	-	-	-	-	-	-	-	-	-	-	-
	GO	GO:0002886 reg. of myeloid leukocyte mediated immunity			-	-	-	-	-	-	-	-	-	0.0134824	-	-	-	-	-	-	-	-	-	-	-	-	-	-	-	-	-	-	-	-	-	-	0.000180767	0.00330533	-	-	-	-	-	-	-	-	-	-	0.000705066
	GO	GO:0002887 negative reg. of myeloid leukocyte mediated immunity			-	-	-	-	-	-	-	-	-	-	-	-	-	-	-	-	-	-	-	-	-	-	-	-	-	-	-	-	-	-	-	-	-	-	-	-	-	-	-	-	0.0103336	-	-	-	-
	GO	GO:0003002 regionalization			-	-	-	-	-	-	-	-	-	-	-	-	-	-	-	-	-	0.000633023	-	-	-	-	-	-	-	-	-	-	-	-	-	-	-	-	-	-	-	-	-	-	-	-	-	-	-
	GO	GO:0003006 developmental proc. involved in reproduction			-	-	-	-	-	-	-	-	-	-	-	-	-	-	-	-	-	-	-	-	-	-	-	-	-	-	-	-	0.00223211	-	-	-	-	-	-	-	-	-	-	-	-	-	-	-	-
	GO	GO:0003007 heart morphogenesis			-	-	0.000287758	1.62334e-05	-	-	-	-	-	-	0.000723067	0.027658	-	-	-	-	-	6.68727e-07	-	0.00435534	-	-	-	-	-	-	-	-	-	-	-	-	0.00121167	-	-	-	-	-	-	-	1.85853e-05	-	-	-	1.25901e-05
	GO	GO:0003008 system proc.			1.19226e-11	-	0.00311357	0.000408725	7.33137e-08	-	0.0211332	-	0.000336454	-	-	-	-	-	-	-	-	9.55605e-06	-	0.0173368	-	-	-	-	0.00114884	-	-	-	1.81108e-10	0.00649803	0.00144688	0.00725323	5.48556e-09	1.16481e-06	0.00160475	-	-	-	-	-	0.000118819	-	-	-	1.16709e-05
	GO	GO:0003012 muscle system proc.			-	-	-	0.00574442	-	-	-	-	-	-	-	0.041889	-	-	-	-	-	0.00555577	-	0.0353703	-	-	-	-	-	-	-	-	9.77983e-05	-	-	-	0.000319521	5.02937e-05	-	-	-	-	-	-	0.00108884	-	-	-	0.00111555
	GO	GO:0003013 circulatory system proc.			-	-	0.00075889	4.53133e-12	-	-	-	-	-	-	-	1.59026e-05	-	-	-	-	-	1.33854e-10	-	4.66971e-05	-	-	-	-	-	-	-	-	0.000252928	-	-	-	1.81253e-05	0.00248466	0.0155859	-	-	-	-	-	1.65331e-05	-	-	-	0.000418341
	GO	GO:0003014 renal system proc.			-	-	-	0.0137751	-	-	0.0066876	-	-	-	-	0.0196115	-	-	-	-	-	-	-	0.0123035	-	-	-	-	-	-	-	-	-	-	0.0116584	-	-	-	-	-	-	-	-	-	-	-	-	-	-
	GO	GO:0003015 heart proc.			-	-	-	2.26444e-07	-	-	-	-	-	-	-	0.00158484	-	-	-	-	-	1.41003e-06	-	0.00223469	-	-	-	-	-	-	-	-	0.000352428	-	-	-	0.00015919	0.000551047	-	-	-	-	-	-	0.00501964	-	-	-	-
	GO	GO:0003018 vascular proc. in circulatory system			-	-	0.00268704	0.000127495	-	-	-	-	-	-	-	0.00500635	-	-	-	-	-	3.06375e-05	-	0.00283937	-	-	-	-	-	-	-	-	-	-	-	-	-	-	-	-	-	-	-	-	-	-	-	-	-
	GO	GO:0003044 reg. of systemic arterial blood pressure mediated by a chemical signa			-	-	-	0.00181642	-	-	0.0170983	-	-	-	-	0.0178194	-	-	-	-	-	-	-	-	-	-	-	-	-	-	-	-	-	-	-	-	-	-	-	-	-	-	-	-	-	-	-	-	-
	GO	GO:0003071 renal system proc. involved in reg. of systemic arterial blood pressu			-	-	-	0.0158174	-	-	0.00544629	-	-	-	-	0.0147362	-	-	-	-	-	-	-	-	-	-	-	-	-	-	-	-	-	-	-	-	-	-	-	-	-	-	-	-	-	-	-	-	-
	GO	GO:0003071 renal system proc. involved in reg. of systemic arterial blood pressure			-	-	-	-	-	-	-	-	-	-	-	-	-	-	-	-	-	-	-	0.0151116	-	-	-	-	-	-	-	-	-	-	-	-	-	-	-	-	-	-	-	-	-	-	-	-	-
	GO	GO:0003073 reg. of systemic arterial blood pressure			-	-	-	0.00109408	-	-	-	-	-	-	-	0.0157553	-	-	-	-	-	-	-	-	-	-	-	-	-	-	-	-	-	-	-	-	-	-	-	-	-	-	-	-	-	-	-	-	-
	GO	GO:0003081 reg. of systemic arterial blood pressure by renin-angiotensin			-	-	-	0.00374065	-	-	-	-	-	-	-	0.00328914	-	-	-	-	-	-	-	-	-	-	-	-	-	-	-	-	-	-	0.0471176	-	-	-	-	-	-	-	-	-	-	-	-	-	-
	GO	GO:0003094 glomerular filtration			-	-	-	-	-	-	-	-	-	-	-	-	-	-	-	-	-	-	-	-	-	-	-	-	-	-	-	-	-	0.0166817	-	-	-	-	-	-	-	-	-	-	-	-	-	-	-
	GO	GO:0003097 renal water transport			-	-	-	-	-	-	-	-	-	-	-	-	-	-	-	-	-	-	-	-	-	-	-	-	-	-	-	-	-	-	-	-	-	-	-	-	-	-	0.0390127	-	-	-	-	-	-
	GO	GO:0003148 outflow tract septum morphogenesis			-	-	0.0109738	0.00532169	-	-	-	-	-	-	-	0.0196115	-	-	-	-	-	0.00331767	-	-	-	-	-	-	-	-	-	-	-	-	-	-	-	-	-	-	-	-	-	-	-	-	-	-	-
	GO	GO:0003150 muscular septum morphogenesis			-	-	0.0171263	-	-	-	-	-	-	-	-	-	-	-	-	-	-	-	-	-	-	-	-	-	-	-	-	-	-	-	-	-	-	-	-	-	-	-	-	-	-	-	-	-	-
	GO	GO:0003151 outflow tract morphogenesis			-	-	0.000831425	0.000514463	-	-	-	-	-	-	-	-	-	-	-	-	-	0.00517616	-	-	-	-	-	-	-	-	-	-	-	-	-	-	-	-	-	-	-	-	-	-	-	-	-	-	-
	GO	GO:0003157 endocardium development			-	-	-	-	-	-	-	-	-	-	0.03638	-	-	-	-	-	-	-	-	-	-	-	-	-	-	-	-	-	-	-	-	-	-	-	-	-	-	-	-	-	-	-	-	-	-
	GO	GO:0003158 endothelium development			-	-	0.000385414	3.97684e-08	-	-	-	-	-	-	0.000886927	0.00650645	-	-	-	-	-	2.58103e-07	-	0.00335561	-	-	-	-	-	-	-	-	-	-	-	-	-	-	-	-	-	-	-	-	0.000142422	-	-	-	6.30155e-06
	GO	GO:0003163 sinoatrial node development			-	-	-	-	-	-	-	-	-	-	-	-	-	-	-	-	-	-	-	0.0173368	-	-	-	-	-	-	-	-	-	-	-	-	-	-	-	-	-	-	-	-	-	-	-	-	-
	GO	GO:0003170 heart valve development			-	-	0.000874509	0.00251128	-	-	-	-	-	-	-	-	-	-	-	-	-	0.000371768	-	0.0359976	-	-	-	-	-	-	-	-	-	-	-	-	-	-	-	-	-	-	-	-	0.00632097	-	-	-	-
	GO	GO:0003171 atrioventricular valve development			-	-	0.00107684	0.00374065	-	-	-	-	-	-	-	0.0150247	-	-	-	-	-	0.00238972	-	0.03676	-	-	-	-	-	-	-	-	-	-	-	-	-	-	-	-	-	-	-	-	-	-	-	-	-
	GO	GO:0003174 mitral valve development			-	-	-	0.0113717	-	-	-	-	-	-	-	-	-	-	-	-	-	-	-	-	-	-	-	-	-	-	-	-	-	-	-	-	-	-	-	-	-	-	-	-	-	-	-	-	-
	GO	GO:0003176 aortic valve development			-	-	0.0129647	-	-	-	-	-	-	-	-	-	-	-	-	-	-	0.000730296	-	-	-	-	-	-	-	-	-	-	-	-	-	-	-	-	-	-	-	-	-	-	-	-	-	-	-
	GO	GO:0003177 pulmonary valve development			-	-	-	0.0217854	-	-	-	-	-	-	-	-	-	-	-	-	-	0.0040347	-	-	-	-	-	-	-	-	-	-	-	-	-	-	-	-	-	-	-	-	-	-	-	-	-	-	-
	GO	GO:0003179 heart valve morphogenesis			-	-	0.00172638	0.00384406	-	-	-	-	-	-	-	-	-	-	-	-	-	0.000189006	-	-	-	-	-	-	-	-	-	-	-	-	-	-	-	-	-	-	-	-	-	-	0.0020421	-	-	-	-
	GO	GO:0003180 aortic valve morphogenesis			-	-	0.00541598	-	-	-	-	-	-	-	-	-	-	-	-	-	-	0.00077935	-	0.0231161	-	-	-	-	-	-	-	-	-	-	-	-	-	-	-	-	-	-	-	-	-	-	-	-	-
	GO	GO:0003181 atrioventricular valve morphogenesis			-	-	0.00541598	-	-	-	-	-	-	-	-	0.0267367	-	-	-	-	-	-	-	-	-	-	-	-	-	-	-	-	-	-	-	-	-	-	-	-	-	-	-	-	-	-	-	-	-
	GO	GO:0003183 mitral valve morphogenesis			-	-	-	-	-	-	-	-	-	-	-	0.041889	-	-	-	-	-	-	-	-	-	-	-	-	-	-	-	-	-	-	-	-	-	-	-	-	-	-	-	-	-	-	-	-	-
	GO	GO:0003184 pulmonary valve morphogenesis			-	-	-	-	-	-	-	-	-	-	-	-	-	-	-	-	-	0.00598577	-	-	-	-	-	-	-	0.0482007	-	-	-	-	-	-	-	-	-	-	-	-	-	-	-	-	-	-	-
	GO	GO:0003197 endocardial cushion development			-	-	0.0129647	0.00619425	-	-	-	-	-	-	0.00900243	0.0406641	-	-	-	-	-	0.000331043	-	-	-	-	-	-	-	-	-	-	-	-	-	-	-	-	-	-	-	-	-	-	0.00268559	-	-	-	6.39711e-05
	GO	GO:0003198 epithelial to mesenchymal transition involved in endocardial cushion			-	-	-	-	-	-	-	-	-	-	0.00681199	-	-	-	-	-	-	-	-	-	-	-	-	-	-	-	-	-	-	-	-	-	-	-	-	-	-	-	-	-	-	-	-	-	-
	GO	GO:0003203 endocardial cushion morphogenesis			-	-	0.0288568	-	-	-	-	-	-	-	0.00397986	-	-	-	-	-	-	-	-	-	-	-	-	-	-	-	-	-	-	-	-	-	-	-	-	-	-	-	-	-	-	-	-	-	0.000569633
	GO	GO:0003205 cardiac chamber development			-	-	4.27378e-05	0.000402071	-	-	-	-	-	-	0.00811933	-	-	-	-	-	-	5.22826e-05	-	0.0253876	-	-	-	-	-	-	-	-	-	-	-	-	-	-	-	-	-	-	-	-	0.000404768	-	-	-	0.000268859
	GO	GO:0003206 cardiac chamber morphogenesis			-	-	6.91447e-05	6.9121e-05	-	-	-	-	-	-	0.0104182	-	-	-	-	-	-	1.88809e-06	-	0.0115818	-	-	-	-	-	-	-	-	-	-	-	-	0.00261561	-	-	-	-	-	-	-	0.000151061	-	-	-	1.21898e-05
	GO	GO:0003207 cardiac chamber formation			-	-	0.00274934	-	-	-	-	-	-	-	-	-	-	-	-	-	-	-	-	-	-	-	-	-	-	-	-	-	-	-	-	-	-	-	-	-	-	-	-	-	-	-	-	-	-
	GO	GO:0003208 cardiac ventricle morphogenesis			-	-	0.00450397	-	-	-	-	-	-	-	-	-	-	-	-	-	-	0.0018353	-	-	-	-	-	-	-	-	-	-	-	-	-	-	-	-	-	-	-	-	-	-	-	-	-	-	-
	GO	GO:0003209 cardiac atrium morphogenesis			-	-	0.0265372	-	-	-	-	-	-	-	0.0293536	-	-	-	-	-	-	0.00412812	-	-	-	-	-	-	-	-	-	-	-	-	-	-	-	-	-	-	-	-	-	-	-	-	-	-	-
	GO	GO:0003214 cardiac left ventricle morphogenesis			-	-	0.00440382	-	-	-	-	-	-	-	-	-	-	-	-	-	-	-	-	-	-	-	-	-	-	-	-	-	-	-	-	-	-	-	-	-	-	-	-	-	-	-	-	-	-
	GO	GO:0003215 cardiac right ventricle morphogenesis			-	-	0.0457571	-	-	-	-	-	-	-	-	-	-	-	-	-	-	-	-	-	-	-	-	-	-	-	-	-	-	-	-	-	-	-	-	-	-	-	-	-	-	-	-	-	-
	GO	GO:0003228 atrial cardiac muscle tissue development			-	-	0.00647068	-	-	-	-	-	-	-	-	0.0347154	-	-	-	-	-	0.00746749	-	0.00459042	-	-	-	-	-	-	-	-	-	-	-	-	-	-	-	-	-	-	-	-	-	-	-	-	-
	GO	GO:0003229 ventricular cardiac muscle tissue development			-	-	-	-	-	-	-	-	-	-	-	-	-	-	-	-	-	0.00772834	-	-	-	-	-	-	-	-	-	-	-	-	-	-	-	-	-	-	-	-	-	-	-	-	-	-	-
	GO	GO:0003230 cardiac atrium development			-	-	0.0385903	0.00691649	-	-	-	-	-	-	0.0386595	-	-	-	-	-	-	0.00225035	-	-	-	-	-	-	-	-	-	-	-	-	-	-	-	-	-	-	-	-	-	-	-	-	-	-	-
	GO	GO:0003231 cardiac ventricle development			-	-	0.00147743	0.00814275	-	-	-	-	-	-	-	-	-	-	-	-	-	0.000747758	-	-	-	-	-	-	-	-	-	-	-	-	-	-	-	-	-	-	-	-	-	-	0.00919011	-	-	-	-
	GO	GO:0003272 endocardial cushion formation			-	-	0.0148725	-	-	-	-	-	-	-	0.00190232	-	-	-	-	-	-	-	-	-	-	-	-	-	-	-	-	-	-	-	-	-	-	-	-	-	-	-	-	-	-	-	-	-	0.000128413
	GO	GO:0003273 cell migration involved in endocardial cushion formation			-	-	0.0285588	-	-	-	0.0403473	-	-	-	0.0103616	-	-	-	-	-	-	-	-	-	-	-	-	-	-	-	-	-	-	-	-	-	-	-	-	-	-	-	-	-	-	-	-	-	-
	GO	GO:0003279 cardiac septum development			-	-	1.7078e-05	0.000375999	-	-	-	-	-	-	-	-	-	-	-	-	-	0.000831174	-	-	-	-	-	-	-	-	-	-	-	-	-	-	-	-	-	-	-	-	-	-	-	-	-	-	-
	GO	GO:0003281 ventricular septum development			-	-	0.00386925	0.0109233	-	-	-	-	-	-	-	-	-	-	-	-	-	-	-	-	-	-	-	-	-	-	-	-	-	-	-	-	-	-	-	-	-	-	-	-	-	-	-	-	-
	GO	GO:0003283 atrial septum development			-	-	-	0.0170533	-	-	-	-	-	-	-	-	-	-	-	-	-	-	-	-	-	-	-	-	-	-	-	-	-	-	-	-	-	-	-	-	-	-	-	-	-	-	-	-	-
	GO	GO:0003300 cardiac muscle hypertrophy			-	-	-	0.0136593	-	-	-	-	-	-	-	-	-	-	-	-	-	-	-	-	-	-	-	-	-	-	-	-	-	-	-	-	-	-	-	-	-	-	-	-	-	-	-	-	-
	GO	GO:0003333 amino acid transmembrane transport			-	-	-	-	-	-	-	-	-	-	-	-	-	-	-	-	-	-	-	-	-	-	-	-	-	-	-	-	-	-	-	-	-	-	0.00139815	-	-	-	0.0238558	-	-	-	-	-	-
	GO	GO:0005975 carbohydrate metabolic proc.			-	-	-	-	-	-	-	-	-	-	-	-	-	-	-	-	-	-	-	-	-	-	-	-	-	-	-	-	-	-	0.00144688	-	-	-	0.00217695	0.000345614	-	-	0.00240769	0.0225287	-	-	-	-	-
	GO	GO:0005976 polysaccharide metabolic proc.			-	-	-	-	-	-	-	-	-	-	0.0447357	-	-	-	-	-	-	-	-	-	-	-	-	-	-	-	-	-	-	-	-	-	-	-	-	-	-	-	-	-	-	-	-	-	-
	GO	GO:0005980 glycogen catabolic proc.			-	-	-	-	-	-	-	-	-	-	-	-	-	-	-	-	-	-	-	-	-	-	-	-	-	-	-	-	-	0.0399569	-	-	-	-	-	-	-	-	-	-	-	-	-	-	-
	GO	GO:0005984 disaccharide metabolic proc.			-	-	-	-	-	-	-	-	-	-	-	-	-	-	-	-	-	-	-	-	-	-	-	-	-	-	-	-	-	-	0.0142878	-	-	-	0.03437	0.0158064	-	-	-	-	-	-	-	-	-
	GO	GO:0005996 monosaccharide metabolic proc.			-	-	-	-	-	-	-	-	-	-	-	-	-	-	-	-	-	-	-	-	-	-	-	-	-	-	-	-	-	-	0.0018742	0.0270236	-	-	2.70186e-05	1.77256e-06	-	-	0.000156852	0.0301321	-	-	-	-	-
	GO	GO:0006000 fructose metabolic proc.			-	-	-	-	-	-	-	-	-	-	-	-	-	-	-	-	-	-	-	-	-	-	-	-	-	-	-	-	-	-	7.48383e-05	-	-	-	0.000504997	8.15829e-05	-	-	0.000146098	0.0359647	-	-	-	-	-
	GO	GO:0006001 fructose catabolic proc.			-	-	-	-	-	-	-	-	-	-	-	-	-	-	-	-	-	-	-	-	-	-	-	-	-	-	-	-	-	-	8.94644e-05	0.0211564	-	-	0.000306693	9.96832e-05	-	-	0.001657	0.0103029	-	-	-	-	-
	GO	GO:0006022 aminoglycan metabolic proc.			-	-	0.00553141	-	-	-	0.00828871	-	-	-	0.00072544	-	-	-	-	-	-	-	-	-	-	-	-	-	-	-	-	-	-	0.0346906	-	-	0.00353071	0.00072128	-	-	-	-	-	-	-	-	-	-	-
	GO	GO:0006023 aminoglycan biosynthetic proc.			-	-	-	-	-	-	-	-	-	-	-	-	-	-	-	-	-	-	-	-	-	-	-	-	-	-	-	-	-	-	-	-	-	0.0461684	-	-	-	-	-	-	-	-	-	-	-
	GO	GO:0006024 glycosaminoglycan biosynthetic proc.			-	-	-	-	-	-	-	-	-	-	-	-	-	-	-	-	-	-	-	-	-	-	-	-	-	-	-	-	-	-	-	-	-	0.0310484	-	-	-	-	-	-	-	-	-	-	-
	GO	GO:0006029 proteoglycan metabolic proc.			-	-	-	-	-	-	0.0384885	-	-	-	0.000131626	-	-	-	-	-	-	-	-	-	-	-	-	-	-	-	-	-	-	-	-	-	-	0.0276731	-	-	-	-	-	-	-	-	-	-	-
	GO	GO:0006044 N-acetylglucosamine metabolic proc.			-	-	-	-	-	-	-	-	-	-	0.0308505	-	-	-	-	-	-	-	-	-	-	-	-	-	-	-	-	-	-	-	-	-	-	-	-	-	-	-	-	-	-	-	-	-	-
	GO	GO:0006066 alcohol metabolic proc.			-	-	-	-	-	-	-	-	-	-	-	-	-	-	-	-	-	-	-	-	-	-	-	-	-	-	2.03957e-05	-	-	-	1.71187e-09	0.00336346	-	-	9.02882e-16	9.89574e-09	-	-	0.0028681	-	-	-	-	-	-
	GO	GO:0006067 ethanol metabolic proc.			-	-	-	-	-	-	-	-	-	-	-	-	-	-	-	-	-	-	-	-	-	-	-	-	-	-	-	-	-	-	-	-	-	-	-	-	-	-	0.0292064	-	-	-	-	-	-
	GO	GO:0006072 glycerol-3-phosphate metabolic proc.			-	-	-	-	-	-	-	-	-	-	-	-	-	-	-	-	-	-	-	-	-	-	-	-	-	-	0.0344443	-	-	-	-	-	-	-	0.03437	-	-	-	-	-	-	-	-	-	-
	GO	GO:0006081 cellular aldehyde metabolic proc.			-	-	-	-	-	-	-	-	-	-	-	-	-	-	-	-	-	-	-	-	-	-	-	-	-	-	-	-	-	-	0.000426906	-	-	-	9.42022e-06	0.000436965	-	-	0.000501364	0.0002533	-	-	-	-	-
	GO	GO:0006082 organic acid metabolic proc.			-	-	-	-	-	-	-	-	-	-	-	-	-	-	-	-	-	-	-	-	-	-	-	-	-	-	0.00672937	-	-	-	1.85339e-05	-	-	-	1.35678e-15	8.16935e-15	-	-	3.93641e-08	3.03833e-05	-	-	-	-	-
	GO	GO:0006091 generation of precursor metabolites and energy			-	-	-	-	-	-	-	-	-	-	-	-	-	-	-	-	-	-	-	-	-	-	-	-	-	-	-	-	-	-	-	-	-	-	0.0070205	-	-	-	-	-	-	-	-	-	-
	GO	GO:0006094 gluconeogenesis			-	-	-	-	-	-	-	-	-	-	-	-	-	-	-	-	-	-	-	-	-	-	-	-	-	-	-	-	-	-	-	0.0391202	-	-	-	0.0255643	-	-	0.0238558	-	-	-	-	-	-
	GO	GO:0006103 2-oxoglutarate metabolic proc.			-	-	-	-	-	-	-	-	-	-	-	-	-	-	-	-	-	-	-	-	-	-	-	-	-	-	-	-	-	-	-	-	-	-	0.0132797	0.044778	-	-	-	-	-	-	-	-	-
	GO	GO:0006107 oxaloacetate metabolic proc.			-	-	-	-	-	-	-	-	-	-	-	-	-	-	-	-	-	-	-	-	-	-	-	-	-	-	-	-	-	-	-	-	-	-	-	-	-	-	0.0390127	-	-	-	-	-	-
	GO	GO:0006113 fermentation			-	-	-	-	-	-	-	-	-	-	-	-	-	-	-	-	-	-	-	-	-	-	-	-	-	-	-	-	-	-	-	-	-	-	-	-	-	-	-	-	-	-	-	-	-
	GO	GO:0006119 oxidative phosphorylation			-	-	-	-	-	-	-	-	-	0.000945401	-	-	-	-	-	-	-	-	-	-	-	-	-	-	-	-	-	-	-	-	-	-	-	-	-	-	-	-	-	-	-	-	-	-	-
	GO	GO:0006122 mitochondrial electron transport ubiquinol to cytochrome c			-	-	-	-	-	-	-	-	-	0.0347016	-	-	-	-	-	-	-	-	-	-	-	-	-	-	-	-	-	-	-	-	-	-	-	-	-	-	-	-	-	-	-	-	-	-	-
	GO	GO:0006140 reg. of nucleotide metabolic proc.			-	-	-	-	-	-	-	-	-	-	-	-	0.00251625	-	-	-	-	-	-	-	-	-	-	0.00896794	-	-	-	-	-	-	-	-	-	-	-	-	-	-	-	-	-	-	-	-	-
	GO	GO:0006144 purine nucleobase metabolic proc.			-	-	-	-	-	-	-	-	-	-	-	-	-	-	-	-	-	-	-	-	-	-	-	-	-	-	-	-	-	-	-	-	-	-	0.00962721	0.0197206	-	-	0.026569	-	-	-	-	-	-
	GO	GO:0006145 purine nucleobase catabolic proc.			-	-	-	-	-	-	-	-	-	-	-	-	-	-	-	-	-	-	-	-	-	-	-	-	-	-	-	-	-	-	-	-	-	-	0.0206106	-	-	-	0.0390127	-	-	-	-	-	-
	GO	GO:0006152 purine nucleoside catabolic proc.			-	-	-	-	-	-	-	-	-	-	-	-	-	-	-	-	-	-	-	-	-	-	-	-	-	-	-	-	-	-	-	-	-	-	0.0049463	-	0.0406526	-	-	-	-	-	-	-	-
	GO	GO:0006154 adenosine catabolic proc.			-	-	-	-	-	-	-	-	-	-	-	-	-	-	-	-	-	-	-	-	-	-	-	-	-	-	-	-	-	-	-	-	-	-	-	-	0.0191032	-	0.0292064	-	-	-	-	-	-
	GO	GO:0006157 deoxyadenosine catabolic proc.			-	-	-	-	-	-	-	-	-	-	-	-	-	-	-	-	-	-	-	-	-	-	-	-	-	-	-	-	-	-	-	-	-	-	0.0206106	-	0.024935	-	0.0390127	-	-	-	-	-	-
	GO	GO:0006163 purine nucleotide metabolic proc.			-	-	-	-	-	-	-	-	-	-	-	-	-	-	-	-	-	-	-	-	-	-	-	-	-	-	-	-	-	-	-	-	-	-	0.0103327	0.037508	-	-	-	-	-	-	-	-	-
	GO	GO:0006188 IMP biosynthetic proc.			-	-	-	-	-	-	-	-	-	-	-	-	-	0.0160389	-	-	-	-	-	-	-	-	-	-	-	-	-	-	-	-	-	-	-	-	-	-	-	-	-	-	-	-	-	-	-
	GO	GO:0006196 AMP catabolic proc.			-	-	-	-	-	-	-	-	-	-	-	-	-	-	-	-	-	-	-	-	-	-	-	-	-	-	-	-	-	-	-	-	-	-	-	-	0.024935	-	0.0390127	-	-	-	-	-	-
	GO	GO:0006220 pyrimidine nucleotide metabolic proc.			-	-	-	-	-	-	-	-	-	-	-	-	-	-	-	-	-	-	-	-	-	-	-	0.0198026	-	-	-	-	-	-	-	-	-	-	0.0229135	-	-	-	-	-	-	-	-	-	-
	GO	GO:0006221 pyrimidine nucleotide biosynthetic proc.			-	-	-	-	-	-	-	-	-	-	-	-	-	0.0441789	-	-	-	-	-	-	-	-	-	-	-	-	-	-	-	-	-	-	-	-	-	-	-	-	-	-	-	-	-	-	-
	GO	GO:0006222 UMP biosynthetic proc.			-	-	-	-	-	-	-	-	-	-	-	-	-	0.0160389	-	-	-	-	-	-	-	-	-	-	-	-	-	-	-	-	-	-	-	-	-	-	-	-	-	-	-	-	-	-	-
	GO	GO:0006244 pyrimidine nucleotide catabolic proc.			-	-	-	-	-	-	-	-	-	-	-	-	-	-	-	-	-	-	-	-	-	-	-	-	-	-	-	-	-	-	-	-	-	-	0.0343843	-	-	-	-	-	-	-	-	-	-
	GO	GO:0006259 DNA metabolic proc.			-	-	-	-	-	-	-	-	-	-	-	-	-	0.0441789	-	-	-	-	-	-	-	-	-	0.000791247	-	-	-	-	-	-	-	-	-	-	-	-	-	-	-	-	-	-	-	-	-
	GO	GO:0006260 DNA replication			-	-	-	-	-	-	-	-	-	-	-	-	-	0.000339235	-	-	-	-	-	-	-	-	-	0.0170539	-	-	-	-	-	-	-	-	-	-	-	-	-	-	-	-	-	-	-	-	-
	GO	GO:0006261 DNA-templated DNA replication			-	-	-	-	-	-	-	-	-	-	-	-	-	0.000121372	-	-	-	-	-	-	-	-	-	0.00150821	-	-	-	-	-	-	-	-	-	-	-	-	-	-	-	-	-	-	-	-	-
	GO	GO:0006268 DNA unwinding involved in DNA replication			-	0.00833868	-	-	-	-	-	-	-	-	-	-	-	8.40938e-06	-	-	-	-	-	-	-	-	-	0.0011856	-	-	-	-	-	-	-	-	-	-	-	-	-	-	-	-	-	-	-	-	-
	GO	GO:0006270 DNA replication initiation			-	-	-	-	-	-	-	-	-	-	-	-	-	4.94778e-06	-	-	-	-	-	-	-	-	-	0.000170533	-	-	-	-	-	-	-	-	-	-	-	-	-	-	-	-	-	-	-	-	-
	GO	GO:0006335 DNA replication-dependent chromatin assembly			-	-	-	-	-	-	-	-	-	0.0207492	-	-	-	-	-	-	-	-	-	-	-	-	-	0.00896794	-	-	-	-	-	-	-	-	-	-	-	-	-	-	-	-	-	-	-	-	-
	GO	GO:0006351 transcription DNA-templated			-	-	-	0.000886534	-	-	-	-	-	-	-	0.00692759	-	-	-	-	-	3.7203e-05	-	0.0293128	-	-	-	-	-	-	-	-	-	-	-	-	-	-	-	-	-	-	-	-	-	-	-	-	-
	GO	GO:0006355 reg. of transcription DNA-templated			-	-	-	9.50405e-05	-	-	-	-	-	-	-	0.00371578	-	-	-	-	-	4.89245e-06	-	0.00820529	-	-	-	-	-	-	-	-	-	-	-	-	-	-	-	-	-	-	-	-	-	-	-	-	-
	GO	GO:0006357 reg. of transcription by RNA polymerase II			-	-	-	0.0101721	-	-	-	-	-	-	-	-	-	-	-	-	-	1.83802e-06	-	0.0098397	-	-	-	-	-	-	-	-	-	-	-	-	-	-	-	-	-	-	-	-	-	-	-	-	-
	GO	GO:0006382 adenosine to inosine editing			-	-	-	-	-	-	-	-	-	-	-	-	-	-	-	-	-	-	-	-	-	-	-	-	-	-	-	-	-	-	-	-	-	-	-	-	-	-	-	-	-	-	-	-	-
	GO	GO:0006412 translation			-	2.6333e-17	-	-	-	-	-	-	-	5.93142e-23	-	-	-	8.40938e-06	-	-	-	-	-	-	-	-	-	3.94075e-20	-	-	-	-	-	-	-	-	-	-	-	-	-	-	-	-	-	-	-	-	-
	GO	GO:0006464 cellular protein modification proc.			-	-	-	0.000621264	-	-	0.00386497	-	-	-	-	5.19267e-05	-	-	-	-	-	-	-	-	-	-	-	-	-	-	-	-	-	-	-	-	-	-	-	-	-	-	-	-	-	-	-	-	-
	GO	GO:0006468 protein phosphorylation			-	-	-	0.00247815	-	-	0.00950824	0.029426	-	-	-	0.0426517	-	-	-	-	-	0.0107279	-	-	-	-	-	-	-	-	-	-	0.016607	-	-	-	0.000594233	0.0166648	-	-	-	-	-	-	0.00146731	-	-	-	0.00106972
	GO	GO:0006477 protein sulfation			-	-	-	-	-	-	-	-	-	-	0.0149299	-	-	-	-	-	-	-	-	-	-	-	-	-	-	-	-	-	-	-	-	-	-	-	-	-	-	-	-	-	-	-	-	-	-
	GO	GO:0006486 protein glycosylation			-	-	-	-	-	-	-	-	-	-	-	0.00189164	-	-	-	-	-	-	-	-	-	-	-	-	-	-	-	-	-	-	-	-	-	-	-	-	-	-	-	-	-	-	-	-	-
	GO	GO:0006493 protein O-linked glycosylation			-	-	-	-	-	-	-	-	-	-	-	0.000793932	-	-	-	-	-	-	-	-	-	-	-	-	-	-	-	-	-	-	-	-	-	-	-	-	-	-	-	-	-	-	-	-	-
	GO	GO:0006508 proteolysis			-	-	-	-	-	-	-	-	-	-	-	-	0.0110471	-	-	-	-	-	-	-	-	-	0.0108795	-	-	-	-	-	-	-	-	-	-	-	-	-	-	-	-	-	-	-	-	-	-
	GO	GO:0006518 peptide metabolic proc.			-	3.42917e-14	-	-	-	-	-	-	-	3.27781e-21	-	-	-	0.000237445	-	-	-	-	-	-	-	-	-	1.52376e-18	-	-	-	-	-	-	-	-	-	-	-	-	-	-	-	-	-	-	-	-	-
	GO	GO:0006520 cellular amino acid metabolic proc.			-	-	-	-	-	-	-	-	-	-	-	-	-	-	-	-	-	-	-	-	-	-	-	-	-	-	-	-	-	-	-	-	-	-	-	-	-	-	0.000199662	0.00375041	-	-	-	-	-
	GO	GO:0006522 alanine metabolic proc.			-	-	-	-	-	-	-	-	-	-	-	-	-	-	-	-	-	-	-	-	-	-	-	-	-	-	-	-	-	-	-	-	-	-	-	-	-	-	0.0292064	-	-	-	-	-	-
	GO	GO:0006560 proline metabolic proc.			-	-	-	-	-	-	-	-	-	-	-	-	-	-	-	-	-	-	-	-	-	-	-	-	-	-	-	-	-	-	-	-	-	-	-	-	-	-	-	0.0247866	-	-	-	-	-
	GO	GO:0006563 L-serine metabolic proc.			-	-	-	-	-	-	-	-	-	-	-	-	-	0.0282903	-	-	-	-	-	-	-	-	-	-	-	-	-	-	-	-	-	-	-	-	-	-	-	-	-	-	-	-	-	-	-
	GO	GO:0006568 tryptophan metabolic proc.			0.020704	-	-	-	-	-	-	-	-	-	-	-	-	-	-	-	-	-	-	-	-	-	-	-	-	-	-	-	-	-	-	-	-	0.026465	-	-	-	-	-	-	-	-	-	-	-
	GO	GO:0006569 tryptophan catabolic proc.			0.020704	-	-	-	-	-	-	-	-	-	-	-	-	-	-	-	-	-	-	-	-	-	-	-	-	-	-	-	-	-	-	-	-	0.026465	-	-	-	-	-	-	-	-	-	-	-
	GO	GO:0006575 cellular modified amino acid metabolic proc.			-	-	-	-	-	-	-	-	-	-	-	-	-	-	-	-	-	-	-	-	-	-	-	-	-	-	-	-	-	-	1.78703e-05	-	-	-	1.97502e-09	6.88919e-09	-	-	0.00641161	0.0153853	-	-	-	-	-
	GO	GO:0006577 amino-acid betaine metabolic proc.			-	-	-	-	-	-	-	-	-	-	-	-	-	-	-	-	-	-	-	-	-	-	-	-	-	-	-	-	-	-	0.00369124	-	-	-	0.00122344	0.000273704	-	-	-	-	-	-	-	-	-
	GO	GO:0006578 amino-acid betaine biosynthetic proc.			-	-	-	-	-	-	-	-	-	-	-	-	-	-	-	-	-	-	-	-	-	-	-	-	-	-	-	-	-	-	-	-	-	-	-	-	-	-	0.0292064	-	-	-	-	-	-
	GO	GO:0006584 catecholamine metabolic proc.			-	-	0.0312966	-	-	-	-	-	-	-	-	-	-	-	-	-	-	-	-	-	-	-	-	-	-	-	-	-	-	-	-	-	-	-	-	-	-	-	-	-	-	-	-	-	-
	GO	GO:0006586 indolalkylamine metabolic proc.			0.020704	-	-	-	-	-	-	-	-	-	-	-	-	-	-	-	-	-	-	-	-	-	-	-	-	-	-	-	-	-	-	-	-	0.026465	-	-	-	-	-	-	-	-	-	-	-
	GO	GO:0006591 ornithine metabolic proc.			-	-	-	-	-	-	-	-	-	-	-	-	-	-	-	-	-	-	-	-	-	-	-	-	-	-	-	-	-	-	-	-	-	-	-	-	-	-	-	0.0131828	-	-	-	-	-
	GO	GO:0006629 lipid metabolic proc.			-	-	-	0.00122081	-	-	-	-	-	-	-	0.000228321	-	-	-	-	-	0.000776662	-	-	-	-	-	-	-	-	6.48916e-09	-	-	-	2.19884e-15	0.00131107	-	-	9.38288e-27	1.54456e-18	-	-	0.000419422	0.0280552	-	-	-	-	-
	GO	GO:0006631 fatty acid metabolic proc.			-	-	-	-	-	-	-	-	-	-	-	-	-	-	-	-	-	-	-	-	-	-	-	-	-	-	0.000710088	-	-	-	0.000415328	-	-	-	4.27446e-12	6.88919e-09	-	-	-	-	-	-	-	-	-
	GO	GO:0006633 fatty acid biosynthetic proc.			-	-	-	-	-	-	-	-	-	-	-	-	-	-	-	-	-	-	-	-	-	-	-	-	-	-	-	-	-	-	-	-	-	-	0.0405055	-	-	-	-	-	-	-	-	-	-
	GO	GO:0006635 fatty acid beta-oxidation			-	-	-	-	-	-	-	-	-	-	-	-	-	-	-	-	-	-	-	-	-	-	-	-	-	-	-	-	-	-	-	-	-	-	0.000221884	-	-	-	-	-	-	-	-	-	-
	GO	GO:0006637 acyl-CoA metabolic proc.			-	-	-	-	-	-	-	-	-	-	-	-	-	-	-	-	-	-	-	-	-	-	-	-	-	-	-	-	-	-	-	-	-	-	-	0.0496211	-	-	-	-	-	-	-	-	-
	GO	GO:0006638 neutral lipid metabolic proc.			-	-	-	-	-	-	-	-	-	-	-	-	-	-	-	-	-	0.00361554	-	-	-	-	-	-	-	-	0.00171831	-	-	-	3.58437e-06	-	-	-	8.39975e-08	4.28677e-06	-	-	0.0130297	-	-	-	-	-	-
	GO	GO:0006639 acylglycerol metabolic proc.			-	-	-	-	-	-	-	-	-	-	-	-	-	-	-	-	-	0.00740506	-	-	-	-	-	-	-	-	0.00153479	-	-	-	2.91644e-06	-	-	-	6.05819e-08	3.20624e-06	-	-	0.0116577	-	-	-	-	-	-
	GO	GO:0006640 monoacylglycerol biosynthetic proc.			-	-	-	-	-	-	-	-	-	-	-	-	-	-	-	-	-	-	-	-	-	-	-	-	-	-	-	-	-	-	0.0142878	-	-	-	0.03437	-	-	-	-	-	-	-	-	-	-
	GO	GO:0006641 triglyceride metabolic proc.			-	-	-	-	-	-	-	-	-	-	-	-	-	-	-	-	-	-	-	-	-	-	-	-	-	-	0.0144662	-	-	-	2.91644e-06	-	-	-	8.41759e-09	3.20624e-06	-	-	0.0141966	-	-	-	-	-	-
	GO	GO:0006643 membrane lipid metabolic proc.			-	-	-	-	-	-	-	-	-	-	-	0.044005	-	-	-	-	-	-	-	-	-	-	-	-	-	-	0.0438297	-	-	-	0.000153667	0.00725323	-	-	2.74891e-06	0.0148627	-	-	-	-	-	-	-	-	-
	GO	GO:0006644 phospholipid metabolic proc.			-	-	-	-	-	-	-	-	-	-	-	0.0386426	-	-	-	-	-	-	-	-	-	-	-	-	-	-	0.0276831	-	-	-	5.60894e-05	-	-	-	0.000142444	-	-	-	-	-	-	-	-	-	-
	GO	GO:0006650 glycerophospholipid metabolic proc.			-	-	-	-	-	-	-	-	-	-	-	-	-	-	-	-	-	-	-	-	-	-	-	-	-	-	-	-	-	-	0.0188521	-	-	-	-	-	-	-	-	-	-	-	-	-	-
	GO	GO:0006651 diacylglycerol biosynthetic proc.			-	-	-	-	0.0322042	-	-	-	-	-	-	-	-	-	-	-	-	-	-	-	-	-	-	-	-	-	-	-	-	-	-	-	-	-	-	-	-	-	-	-	-	-	-	-	-
	GO	GO:0006656 phosphatidylcholine biosynthetic proc.			-	-	-	-	-	-	-	-	-	-	-	-	-	-	-	-	-	-	-	-	-	-	-	-	-	-	-	-	-	-	0.0335812	-	-	-	0.0211392	-	-	-	-	-	-	-	0.0289745	-	-
	GO	GO:0006658 phosphatidylserine metabolic proc.			-	-	-	-	-	-	-	-	-	-	-	-	-	-	-	-	-	-	-	-	-	-	-	-	-	-	-	-	-	-	0.0471176	-	-	-	-	-	-	-	-	-	-	-	-	-	-
	GO	GO:0006665 sphingolipid metabolic proc.			-	-	-	-	-	-	-	-	-	-	-	0.0267367	-	-	-	-	-	-	-	-	-	-	-	-	-	-	-	-	-	-	0.000111341	0.00725323	-	-	1.59656e-06	0.0436814	-	-	-	-	-	-	-	-	-
	GO	GO:0006670 sphingosine metabolic proc.			-	-	-	-	-	-	-	-	-	-	-	-	-	-	-	-	-	-	-	-	-	-	-	-	-	-	-	-	-	-	-	-	-	-	0.039097	-	-	-	-	-	-	-	-	-	-
	GO	GO:0006672 ceramide metabolic proc.			-	-	-	-	-	-	-	-	-	-	-	0.0443314	-	-	-	-	-	-	-	-	-	-	-	-	-	-	0.0209479	-	-	-	0.000234373	0.00725323	-	-	1.83801e-06	-	-	-	-	-	-	-	-	-	-
	GO	GO:0006677 glycosylceramide metabolic proc.			-	-	-	-	-	-	-	-	-	-	-	-	-	-	-	-	-	-	-	-	-	-	-	-	-	-	-	-	-	-	0.0024019	-	-	-	0.000629873	-	-	-	-	-	-	-	-	-	-
	GO	GO:0006678 glucosylceramide metabolic proc.			-	-	-	-	-	-	-	-	-	-	-	-	-	-	-	-	-	-	-	-	-	-	-	-	-	-	0.0265262	-	-	-	0.000322239	-	-	-	0.00112445	-	-	-	-	-	-	-	-	-	-
	GO	GO:0006680 glucosylceramide catabolic proc.			-	-	-	-	-	-	-	-	-	-	-	-	-	-	-	-	-	-	-	-	-	-	-	-	-	-	-	-	-	-	0.0494343	-	-	-	0.00343093	-	-	-	-	-	-	-	-	-	-
	GO	GO:0006684 sphingomyelin metabolic proc.			-	-	-	-	-	-	-	-	-	-	-	-	-	-	-	-	-	-	-	-	-	-	-	-	-	-	-	-	-	-	0.00720168	0.02682	-	-	0.00603451	-	-	-	-	-	-	-	-	-	-
	GO	GO:0006685 sphingomyelin catabolic proc.			-	-	-	-	-	-	-	-	-	-	-	-	-	-	-	-	-	-	-	-	-	-	-	-	-	-	-	-	-	-	0.00369124	-	-	-	0.0132797	-	-	-	-	-	-	-	-	-	-
	GO	GO:0006687 glycosphingolipid metabolic proc.			-	-	-	-	-	-	-	-	-	-	-	-	-	-	-	-	-	-	-	-	-	-	-	-	-	-	-	-	-	-	-	-	-	-	0.0229135	-	-	-	-	-	-	-	-	-	-
	GO	GO:0006690 icosanoid metabolic proc.			-	-	-	-	-	-	-	-	-	-	-	-	-	-	-	-	-	-	-	-	-	-	-	-	-	-	-	-	-	0.0498873	-	-	-	0.0276731	0.0359621	0.00354617	-	-	-	-	-	-	-	-	-
	GO	GO:0006691 leukotriene metabolic proc.			-	-	-	-	-	-	-	-	-	-	-	-	-	-	-	-	-	-	-	-	-	-	-	-	-	-	-	-	0.0164469	0.000963047	-	-	0.00144645	0.00484564	-	-	-	-	-	-	0.000375548	-	-	-	0.000129692
	GO	GO:0006695 cholesterol biosynthetic proc.			-	-	-	-	-	-	-	-	-	-	-	-	-	-	-	-	-	-	-	-	-	-	-	-	-	-	-	-	-	-	-	-	-	-	0.00462704	-	-	-	-	-	-	-	-	-	-
	GO	GO:0006700 C21-steroid hormone biosynthetic proc.			-	-	-	-	-	-	-	-	-	-	-	-	-	-	-	-	-	-	-	-	-	-	-	-	-	-	-	-	0.0212178	-	-	-	-	-	-	-	-	-	-	-	-	-	-	-	-
	GO	GO:0006706 steroid catabolic proc.			-	-	-	-	-	-	-	-	-	-	-	-	-	-	-	-	-	-	-	-	-	-	-	-	-	-	0.0162842	-	-	-	-	-	-	-	-	-	-	-	-	-	-	-	-	-	-
	GO	GO:0006720 isoprenoid metabolic proc.			-	-	-	-	-	-	-	-	-	-	-	-	-	-	-	-	-	-	-	-	-	-	-	-	-	-	0.00185787	-	-	-	0.00110826	-	-	-	3.78217e-06	0.000246504	-	-	0.0110781	-	-	-	-	-	-
	GO	GO:0006721 terpenoid metabolic proc.			-	-	-	-	-	-	-	-	-	-	-	-	-	-	-	-	-	-	-	-	-	-	-	-	-	-	0.00057977	-	-	-	0.000144111	-	-	-	7.92948e-07	0.000155997	-	-	0.00440813	0.0359647	-	-	-	-	-
	GO	GO:0006730 one-carbon metabolic proc.			-	-	-	-	-	-	-	-	-	-	-	-	-	0.00775774	-	-	-	-	-	-	-	-	-	-	-	-	-	-	-	-	-	-	-	-	-	-	-	-	-	-	-	-	-	-	-
	GO	GO:0006749 glutathione metabolic proc.			-	-	-	-	-	-	-	-	-	-	-	-	-	-	-	-	-	-	-	-	-	-	-	-	-	-	-	-	-	-	-	-	-	-	9.18918e-06	5.24391e-05	-	-	-	-	-	-	-	0.028231	-
	GO	GO:0006753 nucleoside phosphate metabolic proc.			-	-	-	-	-	-	-	-	-	-	-	-	-	0.030938	-	-	-	-	-	-	-	-	-	-	-	-	-	-	-	-	0.00433732	-	-	-	0.000680855	0.00255833	0.0461828	-	0.0190904	-	-	-	-	-	-
	GO	GO:0006760 folic acid-containing compound metabolic proc.			-	-	-	-	-	-	-	-	-	-	-	-	-	0.0102269	-	-	-	-	-	-	-	-	-	-	-	-	-	-	-	-	-	-	-	-	-	-	-	-	-	-	-	-	-	-	-
	GO	GO:0006766 vitamin metabolic proc.			-	-	-	-	-	-	-	-	-	-	-	-	-	-	-	-	-	-	-	-	-	-	-	-	-	-	-	-	-	-	-	-	-	-	0.0025006	0.00249531	-	-	-	-	-	-	-	-	-
	GO	GO:0006767 water-soluble vitamin metabolic proc.			-	-	-	-	-	-	-	-	-	-	-	-	-	-	-	-	-	-	-	-	-	-	-	-	-	-	-	-	-	-	0.0334607	-	-	-	0.00852047	0.00736938	-	-	-	-	-	-	-	-	-
	GO	GO:0006777 Mo-molybdopterin cofactor biosynthetic proc.			-	-	-	-	-	-	-	-	-	-	-	-	-	-	-	-	-	-	-	-	-	-	-	-	-	-	-	-	-	-	-	-	-	-	-	-	-	-	0.0390127	-	-	-	-	-	-
	GO	GO:0006778 porphyrin-containing compound metabolic proc.			-	-	-	-	9.76515e-05	6.6773e-05	-	-	-	-	-	-	-	-	-	-	2.16652e-07	-	-	-	-	-	-	-	-	-	-	-	-	-	-	-	-	-	-	-	-	-	-	-	-	-	-	-	-
	GO	GO:0006779 porphyrin-containing compound biosynthetic proc.			-	-	-	-	0.00148093	0.000145801	-	-	-	-	-	-	-	-	-	-	8.10013e-06	-	-	-	-	-	-	-	-	-	-	-	-	-	-	-	-	-	-	-	-	-	-	-	-	-	-	-	-
	GO	GO:0006783 heme biosynthetic proc.			-	-	-	-	0.00412828	0.00153833	-	-	-	-	-	-	-	-	-	-	4.00346e-06	-	-	-	-	-	-	-	-	-	-	-	-	-	-	-	-	-	-	-	-	-	-	-	-	-	-	-	-
	GO	GO:0006787 porphyrin-containing compound catabolic proc.			-	-	-	-	-	-	-	-	-	-	-	-	-	-	-	-	0.0476613	-	-	-	-	-	-	-	-	-	-	-	-	-	-	-	-	-	-	-	-	-	-	-	-	-	-	-	-
	GO	GO:0006790 sulfur compound metabolic proc.			-	-	-	-	-	-	0.0453635	-	-	-	0.00421243	-	-	-	-	-	-	-	-	-	-	-	-	-	-	-	-	-	-	-	-	-	-	-	0.000315339	1.43136e-05	-	-	0.0076406	-	-	-	-	0.0207634	-
	GO	GO:0006793 phosphorus metabolic proc.			-	-	-	0.000247442	-	-	0.0241908	-	-	-	-	0.00547838	-	-	-	-	-	0.00412812	-	-	-	-	-	-	-	-	-	-	-	-	0.000322239	0.0176014	-	-	0.00245076	0.0217653	-	-	-	-	-	-	-	-	-
	GO	GO:0006796 phosphate-containing compound metabolic proc.			-	-	-	0.000503222	-	-	0.0235472	-	-	-	-	0.00997503	-	-	-	-	-	0.00300221	-	-	-	-	-	-	-	-	-	-	-	-	0.000262819	0.0173243	-	-	0.0025283	0.0245203	-	-	-	-	-	-	-	-	-
	GO	GO:0006801 superoxide metabolic proc.			-	-	-	-	-	-	-	-	-	-	-	-	-	-	-	-	-	-	-	-	-	-	-	-	-	-	-	-	-	-	0.0253674	0.00561609	-	-	-	-	-	-	-	-	-	-	-	-	-
	GO	GO:0006805 xenobiotic metabolic proc.			-	-	-	-	-	-	-	-	-	-	-	-	-	-	-	-	-	-	-	-	-	-	-	-	-	-	0.014423	-	-	-	-	-	-	-	6.10785e-05	0.00459583	-	-	0.0382097	-	-	-	-	-	-
	GO	GO:0006809 nitric oxide biosynthetic proc.			-	-	-	-	-	-	-	-	-	0.0185751	-	-	0.0129856	-	-	-	-	-	-	-	-	-	-	0.00776581	-	-	-	-	-	-	-	-	-	-	-	-	-	-	-	-	-	-	-	-	-
	GO	GO:0006810 transport			8.01986e-06	-	-	-	2.57869e-05	0.0328989	-	-	0.0012483	-	-	-	-	-	-	-	0.0367287	-	-	-	-	-	-	-	-	-	0.000392255	-	0.000840095	-	3.33856e-11	0.0143926	0.000136397	0.00273402	2.32151e-12	0.000155997	-	-	-	-	-	-	-	-	0.000301852
	GO	GO:0006811 ion transport			5.59912e-21	2.19123e-10	-	-	5.62627e-16	-	-	-	3.19506e-10	0.000145316	-	-	-	0.000138938	-	-	-	-	-	-	-	-	-	-	0.030252	-	-	-	0.00560533	-	3.09647e-05	-	0.000319521	-	4.08042e-06	0.000415815	-	-	-	-	-	-	-	-	-
	GO	GO:0006812 cation transport			4.31072e-14	2.98324e-08	-	-	2.83049e-09	-	-	-	1.53577e-07	5.97083e-05	-	-	-	0.000829225	-	-	-	-	-	-	-	-	-	-	0.0064601	-	-	-	0.00305706	-	0.0302559	-	0.000174006	-	0.00673864	-	-	-	-	-	-	-	-	-	-
	GO	GO:0006813 potassium ion transport			2.15947e-07	0.000597666	-	-	0.00118547	-	-	-	0.000182552	0.0220342	-	-	-	0.0439097	-	-	-	-	-	-	-	-	-	0.0136279	0.023492	-	-	-	-	-	-	-	-	-	-	-	-	-	-	-	-	-	-	-	-
	GO	GO:0006814 sodium ion transport			0.000628784	0.017345	-	-	-	-	-	-	-	-	-	-	-	-	-	-	-	-	-	-	-	-	-	-	-	-	-	-	-	-	-	-	-	-	-	-	-	-	-	-	-	-	-	-	-
	GO	GO:0006816 calcium ion transport			0.0072663	-	-	-	-	-	-	-	-	-	-	-	-	-	-	-	-	-	-	-	-	-	-	-	-	-	-	-	-	-	-	-	-	-	-	-	-	-	-	-	-	-	-	-	-
	GO	GO:0006820 anion transport			0.0001592	0.0231488	-	-	1.35516e-05	-	-	-	-	-	-	-	-	-	-	-	-	-	-	-	-	-	-	-	-	-	-	-	-	-	1.49746e-06	0.0447369	-	-	2.41769e-07	5.42356e-06	-	-	0.001187	-	-	-	-	-	-
	GO	GO:0006826 iron ion transport			-	-	-	-	-	-	-	-	-	-	-	-	-	-	-	-	-	-	-	-	-	-	-	-	-	-	-	-	-	-	-	-	-	-	0.0308843	-	-	-	-	-	-	-	-	-	-
	GO	GO:0006833 water transport			-	-	-	-	-	-	-	-	-	-	-	-	-	-	-	-	-	-	-	-	-	-	-	-	-	-	-	-	-	-	0.00268498	-	-	-	0.00185294	0.00309676	-	-	-	-	-	-	-	-	-
	GO	GO:0006835 dicarboxylic acid transport			-	-	-	-	-	-	-	-	-	-	-	-	-	-	-	-	-	-	-	-	-	-	-	-	-	-	-	-	-	-	0.0494343	-	-	-	0.00217695	0.0150105	-	-	-	-	-	-	-	-	-
	GO	GO:0006836 neurotransmitter transport			0.0369609	-	-	-	0.01636	-	-	-	-	-	-	-	-	-	-	-	-	-	-	-	-	-	-	-	-	-	-	-	-	-	-	-	-	-	-	-	-	-	-	-	-	-	-	-	-
	GO	GO:0006837 serotonin transport			-	-	-	-	-	-	-	-	-	-	-	-	-	-	-	-	-	-	-	-	-	-	-	-	-	-	-	-	-	0.0089358	-	-	-	0.0201368	-	-	-	-	-	-	0.00260066	-	-	-	-
	GO	GO:0006839 mitochondrial transport			-	-	-	-	-	-	-	-	-	-	-	-	-	-	-	-	0.0275385	-	-	-	-	-	-	-	-	-	-	-	-	-	-	-	-	-	-	-	-	-	-	-	-	-	-	-	-
	GO	GO:0006857 oligopeptide transport			-	-	-	-	-	-	-	-	-	-	-	-	-	-	-	-	-	-	-	-	-	-	-	-	-	-	-	-	-	-	0.0106367	-	-	-	0.0343843	-	-	-	-	-	-	-	-	-	-
	GO	GO:0006865 amino acid transport			0.0448885	-	-	-	0.00197688	-	-	-	-	-	-	-	-	-	-	-	-	-	-	-	-	-	-	-	-	-	-	-	-	-	-	-	-	-	0.000351625	0.00658817	-	-	0.0262406	-	-	-	-	-	-
	GO	GO:0006869 lipid transport			0.00182873	-	-	-	0.0162498	-	-	-	-	-	-	-	-	-	-	-	-	-	-	-	-	-	-	-	-	-	0.000392255	-	-	-	3.60829e-10	0.00131107	-	-	8.47168e-10	0.000155997	-	-	0.00825763	-	-	-	0.0283202	-	-
	GO	GO:0006873 cellular ion homeostasis			0.0284046	-	-	-	0.0322042	-	-	-	0.0114703	-	-	-	0.0086764	-	-	-	0.0041999	-	-	-	-	-	-	-	-	-	-	-	0.0129978	-	-	-	0.000297165	-	0.0363902	-	-	-	-	-	-	-	-	-	0.000870644
	GO	GO:0006874 cellular calcium ion homeostasis			-	-	-	-	-	-	-	-	0.0237741	-	-	-	-	-	-	-	-	-	-	-	-	-	-	-	-	-	-	-	0.00661412	-	-	-	9.24669e-05	-	-	-	-	-	-	-	-	-	-	-	0.000119608
	GO	GO:0006875 cellular metal ion homeostasis			0.0332678	-	-	-	0.0274929	-	-	-	0.00769844	0.0336562	-	-	-	-	-	-	0.00966815	-	-	-	-	-	-	-	-	-	-	-	-	-	-	-	0.00148778	-	-	-	-	-	-	-	-	-	-	-	0.00119738
	GO	GO:0006887 exocytosis			-	-	-	-	-	-	-	-	-	-	-	-	-	-	-	-	-	-	-	-	-	-	-	-	-	-	-	-	0.0184317	-	-	-	0.00353071	0.0297695	-	-	-	-	-	-	-	-	-	-	-
	GO	GO:0006897 endocytosis			-	-	-	-	-	-	-	-	-	-	-	-	-	-	-	-	-	0.00843627	-	0.00359498	-	-	-	-	-	-	-	-	-	-	-	-	-	-	-	-	-	-	-	-	-	-	-	-	-
	GO	GO:0006909 phagocytosis			-	-	-	-	-	-	-	-	-	0.0233831	-	-	0.000681532	-	-	-	-	-	-	-	-	-	-	0.000275622	-	-	-	-	0.0145393	0.00402246	-	-	0.00129505	0.0038543	-	-	-	-	-	-	0.0105666	-	-	-	1.17927e-05
	GO	GO:0006910 phagocytosis recognition			-	-	-	-	-	-	-	-	-	-	-	-	-	-	-	-	-	-	-	-	-	-	-	-	-	-	0.0259027	-	-	-	-	-	-	-	-	-	-	-	-	-	-	-	-	-	-
	GO	GO:0006911 phagocytosis engulfment			-	-	-	-	-	-	-	-	-	-	-	-	-	-	-	-	-	-	-	0.0222002	-	-	-	-	-	-	-	-	-	-	-	-	-	-	-	-	-	-	-	-	-	-	-	-	-
	GO	GO:0006915 apoptotic proc.			-	-	0.0312966	-	-	-	0.0233373	-	-	-	-	-	0.00316147	-	-	-	-	0.00579831	-	-	-	-	0.00673714	3.27627e-05	-	-	-	-	-	0.0163625	-	-	1.74803e-07	0.00360338	-	-	-	-	-	-	0.000115532	-	-	-	5.6397e-08
	GO	GO:0006919 activation of cysteine-type endopeptidase activity involved in apopto			-	-	-	-	-	-	-	-	0.0460187	-	-	-	-	-	-	-	-	-	-	-	-	-	-	-	-	-	-	-	-	0.0301815	-	-	-	-	-	-	-	-	-	-	-	-	-	-	-
	GO	GO:0006919 activation of cysteine-type endopeptidase activity involved in apoptotic proc.			-	-	-	-	-	-	-	-	-	-	-	-	-	-	-	-	-	-	-	-	-	-	0.0296325	-	-	-	-	-	-	-	-	-	-	-	-	-	-	-	-	-	0.00953953	-	-	-	-
	GO	GO:0006925 inflammatory cell apoptotic proc.			-	-	-	-	-	-	-	-	0.0202159	-	-	-	0.000398951	-	-	-	-	-	-	-	-	-	0.00100848	-	-	-	-	-	-	-	-	-	-	-	-	-	-	-	-	-	-	-	-	-	-
	GO	GO:0006928 movement of cell or subcellular component			-	-	2.74872e-05	8.49979e-07	-	-	2.13597e-05	-	-	-	0.000314701	4.4443e-05	-	-	-	-	-	3.28256e-05	-	4.79476e-05	-	-	-	-	-	-	-	-	2.43862e-16	9.43596e-05	-	-	1.4733e-19	1.66732e-12	-	-	-	-	-	-	9.75905e-22	0.0457866	-	-	8.39726e-21
	GO	GO:0006929 substrate-dependent cell migration			-	-	0.0457571	-	-	-	0.00712217	-	-	-	0.0107649	-	-	-	-	-	-	-	-	-	-	-	-	-	-	-	-	-	-	-	-	-	-	-	-	-	-	-	-	-	-	-	-	-	-
	GO	GO:0006930 substrate-dependent cell migration cell extension			-	-	-	-	-	-	0.0403473	-	-	-	-	-	-	-	-	-	-	-	-	-	-	-	-	-	-	-	-	-	-	-	-	-	-	-	-	-	-	-	-	-	-	-	-	-	-
	GO	GO:0006933 negative reg. of cell adhesion involved in substrate-bound cell migra			-	-	-	-	-	-	0.0339462	-	-	-	-	-	-	-	-	-	-	-	-	-	-	-	-	-	-	-	-	-	-	-	-	-	-	-	-	-	-	-	-	-	-	-	-	-	-
	GO	GO:0006935 chemotaxis			0.0475262	0.00831578	0.00834442	1.37173e-05	-	-	0.0150349	-	3.0426e-05	0.000145316	-	0.00115691	1.20515e-08	0.00193955	-	-	-	4.93093e-05	-	0.000875669	-	-	4.82326e-08	4.48707e-05	-	-	-	-	2.167e-06	0.000277563	-	-	2.95842e-11	1.21969e-06	-	-	-	-	-	-	3.98258e-06	-	-	-	1.1896e-10
	GO	GO:0006936 muscle contraction			-	-	-	0.00619425	-	-	0.0419345	-	-	-	-	0.0395181	-	-	-	-	-	-	-	-	-	-	-	-	-	-	-	-	8.55994e-06	-	-	-	1.55858e-05	1.01462e-05	-	-	-	-	-	-	0.00010292	-	-	-	0.000557641
	GO	GO:0006937 reg. of muscle contraction			-	-	-	0.0187783	-	-	-	-	-	-	-	-	-	-	-	-	-	-	-	-	-	-	-	-	-	-	-	-	-	-	-	-	-	0.0229513	-	-	-	-	-	-	-	-	-	-	-
	GO	GO:0006939 smooth muscle contraction			-	-	0.0259861	-	-	-	0.0423138	-	-	-	-	-	-	-	-	-	-	-	-	-	-	-	-	-	-	-	-	-	-	-	-	-	-	-	-	-	-	-	-	-	0.00947224	-	-	-	0.000967019
	GO	GO:0006941 striated muscle contraction			-	-	-	0.00509562	-	-	-	-	-	-	-	-	-	-	-	-	-	0.0056441	-	-	-	-	-	-	-	-	-	-	0.00505344	-	-	-	-	0.010326	-	-	-	-	-	-	-	-	-	-	-
	GO	GO:0006942 reg. of striated muscle contraction			-	-	-	0.0142774	-	-	-	-	-	-	-	-	-	-	-	-	-	-	-	0.0408099	-	-	-	-	-	-	-	-	-	-	-	-	-	-	-	-	-	-	-	-	-	-	-	-	-
	GO	GO:0006949 syncytium formation			-	0.0277084	-	-	-	-	-	-	-	0.00621194	-	-	-	-	-	-	-	-	-	-	-	-	-	-	-	-	-	-	-	-	-	-	-	-	-	-	-	-	-	-	0.011178	-	-	-	2.88911e-06
	GO	GO:0006950 response to stress			0.00185872	0.000107368	-	-	-	-	0.0491961	-	9.4438e-06	4.64552e-08	-	-	1.21992e-29	1.568e-05	-	-	0.0479191	-	-	-	-	-	2.11458e-20	2.95613e-15	0.0460045	-	-	-	1.46566e-05	3.14411e-05	-	-	4.38095e-13	3.26942e-09	-	-	0.0268561	-	-	-	1.13978e-07	-	-	-	2.06934e-10
	GO	GO:0006952 defense response			6.87038e-24	3.43171e-18	-	-	-	0.00324644	-	-	2.2815e-22	3.90149e-27	-	-	5.87358e-53	1.98352e-17	-	-	0.0222487	-	-	-	-	-	1.77498e-36	1.61937e-32	1.13243e-06	0.0429919	-	-	2.69067e-06	0.00013851	-	-	6.69723e-16	3.73194e-11	-	-	9.18908e-06	-	-	-	0.000141095	-	-	-	3.12485e-07
	GO	GO:0006954 inflammatory response			1.32022e-09	3.96211e-08	-	-	-	-	-	-	2.32993e-08	2.64981e-11	-	-	3.22571e-16	1.98909e-09	-	-	-	-	-	-	-	-	1.35988e-06	1.51441e-14	-	-	-	-	8.77318e-07	5.01393e-06	-	-	2.93183e-10	5.89117e-10	-	-	-	-	-	-	6.61773e-06	0.022155	-	-	1.08372e-07
	GO	GO:0006955 immune response			8.11781e-18	1.12478e-19	-	-	-	0.0101369	-	-	8.49913e-20	1.38114e-29	-	-	1.42088e-60	9.93643e-18	-	-	-	-	-	-	-	-	2.93035e-42	7.16584e-37	0.000928133	-	-	-	2.06053e-08	6.37544e-05	-	-	4.17871e-18	3.83432e-10	-	-	0.00589553	-	-	-	2.48886e-07	-	-	-	1.05063e-12
	GO	GO:0006956 complement activation			0.0204625	0.000597666	-	-	-	-	-	-	0.00440762	0.0251174	-	-	1.26464e-07	0.00107359	-	-	-	-	-	-	-	-	-	0.00425646	-	-	-	-	-	-	-	-	-	0.0248692	-	-	-	-	-	-	-	-	-	-	0.000233698
	GO	GO:0006958 complement activation classical pathway			0.020704	0.000428033	-	-	-	-	-	-	0.00219626	0.00177663	-	-	2.62132e-10	5.73935e-05	-	-	-	-	-	-	-	-	-	4.13668e-07	-	-	-	-	-	-	-	-	-	-	-	-	-	-	-	-	-	-	-	-	-
	GO	GO:0006959 humoral immune response			0.0284046	0.00230271	-	-	0.0349336	0.023568	-	-	0.000511953	3.57133e-06	-	-	1.89217e-06	0.0165399	-	-	0.0014102	-	-	-	-	-	0.0176565	0.000147342	-	-	-	-	0.00295277	-	-	-	6.3354e-05	0.000296136	-	-	-	-	-	-	0.00169244	-	-	-	0.000466104
	GO	GO:0006979 response to oxidative stress			-	-	-	-	-	-	-	-	-	-	-	-	-	-	-	-	-	-	-	-	-	-	-	-	-	-	-	-	-	-	0.0471176	-	-	-	0.00217695	-	-	-	-	-	-	-	-	-	0.000944678
	GO	GO:0007009 plasma membrane organization			-	-	-	-	-	-	-	-	-	-	-	-	-	-	-	-	-	-	-	0.00809176	-	-	-	-	-	-	-	-	-	-	-	-	-	-	-	-	-	-	-	-	-	-	-	-	-
	GO	GO:0007010 cytoskeleton organization			-	-	-	-	-	-	-	0.0156799	-	-	-	-	-	-	-	-	-	-	-	-	-	-	-	-	-	-	-	-	0.000433784	0.00388389	-	-	-	0.017345	-	-	-	-	-	-	0.000343636	-	-	-	3.04764e-05
	GO	GO:0007015 actin filament organization			-	-	-	-	-	-	-	-	-	-	-	-	-	-	-	-	-	-	-	-	-	-	-	-	-	-	-	-	0.000468358	0.00137113	-	-	0.000647517	0.0140392	0.00245076	-	-	-	-	-	0.000128203	-	-	-	1.79451e-06
	GO	GO:0007017 microtubule-based proc.			-	-	-	-	-	-	-	0.0287975	-	-	-	-	-	-	-	-	-	-	-	-	-	-	-	-	-	-	-	-	-	-	-	-	-	-	-	-	-	-	-	-	-	-	-	-	-
	GO	GO:0007031 peroxisome organization			-	-	-	-	-	-	-	-	-	-	-	-	-	-	-	-	-	-	-	-	-	-	-	-	-	-	-	-	-	-	-	-	-	-	0.0263731	-	-	-	-	-	-	-	-	-	-
	GO	GO:0007043 cell-cell junction assembly			-	-	-	0.000121831	-	-	-	-	-	-	-	5.11624e-05	-	-	-	-	-	0.00010733	-	0.000152838	-	-	-	-	-	-	-	-	-	-	-	-	-	-	-	-	-	-	-	-	-	-	-	-	-
	GO	GO:0007044 cell-substrate junction assembly			-	-	-	-	-	-	0.0373094	-	-	-	-	-	-	-	-	-	-	-	-	-	-	-	-	-	-	-	-	-	-	-	-	-	0.000199637	-	-	-	-	-	-	-	3.10351e-05	-	-	-	1.37196e-05
	GO	GO:0007049 cell cycle			-	-	-	-	-	-	-	0.0188555	-	-	-	-	-	-	-	-	-	-	-	-	-	-	-	3.41221e-06	-	-	-	-	-	-	-	-	-	-	-	-	-	-	-	-	-	-	-	-	-
	GO	GO:0007051 spindle organization			-	-	-	-	-	-	-	0.0469149	-	-	-	-	-	-	-	-	-	-	-	-	-	-	-	0.00376133	-	-	-	-	-	-	-	-	-	-	-	-	-	-	-	-	-	-	-	-	-
	GO	GO:0007052 mitotic spindle organization			-	-	-	-	-	-	-	0.0363819	-	-	-	-	-	-	-	-	-	-	-	-	-	-	-	-	-	-	-	-	-	-	-	-	-	-	-	-	-	-	-	-	-	-	-	-	-
	GO	GO:0007059 chromosome segregation			-	0.0425186	-	-	-	-	-	-	-	-	-	-	-	0.000604092	-	-	-	-	-	-	-	-	-	2.75725e-07	-	-	-	-	-	-	-	-	-	-	-	-	-	-	-	-	-	-	-	-	-
	GO	GO:0007088 reg. of mitotic nuclear division			-	-	-	-	-	-	-	-	-	-	-	-	-	-	-	-	-	-	-	-	-	-	-	0.0036513	-	-	-	-	-	-	-	-	-	-	-	-	-	-	-	-	-	-	-	-	-
	GO	GO:0007093 mitotic cell cycle checkpoint signaling			-	-	-	-	-	-	-	0.0394434	-	-	-	-	-	-	-	-	-	-	-	-	-	-	-	-	-	-	-	-	-	-	-	-	-	-	-	-	-	-	-	-	-	-	-	-	-
	GO	GO:0007094 mitotic spindle assembly checkpoint signaling			-	-	-	-	-	-	-	-	-	-	-	-	-	-	-	-	-	-	-	-	-	-	-	0.00776581	-	-	-	-	-	-	-	-	-	-	-	-	-	-	-	-	-	-	-	-	-
	GO	GO:0007127 meiosis I			-	-	-	-	0.019235	-	-	-	-	0.014164	-	-	-	-	-	-	-	-	-	-	-	-	-	-	-	-	-	-	-	-	-	-	-	-	-	-	-	-	-	-	-	-	-	-	-
	GO	GO:0007154 cell communication			0.0436006	-	0.000365328	4.61864e-07	-	-	9.17467e-06	-	0.0303375	-	0.000941289	0.000278298	0.00449322	-	-	-	-	7.31447e-10	-	4.03694e-05	-	-	0.0222572	-	-	-	-	-	1.7307e-08	-	-	-	3.44621e-12	0.00148056	-	-	-	-	-	-	3.26129e-05	-	-	-	6.78983e-08
	GO	GO:0007155 cell adhesion			-	0.0200755	1.00237e-06	5.92689e-06	-	-	5.63391e-06	-	0.0033722	-	2.95582e-05	3.35007e-05	0.00282468	-	-	-	-	0.00019473	-	1.29235e-06	-	-	-	0.00417122	-	-	-	-	1.33678e-15	0.00207567	-	-	1.26259e-18	1.85521e-06	-	-	-	-	-	-	9.61691e-20	-	-	-	2.72873e-23
	GO	GO:0007156 homophilic cell adhesion via plasma membrane adhesion molecules			-	-	-	-	0.000699038	-	-	-	0.00693351	-	-	-	-	-	-	-	-	-	-	-	-	-	-	-	-	-	-	-	0.0060923	-	-	-	-	-	-	-	-	-	-	-	-	-	-	-	-
	GO	GO:0007158 neuron cell-cell adhesion			-	-	-	-	-	-	-	-	-	-	-	-	-	-	-	-	-	-	-	-	-	-	-	-	-	-	-	-	-	-	-	-	-	-	-	-	-	-	-	-	-	-	-	-	-
	GO	GO:0007159 leukocyte cell-cell adhesion			0.00997047	0.000902779	-	-	-	-	-	-	0.0011783	1.71041e-05	-	-	1.84877e-06	-	-	-	-	-	-	-	-	-	0.00331889	6.50548e-07	-	-	-	-	0.00464258	-	-	-	1.25677e-07	-	-	-	-	-	-	-	0.000396394	-	-	-	9.40878e-05
	GO	GO:0007160 cell-matrix adhesion			-	-	0.00454856	-	-	-	5.4236e-05	-	-	-	0.0117824	0.00606441	-	-	-	-	-	-	-	0.0193916	-	-	-	-	-	-	-	-	0.00228911	0.0252496	-	-	0.000297898	0.026465	-	-	-	-	-	-	1.44954e-07	-	-	-	4.07597e-10
	GO	GO:0007162 negative reg. of cell adhesion			-	-	-	0.0170533	-	-	0.000150751	-	-	0.0364399	-	0.00684584	0.00185285	-	-	-	-	-	-	0.0116684	-	-	0.031738	0.00047678	-	-	-	-	-	-	-	-	0.000170351	-	-	-	-	-	-	-	0.00266503	-	-	-	1.49496e-06
	GO	GO:0007164 establishment of tissue polarity			-	-	0.0276781	-	-	-	-	-	-	-	-	-	-	-	-	-	-	-	-	-	-	-	-	-	-	-	-	-	-	-	-	-	-	-	-	-	-	-	-	-	-	-	-	-	-
	GO	GO:0007165 signal transduction			-	-	0.000318153	1.41213e-06	-	-	6.66943e-06	-	-	-	0.00295916	0.000238084	0.000909513	-	-	-	-	7.88639e-09	-	7.46388e-05	-	-	0.00508529	-	-	-	-	-	2.24017e-07	-	-	-	7.80817e-11	0.00706705	-	-	-	-	-	-	3.25551e-05	-	-	-	4.56527e-08
	GO	GO:0007166 cell surface receptor signaling pathway			-	-	9.59535e-08	1.32483e-08	-	-	2.57913e-06	-	-	-	3.22317e-05	7.18607e-08	1.02668e-06	-	-	-	-	4.86518e-10	-	1.29235e-06	-	-	5.31151e-05	3.33164e-05	-	-	-	-	4.52775e-11	0.0118314	-	-	4.19765e-15	3.35837e-08	-	-	-	-	-	-	1.461e-08	-	-	-	4.89839e-13
	GO	GO:0007167 enzyme linked receptor protein signaling pathway			-	-	4.47136e-07	4.13586e-11	-	-	-	-	-	-	0.000314526	2.20956e-10	-	-	-	-	-	4.59521e-10	-	2.50689e-07	-	-	-	-	-	-	-	-	6.56368e-08	0.0213553	-	-	1.68115e-05	5.13218e-05	-	-	-	-	-	-	1.79281e-07	-	-	-	2.5774e-10
	GO	GO:0007169 transmembrane receptor protein tyrosine kinase signaling pathway			-	-	0.000274545	0.000377174	-	-	-	-	-	-	0.0168124	0.00115691	-	-	-	-	-	0.000506032	-	0.00502478	-	-	-	-	-	-	-	-	0.000144067	-	-	-	0.00032045	3.77862e-05	-	-	-	-	-	-	0.00294737	-	-	-	0.000403089
	GO	GO:0007178 transmembrane receptor protein serine/threonine kinase signaling path			-	-	0.00581355	1.46768e-07	-	-	-	-	-	-	0.0115097	8.01821e-08	-	-	-	-	-	-	-	-	-	-	-	-	-	-	-	-	0.000133995	0.0303398	-	-	-	-	-	-	-	-	-	-	-	-	-	-	-
	GO	GO:0007178 transmembrane receptor protein serine/threonine kinase signaling pathway			-	-	-	-	-	-	-	-	-	-	-	-	-	-	-	-	-	1.98876e-06	-	4.05331e-05	-	-	-	-	-	-	-	-	-	-	-	-	-	-	-	-	-	-	-	-	1.11594e-07	-	-	-	2.23704e-08
	GO	GO:0007179 transforming growth factor beta receptor signaling pathway			-	-	0.00345882	5.84962e-05	-	-	-	-	-	-	0.00987299	6.23793e-06	-	-	-	-	-	0.00186883	-	0.00221832	-	-	-	-	-	-	-	-	0.00717198	-	-	-	-	-	-	-	-	-	-	-	0.000170302	-	-	-	1.04706e-05
	GO	GO:0007186 G protein-coupled receptor signaling pathway			0.00933802	-	-	-	6.98164e-06	-	-	-	0.000116945	-	-	-	-	-	-	-	-	-	-	-	-	-	-	-	-	-	-	-	-	-	-	-	-	-	-	-	-	-	-	-	-	-	-	-	-
	GO	GO:0007188 adenylate cyclase-modulating G protein-coupled receptor signaling pathway			-	-	-	-	-	-	-	-	-	-	-	-	-	-	-	-	-	-	-	-	-	-	0.0353567	-	-	-	-	-	-	-	-	-	-	-	-	-	-	-	-	-	-	-	-	-	-
	GO	GO:0007204 positive reg. of cytosolic calcium ion concentration			0.0201316	-	-	-	-	-	-	-	0.0292795	0.0368894	-	-	-	-	-	-	-	-	-	-	-	-	0.00673714	-	-	-	-	-	-	-	-	-	0.00365451	-	-	-	-	-	-	-	-	-	-	-	-
	GO	GO:0007218 neuropeptide signaling pathway			0.000215671	-	-	-	0.00617164	-	-	-	-	-	-	-	-	-	-	-	-	-	-	-	-	-	-	-	-	-	-	-	-	-	-	-	-	-	-	-	-	-	-	-	-	-	-	-	-
	GO	GO:0007219 Notch signaling pathway			-	-	-	-	-	-	0.00378487	-	-	-	0.00215961	0.0109297	-	-	-	-	-	-	-	-	-	-	-	-	-	-	-	-	-	-	-	-	-	-	-	-	-	-	-	-	-	-	-	-	-
	GO	GO:0007229 integrin-mediated signaling pathway			-	-	-	-	-	-	-	-	-	-	0.041455	-	-	-	-	-	-	-	-	-	-	-	-	-	-	-	-	-	0.00180588	0.017172	-	-	3.83916e-06	0.00483833	-	-	-	-	-	-	2.10432e-07	-	-	-	2.96499e-10
	GO	GO:0007249 I-kappaB kinase/NF-kappaB signaling			-	-	-	-	-	-	0.0338364	-	-	0.0245374	-	-	6.73625e-06	-	-	-	-	-	-	-	-	-	5.92787e-05	0.00130069	-	-	-	-	-	-	-	-	-	-	-	-	-	-	-	-	-	-	-	-	-
	GO	GO:0007264 small GTPase mediated signal transduction			-	-	-	0.0207273	-	-	0.00519249	-	-	-	0.009431	0.041889	-	-	-	-	-	0.00395	-	-	-	-	-	-	-	-	-	-	0.00066045	-	-	-	0.00283065	-	-	-	-	-	-	-	-	-	-	-	-
	GO	GO:0007265 Ras protein signal transduction			-	-	-	-	-	-	0.00157509	-	-	-	0.0146786	-	-	-	-	-	-	-	-	-	-	-	-	-	-	-	-	-	0.00033479	-	-	-	0.00018691	0.0297609	-	-	-	-	-	-	-	-	-	-	-
	GO	GO:0007266 Rho protein signal transduction			-	-	0.0312966	-	-	-	0.00588283	-	-	-	0.0110568	-	-	-	-	-	-	-	-	-	-	-	-	-	-	-	-	-	0.00297023	-	-	-	-	-	-	-	-	-	-	-	-	-	-	-	-
	GO	GO:0007267 cell-cell signaling			0.0212432	-	0.000831425	6.03507e-07	0.0416775	-	0.0263341	-	-	-	0.00688283	0.000796475	-	-	-	-	-	2.23287e-08	-	0.000211369	-	-	-	-	-	-	-	-	0.000482787	-	-	-	0.00277454	0.0465811	-	-	-	-	-	-	-	-	-	-	-
	GO	GO:0007268 chemical synaptic transmission			0.000225316	0.0293507	-	-	0.00332334	-	-	-	-	-	-	-	-	-	-	-	-	-	-	-	-	-	-	-	-	-	-	-	-	-	-	-	-	-	-	-	-	-	-	-	-	-	-	-	-
	GO	GO:0007275 multicellular organism development			0.000703696	-	1.58555e-09	4.04315e-08	0.00432887	-	0.0141222	-	0.00524129	-	7.50146e-06	3.75182e-06	-	-	-	-	-	6.57074e-13	-	3.64384e-07	-	-	-	-	6.7016e-06	-	-	-	4.85188e-22	7.44575e-06	-	-	1.1195e-20	1.60321e-11	-	-	-	-	-	-	1.11044e-19	0.0118259	-	-	2.97105e-18
	GO	GO:0007338 single fertilization			0.0212432	-	-	-	-	-	-	-	-	-	-	-	-	-	-	-	-	-	-	-	-	-	-	-	-	-	-	-	-	-	-	-	-	-	-	-	-	-	-	-	-	-	-	-	-
	GO	GO:0007350 blastoderm segmentation			-	-	-	-	-	-	-	-	-	-	-	-	-	-	-	-	-	-	-	-	-	-	-	-	-	-	-	-	0.0124792	-	-	-	-	-	-	-	-	-	-	-	0.00345364	-	-	-	0.00102783
	GO	GO:0007369 gastrulation			-	-	-	0.0148433	-	-	-	-	-	-	-	0.00663848	-	-	-	-	-	-	-	-	-	-	-	-	-	-	-	-	-	-	-	-	-	-	-	-	-	-	-	-	1.80905e-05	-	-	-	0.000234798
	GO	GO:0007389 pattern specification proc.			-	-	-	-	-	-	-	-	-	-	-	-	-	-	-	-	-	0.000525569	-	-	-	-	-	-	-	-	-	-	0.0140762	-	-	-	-	-	-	-	-	-	-	-	-	-	-	-	-
	GO	GO:0007399 nervous system development			0.0475262	-	0.00214752	0.0128186	0.00280756	-	-	-	-	-	0.0144723	0.0250717	-	-	-	-	-	0.000103891	-	0.00537617	-	-	-	-	0.00154614	-	-	-	1.08792e-07	0.0226903	-	-	2.8402e-05	0.011009	-	-	-	-	-	-	-	-	-	-	-
	GO	GO:0007405 neuroblast proliferation			-	-	-	-	-	-	-	-	-	-	-	-	-	-	-	-	-	0.0044349	-	-	-	-	-	-	-	-	-	-	-	-	-	-	-	-	-	-	-	-	-	-	-	-	-	-	-
	GO	GO:0007409 axonogenesis			-	-	0.0172068	0.000393496	-	-	-	-	-	-	-	0.0275948	-	-	-	-	-	0.00109039	-	0.00284219	-	-	-	-	-	-	-	-	0.0059092	-	-	-	-	-	-	-	-	-	-	-	-	-	-	-	-
	GO	GO:0007411 axon guidance			-	-	0.00386925	1.11433e-05	-	-	-	-	-	-	-	0.000870773	-	-	-	-	-	4.90181e-05	-	0.000264978	-	-	-	-	-	-	-	-	-	-	-	-	-	-	-	-	-	-	-	-	-	-	-	-	-
	GO	GO:0007416 synapse assembly			-	-	-	-	0.00412828	-	-	-	-	-	-	-	-	-	-	-	-	-	-	-	-	-	-	-	-	-	-	-	-	-	-	-	-	-	-	-	-	-	-	-	-	-	-	-	-
	GO	GO:0007417 central nervous system development			-	-	-	-	-	-	-	-	-	-	-	-	-	-	-	-	-	0.00298751	-	0.0294359	-	-	-	-	-	-	-	-	9.02043e-05	0.0207236	-	-	0.0024073	-	-	-	-	-	-	-	-	-	-	-	-
	GO	GO:0007420 brain development			-	-	-	-	-	-	-	-	-	-	-	-	-	-	-	-	-	-	-	-	-	-	-	-	-	-	-	-	0.000659568	-	-	-	-	-	-	-	-	-	-	-	-	-	-	-	-
	GO	GO:0007422 peripheral nervous system development			-	-	0.0407038	-	-	-	0.0339462	-	-	-	-	-	-	-	-	-	-	-	-	-	-	-	-	-	-	-	-	-	-	-	-	-	-	-	-	-	-	-	-	-	-	-	-	-	-
	GO	GO:0007423 sensory organ development			0.00185395	-	0.0236023	0.00527775	-	-	-	-	0.0475597	-	-	-	-	-	-	-	-	0.000786786	-	0.00888701	-	-	-	-	0.030252	-	-	-	1.25052e-05	0.0308334	-	-	-	0.00361718	-	-	-	-	-	-	4.25714e-06	-	-	-	0.000418341
	GO	GO:0007431 salivary gland development			-	-	0.0411027	-	-	-	0.0179402	-	-	-	-	-	-	-	-	-	-	0.0108371	-	-	-	-	-	-	-	-	-	-	-	-	-	-	-	-	-	-	-	-	-	-	-	-	-	-	-
	GO	GO:0007435 salivary gland morphogenesis			-	-	0.0347774	-	-	-	0.0163354	-	-	-	-	0.0426951	-	-	-	-	-	0.00761954	-	0.0358594	-	-	-	-	-	-	-	-	-	-	-	-	-	-	-	-	-	-	-	-	-	-	-	-	-
	GO	GO:0007492 endoderm development			-	-	-	-	-	-	-	-	-	-	0.0490946	-	-	-	-	-	-	-	-	-	-	-	-	-	-	-	-	-	0.00297023	-	-	-	-	-	-	-	-	-	-	-	2.23653e-05	-	-	-	0.00036362
	GO	GO:0007494 midgut development			-	-	-	-	-	-	0.045959	-	-	-	-	-	-	-	-	-	-	-	-	-	-	-	-	-	-	-	-	-	-	-	-	-	-	-	-	-	-	-	-	-	-	-	-	-	-
	GO	GO:0007507 heart development			-	-	6.00504e-05	2.84457e-06	-	-	-	-	-	-	1.76664e-05	0.0331571	-	-	-	-	-	5.4616e-08	-	0.00143169	-	-	-	-	-	-	-	-	0.00539326	-	-	-	0.00130561	0.0124465	-	-	-	-	-	-	2.03401e-05	-	-	-	4.0587e-05
	GO	GO:0007517 muscle organ development			-	-	-	-	-	-	-	-	-	-	-	-	-	-	-	-	-	0.000169494	-	-	-	-	-	-	-	-	-	-	0.00686365	-	-	-	0.00270423	0.018658	-	-	-	-	-	-	0.00991831	-	-	-	-
	GO	GO:0007520 myoblast fusion			-	0.0368659	-	-	-	-	-	-	-	0.00417188	-	-	-	-	-	-	-	-	-	-	-	-	-	-	-	-	-	-	-	-	-	-	-	-	-	-	-	-	-	-	-	-	-	-	0.000354861
	GO	GO:0007565 female pregnancy			-	-	-	-	-	-	-	-	-	-	-	-	-	-	-	-	-	-	-	-	-	-	-	-	-	-	-	-	0.0182056	-	-	-	-	0.00480008	-	-	-	-	-	-	-	-	-	-	-
	GO	GO:0007566 embryo implantation			-	-	-	-	-	-	-	-	-	-	-	-	-	-	-	-	-	-	-	-	-	-	-	-	-	-	-	-	-	-	-	-	-	0.0310484	-	-	-	-	-	-	-	-	-	-	-
	GO	GO:0007584 response to nutrient			-	-	-	-	-	-	0.0170983	-	-	-	-	-	-	-	-	-	-	-	-	-	-	-	-	-	-	-	-	-	-	-	-	-	-	-	-	-	-	-	-	-	-	-	-	-	-
	GO	GO:0007586 digestion			0.00158595	-	-	-	-	-	-	-	-	-	-	-	-	-	-	-	-	-	-	-	-	-	-	-	-	-	0.00379706	-	-	-	2.36888e-07	0.000901415	-	-	1.54053e-06	0.00021547	-	-	0.00145523	-	-	-	-	-	-
	GO	GO:0007589 body fluid secretion			-	-	-	-	-	-	-	-	-	-	-	-	-	-	-	-	-	-	-	-	-	-	0.0312201	-	-	-	-	-	-	-	-	-	-	-	-	-	0.00480372	-	-	-	-	-	-	-	-
	GO	GO:0007595 lactation			-	-	-	-	-	-	-	-	-	-	-	-	-	-	-	-	-	-	-	-	-	-	-	-	-	-	-	-	-	-	-	-	-	-	-	-	0.0205723	-	-	-	-	-	-	-	-
	GO	GO:0007596 blood coagulation			-	-	-	-	0.00703724	0.000540794	0.00294433	-	-	-	-	-	-	-	-	-	0.00591106	-	-	-	-	-	-	-	-	-	-	-	-	0.000198714	-	0.0129701	0.00105357	0.000415874	-	-	-	-	-	-	1.32201e-05	-	-	-	9.54899e-06
	GO	GO:0007597 blood coagulation intrinsic pathway			-	-	-	-	-	0.0323153	-	-	-	-	-	-	-	-	-	-	-	-	-	-	-	0.0359623	-	-	-	-	-	-	-	-	-	-	-	-	-	-	-	-	-	-	-	-	-	-	-
	GO	GO:0007599 hemostasis			-	-	-	-	0.00854574	0.000588869	0.00308326	-	-	-	-	-	-	-	-	-	0.00641219	-	-	-	-	-	-	-	-	-	-	-	-	0.00021526	-	0.0137195	0.000542588	0.000496109	-	-	-	-	-	-	3.31041e-06	-	-	-	2.85163e-06
	GO	GO:0007600 sensory perception			7.12706e-14	0.00530927	-	-	3.64558e-10	-	-	-	2.11333e-05	-	-	-	-	-	-	-	-	-	-	-	-	-	-	-	-	-	-	-	-	-	-	-	-	-	-	-	-	-	-	-	-	-	-	-	-
	GO	GO:0007601 visual perception			3.5324e-06	-	-	-	0.000141608	-	-	-	-	-	-	-	-	-	-	-	-	-	-	-	-	-	-	-	-	-	-	-	-	-	-	-	-	-	-	-	-	-	-	-	-	-	-	-	-
	GO	GO:0007602 phototransduction			0.0023689	-	-	-	-	-	-	-	-	-	-	-	-	-	-	-	-	-	-	-	-	-	-	-	-	-	-	-	-	-	-	-	-	-	-	-	-	-	-	-	-	-	-	-	-
	GO	GO:0007605 sensory perception of sound			9.35206e-06	-	-	-	0.000104744	-	-	-	0.00400861	-	-	-	-	-	-	-	-	-	-	-	-	-	-	-	-	-	-	-	-	-	-	-	-	-	-	-	-	-	-	-	-	-	-	-	-
	GO	GO:0007610 behavior			1.82654e-05	-	-	-	0.000162468	-	-	-	0.0075208	-	-	-	-	-	-	-	-	-	-	-	-	-	-	-	0.0460045	-	-	-	0.00539338	-	-	-	-	-	-	-	-	-	-	-	-	-	-	-	-
	GO	GO:0007611 learning or memory			0.0114124	-	-	-	0.0211306	-	-	-	-	-	-	-	-	-	-	-	-	-	-	-	-	-	-	-	-	-	-	-	-	-	-	-	-	-	-	-	-	-	-	-	-	-	-	-	-
	GO	GO:0007612 learning			0.0339715	-	-	-	0.0125773	-	-	-	-	-	-	-	-	-	-	-	-	-	-	-	-	-	-	-	-	-	-	-	-	-	-	-	-	-	-	-	-	-	-	-	-	-	-	-	-
	GO	GO:0007617 mating behavior			-	-	-	-	-	-	-	-	-	-	-	-	-	-	-	-	-	-	-	-	-	-	-	-	-	-	-	-	-	-	-	-	-	-	-	-	-	-	0.000604965	-	-	-	-	-	-
	GO	GO:0007619 courtship behavior			-	-	-	-	-	-	-	-	-	-	-	-	-	-	-	-	-	-	-	0.0359976	-	-	-	-	-	-	-	-	-	-	-	-	-	-	-	-	-	-	-	-	-	-	-	-	-
	GO	GO:0007620 copulation			-	-	-	-	-	-	-	-	-	-	-	-	-	-	-	-	-	-	-	-	-	-	-	-	-	-	-	-	-	-	-	-	-	-	-	-	-	-	0.0292064	-	-	-	-	-	-
	GO	GO:0007631 feeding behavior			-	-	-	-	-	-	-	-	-	-	-	-	-	-	-	-	-	-	-	-	-	-	-	-	-	-	-	-	-	-	-	-	-	0.0144259	-	-	-	-	-	-	-	-	-	-	-
	GO	GO:0007638 mechanosensory behavior			-	-	-	-	-	-	-	-	-	-	-	-	-	-	-	-	-	-	-	-	-	-	-	-	-	0.0454272	-	-	-	-	-	-	-	-	-	-	-	-	-	-	-	-	-	-	-
	GO	GO:0008015 blood circulation			-	-	0.000997312	4.17712e-11	-	-	-	-	-	-	-	0.000111503	-	-	-	-	-	3.56974e-10	-	0.000107777	-	-	-	-	-	-	-	-	0.000726173	-	-	-	7.55972e-05	0.00474814	-	-	-	-	-	-	5.99139e-05	-	-	-	-
	GO	GO:0008016 reg. of heart contraction			-	-	0.0418772	5.33261e-06	-	-	-	-	-	-	-	0.0150247	-	-	-	-	-	5.51989e-06	-	0.00225448	-	-	-	-	-	-	-	-	0.0022436	-	-	-	0.00223272	0.00837664	-	-	-	-	-	-	-	-	-	-	-
	GO	GO:0008037 cell recognition			-	-	-	-	-	-	-	-	-	-	-	-	-	-	-	-	-	-	-	0.0299189	-	-	-	-	-	-	-	-	-	-	-	-	-	-	-	-	-	-	-	-	-	-	-	-	-
	GO	GO:0008045 motor neuron axon guidance			-	-	-	-	-	-	-	-	-	-	-	0.0426517	-	-	-	-	-	0.00167979	-	0.000677102	-	-	-	-	-	-	-	-	-	-	-	-	-	-	-	-	-	-	-	-	-	-	-	-	-
	GO	GO:0008063 Toll signaling pathway			-	-	-	-	-	-	0.0403473	-	-	-	-	-	-	-	-	-	-	-	-	-	-	-	-	-	-	-	-	-	-	-	-	-	-	-	-	-	-	-	-	-	-	-	-	-	-
	GO	GO:0008064 reg. of actin polymerization or depolymerization			-	-	-	-	-	-	-	-	-	-	-	-	-	-	-	-	-	-	-	0.0294516	-	-	-	-	-	-	-	-	-	0.0206765	-	-	-	-	-	-	-	-	-	-	-	-	-	-	-
	GO	GO:0008104 protein localization			-	-	-	0.0170481	-	-	-	-	-	-	-	0.00377433	-	-	-	-	-	-	-	-	-	-	-	-	-	-	-	-	-	-	-	-	-	-	-	-	-	-	-	-	-	-	-	-	-
	GO	GO:0008154 actin polymerization or depolymerization			-	-	-	-	-	-	-	-	-	-	-	-	-	-	-	-	-	-	-	-	-	-	-	-	-	-	-	-	-	0.0395494	-	-	-	-	-	-	-	-	-	-	-	-	-	-	-
	GO	GO:0008202 steroid metabolic proc.			-	-	-	-	-	-	-	-	-	-	-	-	-	-	-	-	-	-	-	-	-	-	-	-	-	-	0.000233759	-	-	-	0.000668612	0.0389712	-	-	4.93796e-07	0.00198451	-	-	0.010506	-	-	-	-	-	-
	GO	GO:0008203 cholesterol metabolic proc.			-	-	-	-	-	-	-	-	-	-	-	-	-	-	-	-	-	-	-	-	-	-	-	-	-	-	0.00428385	-	-	-	0.00374493	-	-	-	4.48092e-05	0.0158064	-	-	-	-	-	-	-	-	-
	GO	GO:0008210 estrogen metabolic proc.			-	-	-	-	-	-	-	-	-	-	-	-	-	-	-	-	-	-	-	-	-	-	-	-	-	-	-	-	-	-	-	-	-	-	0.0264344	-	-	-	-	-	-	-	-	-	-
	GO	GO:0008212 mineralocorticoid metabolic proc.			-	-	-	-	-	-	-	-	-	-	0.0308505	-	-	-	-	-	-	-	-	0.0247541	-	-	-	-	-	-	-	-	-	-	-	-	-	-	-	-	-	-	-	-	-	-	-	-	-
	GO	GO:0008217 reg. of blood pressure			-	-	-	0.000331224	-	-	-	-	-	-	-	0.0421187	-	-	-	-	-	-	-	-	-	-	-	-	-	-	-	-	-	-	-	-	0.00145732	-	-	-	-	-	-	-	-	-	-	-	-
	GO	GO:0008219 cell death			-	-	0.0158867	-	-	-	0.00532364	-	-	0.0499729	-	-	0.000314046	-	-	-	-	0.0027808	-	-	-	-	0.00133033	4.26544e-05	-	-	-	-	0.0164581	0.0278298	-	-	2.95025e-07	0.00895254	-	-	-	-	-	-	9.56763e-06	-	-	-	1.5586e-08
	GO	GO:0008283 cell population proliferation			-	-	0.000222191	5.84962e-05	-	-	0.000140016	-	-	-	0.0316488	0.000796475	0.000383309	-	-	-	-	2.08409e-08	-	5.06264e-05	-	-	0.00408252	8.0208e-05	-	-	-	-	2.58357e-07	0.00839666	-	-	9.78461e-12	1.02939e-05	-	-	-	-	-	-	3.97603e-11	-	-	-	1.06992e-13
	GO	GO:0008284 positive reg. of cell population proliferation			-	-	0.00784583	0.00619425	-	-	0.0452582	-	-	0.0382819	-	-	0.0121177	-	-	-	-	5.91249e-05	-	0.0330376	-	-	-	0.012035	-	-	-	-	2.30276e-05	0.0251299	-	-	1.09289e-06	0.00031252	-	-	-	-	-	-	1.43871e-06	-	-	-	6.66446e-08
	GO	GO:0008285 negative reg. of cell population proliferation			-	-	0.00526702	0.000521034	-	-	0.00679117	-	-	-	0.0313213	0.00528702	0.00645328	-	-	-	-	2.9045e-06	-	0.000745165	-	-	0.00707924	-	-	-	-	-	-	0.0214789	-	-	5.97334e-05	0.000376781	-	-	-	-	-	-	0.00235801	-	-	-	0.000121965
	GO	GO:0008306 associative learning			-	-	-	-	0.00465797	-	-	-	-	-	-	-	-	-	-	-	-	-	-	-	-	-	-	-	-	-	-	-	-	-	-	-	-	-	-	-	-	-	-	-	-	-	-	-	-
	GO	GO:0008360 reg. of cell shape			-	-	0.00450397	-	-	-	-	-	-	-	0.0173983	-	-	-	-	-	-	-	-	-	-	-	-	-	-	-	-	-	0.00111238	0.0308334	-	-	0.000275779	0.0172281	-	-	-	-	-	-	3.64873e-08	-	-	-	6.68304e-08
	GO	GO:0008592 reg. of Toll signaling pathway			-	-	-	-	-	-	0.0339462	-	-	-	-	-	-	-	-	-	-	-	-	-	-	-	-	-	-	-	-	-	-	-	-	-	-	-	-	-	-	-	-	-	-	-	-	-	-
	GO	GO:0008593 reg. of Notch signaling pathway			-	-	-	-	-	-	0.043396	-	-	-	0.00162527	0.0010834	-	-	-	-	-	-	-	0.0221303	-	-	-	-	-	-	-	-	-	-	-	-	-	-	-	-	-	-	-	-	-	-	-	-	-
	GO	GO:0008608 attachment of spindle microtubules to kinetochore			-	-	-	-	-	-	-	-	-	-	-	-	-	0.0143727	-	-	-	-	-	-	-	-	-	4.67428e-05	-	-	-	-	-	-	-	-	-	-	-	-	-	-	-	-	-	-	-	-	-
	GO	GO:0008610 lipid biosynthetic proc.			-	-	-	-	-	-	-	-	-	-	-	-	-	-	-	-	-	-	-	-	-	-	-	-	-	-	0.000439344	-	-	-	1.87333e-05	0.0271542	-	-	6.05819e-08	0.00131229	-	-	-	-	-	-	-	-	-
	GO	GO:0008631 intrinsic apoptotic signaling pathway in response to oxidative stress			-	-	-	-	-	-	-	-	-	-	-	-	0.00813891	-	-	-	-	-	-	-	-	-	-	-	-	-	-	-	-	-	-	-	-	-	-	-	-	-	-	-	-	-	-	-	-
	GO	GO:0008643 carbohydrate transport			-	-	-	-	-	-	-	-	-	-	-	-	-	-	-	-	-	-	-	-	-	-	-	-	-	-	-	-	-	-	9.29281e-05	0.0441966	-	-	0.000533819	0.0055906	-	-	-	-	-	-	-	-	-
	GO	GO:0008652 cellular amino acid biosynthetic proc.			-	-	-	-	-	-	-	-	-	-	-	-	-	-	-	-	-	-	-	-	-	-	-	-	-	-	-	-	-	-	-	-	-	-	-	-	-	-	-	0.0359647	-	-	-	-	-
	GO	GO:0009056 catabolic proc.			-	-	-	-	-	-	-	-	-	-	-	-	-	-	-	-	-	-	-	-	-	-	-	-	-	-	-	-	-	-	0.00213135	-	-	-	3.80511e-06	0.000285544	-	-	0.044344	-	-	-	-	-	-
	GO	GO:0009058 biosynthetic proc.			-	-	-	-	-	-	-	-	-	-	-	-	-	-	-	-	-	-	-	-	-	-	-	0.00219609	-	-	-	-	-	-	-	-	-	-	-	-	-	-	-	-	-	-	-	-	-
	GO	GO:0009059 macromolecule biosynthetic proc.			-	-	-	-	-	-	-	-	-	0.00821264	-	-	-	-	-	-	-	-	-	-	-	-	-	0.000778419	-	-	-	-	-	-	-	-	-	-	-	-	-	-	-	-	-	-	-	-	-
	GO	GO:0009060 aerobic respiration			-	-	-	-	-	-	-	-	-	0.0234913	-	-	-	-	-	-	-	-	-	-	-	-	-	-	-	-	-	-	-	-	-	-	-	-	-	-	-	-	-	-	-	-	-	-	-
	GO	GO:0009062 fatty acid catabolic proc.			-	-	-	-	-	-	-	-	-	-	-	-	-	-	-	-	-	-	-	-	-	-	-	-	-	-	-	-	-	-	0.0494343	-	-	-	3.07633e-06	0.00101126	-	-	-	-	-	-	-	-	-
	GO	GO:0009064 glutamine family amino acid metabolic proc.			-	-	-	-	-	-	-	-	-	-	-	-	-	-	-	-	-	-	-	-	-	-	-	-	-	-	-	-	-	-	-	-	-	-	-	-	-	-	-	0.0359647	-	-	-	-	-
	GO	GO:0009070 serine family amino acid biosynthetic proc.			-	-	-	-	-	-	-	-	-	-	-	-	-	0.0455993	-	-	-	-	-	-	-	-	-	-	-	-	-	-	-	-	-	-	-	-	-	-	-	-	-	-	-	-	-	-	-
	GO	GO:0009072 aromatic amino acid family metabolic proc.			0.0220978	-	-	-	-	-	-	-	-	-	-	-	-	-	-	-	-	-	-	-	-	-	-	-	-	-	-	-	-	-	-	-	-	-	-	-	-	-	-	-	-	-	-	-	-
	GO	GO:0009078 pyruvate family amino acid metabolic proc.			-	-	-	-	-	-	-	-	-	-	-	-	-	-	-	-	-	-	-	-	-	-	-	-	-	-	-	-	-	-	-	-	-	-	-	-	-	-	0.0292064	-	-	-	-	-	-
	GO	GO:0009100 glycoprotein metabolic proc.			-	-	-	-	-	-	-	-	-	-	0.0396051	0.000260816	-	-	-	-	-	-	-	-	-	-	-	-	-	-	-	-	-	-	-	-	-	-	-	-	-	-	-	-	-	-	-	-	-
	GO	GO:0009101 glycoprotein biosynthetic proc.			-	-	-	-	-	-	-	-	-	-	-	8.60648e-05	-	-	-	-	-	-	-	-	-	-	-	-	-	-	-	-	-	-	-	-	-	-	-	-	-	-	-	-	-	-	-	-	-
	GO	GO:0009112 nucleobase metabolic proc.			-	-	-	-	-	-	-	-	-	-	-	-	-	-	-	-	-	-	-	-	-	-	-	-	-	-	0.0365774	-	-	-	0.0188521	0.0412194	-	-	0.0036482	0.0207235	-	-	0.0144131	-	-	-	-	-	-
	GO	GO:0009116 nucleoside metabolic proc.			-	-	-	-	-	-	-	-	-	-	-	-	-	-	-	-	-	-	-	-	-	-	-	-	-	-	-	-	-	-	-	0.0441966	-	-	0.00462704	0.0238466	-	-	0.0165732	-	-	-	-	-	-
	GO	GO:0009117 nucleotide metabolic proc.			-	-	-	-	-	-	-	-	-	-	-	-	-	0.0441789	-	-	-	-	-	-	-	-	-	-	-	-	-	-	-	-	0.00736628	-	-	-	0.000479324	0.00424964	-	-	0.0341496	-	-	-	-	-	-
	GO	GO:0009120 deoxyribonucleoside metabolic proc.			-	-	-	-	-	-	-	-	-	-	-	-	-	-	-	-	-	-	-	-	-	-	-	-	-	-	-	-	-	-	-	-	-	-	0.00122344	0.044778	-	-	0.0108175	-	-	-	-	-	-
	GO	GO:0009123 nucleoside monophosphate metabolic proc.			-	0.0115602	-	-	-	-	-	-	-	-	-	-	-	0.00082071	-	-	-	-	-	-	-	-	-	-	-	-	-	-	-	-	-	-	-	-	0.0138906	-	-	-	0.0210531	-	-	-	-	-	-
	GO	GO:0009124 nucleoside monophosphate biosynthetic proc.			-	0.00484853	-	-	-	-	-	-	-	-	-	-	-	0.000171479	-	-	-	-	-	-	-	-	-	-	-	-	-	-	-	-	-	-	-	-	-	-	-	-	-	-	-	-	-	-	-
	GO	GO:0009125 nucleoside monophosphate catabolic proc.			-	-	-	-	-	-	-	-	-	-	-	-	-	-	-	-	-	-	-	-	-	-	-	-	-	-	-	-	-	-	-	-	-	-	0.0004725	0.005331	-	-	0.00599121	-	-	-	-	-	-
	GO	GO:0009126 purine nucleoside monophosphate metabolic proc.			-	-	-	-	-	-	-	-	-	-	-	-	-	0.0282903	-	-	-	-	-	-	-	-	-	-	-	-	-	-	-	-	-	-	-	-	0.0312212	-	-	-	-	-	-	-	-	-	-
	GO	GO:0009129 pyrimidine nucleoside monophosphate metabolic proc.			-	0.0415987	-	-	-	-	-	-	-	-	-	-	-	0.0233334	-	-	-	-	-	-	-	-	-	0.0019289	-	-	-	-	-	-	-	-	-	-	-	-	-	-	-	-	-	-	-	-	-
	GO	GO:0009130 pyrimidine nucleoside monophosphate biosynthetic proc.			-	0.00163444	-	-	-	-	-	-	-	-	-	-	-	0.00207712	-	-	-	-	-	-	-	-	-	0.00441028	-	-	-	-	-	-	-	-	-	-	-	-	-	-	-	-	-	-	-	-	-
	GO	GO:0009131 pyrimidine nucleoside monophosphate catabolic proc.			-	-	-	-	-	-	-	-	-	-	-	-	-	-	-	-	-	-	-	-	-	-	-	-	-	-	-	-	-	-	-	-	-	-	-	0.044778	-	-	-	-	-	-	-	-	-
	GO	GO:0009132 nucleoside diphosphate metabolic proc.			-	-	-	-	-	-	-	-	-	-	-	-	-	0.0275211	-	-	-	-	-	-	-	-	-	-	-	-	-	-	-	-	-	-	-	-	-	-	-	-	-	-	-	-	-	-	-
	GO	GO:0009143 nucleoside triphosphate catabolic proc.			-	-	-	-	-	-	-	-	-	-	-	-	-	-	-	-	-	-	-	-	-	-	-	-	-	-	-	-	-	-	0.0422803	0.00725323	-	-	-	-	-	-	-	-	-	-	-	-	-
	GO	GO:0009150 purine ribonucleotide metabolic proc.			-	-	-	-	-	-	-	-	-	-	-	-	-	-	-	-	-	-	-	-	-	-	-	-	-	-	-	-	-	-	-	-	-	-	0.00542765	0.0241083	-	-	-	-	-	-	-	-	-
	GO	GO:0009151 purine deoxyribonucleotide metabolic proc.			-	-	-	-	-	-	-	-	-	-	-	-	-	-	-	-	-	-	-	-	-	-	-	-	-	-	-	-	-	-	-	-	-	-	0.0455261	-	-	-	-	-	-	-	-	-	-
	GO	GO:0009154 purine ribonucleotide catabolic proc.			-	-	-	-	-	-	-	-	-	-	-	-	-	-	-	-	-	-	-	-	-	-	-	-	-	-	-	-	-	-	-	-	-	-	0.0478382	-	-	-	-	-	-	-	-	-	-
	GO	GO:0009155 purine deoxyribonucleotide catabolic proc.			-	-	-	-	-	-	-	-	-	-	-	-	-	-	-	-	-	-	-	-	-	-	-	-	-	-	-	-	-	-	-	-	-	-	0.0132797	-	-	-	-	-	-	-	-	-	-
	GO	GO:0009156 ribonucleoside monophosphate biosynthetic proc.			-	-	-	-	-	-	-	-	-	-	-	-	-	0.00142521	-	-	-	-	-	-	-	-	-	-	-	-	-	-	-	-	-	-	-	-	-	-	-	-	-	-	-	-	-	-	-
	GO	GO:0009158 ribonucleoside monophosphate catabolic proc.			-	-	-	-	-	-	-	-	-	-	-	-	-	-	-	-	-	-	-	-	-	-	-	-	-	-	-	-	-	-	-	-	-	-	0.0069319	-	-	-	0.0223547	-	-	-	-	-	-
	GO	GO:0009159 deoxyribonucleoside monophosphate catabolic proc.			-	-	-	-	-	-	-	-	-	-	-	-	-	-	-	-	-	-	-	-	-	-	-	-	-	-	-	-	-	-	-	-	-	-	0.000194077	0.00309676	-	-	0.0043386	-	-	-	-	-	-
	GO	GO:0009161 ribonucleoside monophosphate metabolic proc.			-	-	-	-	-	-	-	-	-	-	-	-	-	0.00183232	-	-	-	-	-	-	-	-	-	-	-	-	-	-	-	-	-	-	-	-	0.0447755	-	-	-	0.044344	-	-	-	-	-	-
	GO	GO:0009162 deoxyribonucleoside monophosphate metabolic proc.			-	-	-	-	-	-	-	-	-	-	-	-	-	-	-	-	-	-	-	-	-	-	-	-	-	-	-	-	-	-	-	-	-	-	0.00174839	0.0130923	-	-	0.0101911	-	-	-	-	-	-
	GO	GO:0009164 nucleoside catabolic proc.			-	-	-	-	-	-	-	-	-	-	-	-	-	-	-	-	-	-	-	-	-	-	-	-	-	-	-	-	-	-	-	-	-	-	0.0132356	-	-	-	0.0292064	-	-	-	-	-	-
	GO	GO:0009166 nucleotide catabolic proc.			-	-	-	-	-	-	-	-	-	-	-	-	-	-	-	-	-	-	-	-	-	-	-	-	-	-	-	-	-	-	-	-	-	-	0.00377193	0.0335098	-	-	0.0481038	-	-	-	-	-	-
	GO	GO:0009167 purine ribonucleoside monophosphate metabolic proc.			-	-	-	-	-	-	-	-	-	-	-	-	-	0.0157527	-	-	-	-	-	-	-	-	-	-	-	-	-	-	-	-	-	-	-	-	0.021848	-	-	-	-	-	-	-	-	-	-
	GO	GO:0009168 purine ribonucleoside monophosphate biosynthetic proc.			-	-	-	-	-	-	-	-	-	-	-	-	-	0.0455993	-	-	-	-	-	-	-	-	-	-	-	-	-	-	-	-	-	-	-	-	-	-	-	-	-	-	-	-	-	-	-
	GO	GO:0009169 purine ribonucleoside monophosphate catabolic proc.			-	-	-	-	-	-	-	-	-	-	-	-	-	-	-	-	-	-	-	-	-	-	-	-	-	-	-	-	-	-	-	-	-	-	0.00846254	-	-	-	-	-	-	-	-	-	-
	GO	GO:0009173 pyrimidine ribonucleoside monophosphate metabolic proc.			-	-	-	-	-	-	-	-	-	-	-	-	-	0.0441789	-	-	-	-	-	-	-	-	-	0.010488	-	-	-	-	-	-	-	-	-	-	-	-	-	-	-	-	-	-	-	-	-
	GO	GO:0009174 pyrimidine ribonucleoside monophosphate biosynthetic proc.			-	-	-	-	-	-	-	-	-	-	-	-	-	0.0160389	-	-	-	-	-	-	-	-	-	-	-	-	-	-	-	-	-	-	-	-	-	-	-	-	-	-	-	-	-	-	-
	GO	GO:0009178 pyrimidine deoxyribonucleoside monophosphate catabolic proc.			-	-	-	-	-	-	-	-	-	-	-	-	-	-	-	-	-	-	-	-	-	-	-	-	-	-	-	-	-	-	-	-	-	-	-	0.0335098	-	-	-	-	-	-	-	-	-
	GO	GO:0009185 ribonucleoside diphosphate metabolic proc.			-	-	-	-	-	-	-	-	-	-	-	-	-	0.0157527	-	-	-	-	-	-	-	-	-	-	-	-	-	-	-	-	-	-	-	-	-	-	-	-	-	-	-	-	-	-	-
	GO	GO:0009187 cyclic nucleotide metabolic proc.			-	-	0.0312966	0.0151412	-	-	-	-	-	-	0.0335989	0.0121474	-	-	-	-	-	0.00627222	-	0.0324327	-	-	-	-	-	-	-	-	-	-	-	-	-	-	-	-	-	-	-	-	-	-	-	-	-
	GO	GO:0009214 cyclic nucleotide catabolic proc.			-	-	-	-	-	-	0.0403473	-	-	-	-	0.0375096	-	-	-	-	-	-	-	-	-	-	-	-	-	-	-	-	-	-	-	-	-	-	-	-	-	-	-	-	-	-	-	-	-
	GO	GO:0009223 pyrimidine deoxyribonucleotide catabolic proc.			-	-	-	-	-	-	-	-	-	-	-	-	-	-	-	-	-	-	-	-	-	-	-	-	-	-	-	-	-	-	-	-	-	-	-	0.044778	-	-	-	-	-	-	-	-	-
	GO	GO:0009251 glucan catabolic proc.			-	-	-	-	-	-	-	-	-	-	-	-	-	-	-	-	-	-	-	-	-	-	-	-	-	-	-	-	-	0.0399569	-	-	-	-	-	-	-	-	-	-	-	-	-	-	-
	GO	GO:0009259 ribonucleotide metabolic proc.			-	-	-	-	-	-	-	-	-	-	-	-	-	-	-	-	-	-	-	-	-	-	-	-	-	-	-	-	-	-	-	-	-	-	0.00568311	0.0197206	-	-	0.0498781	-	-	-	-	-	-
	GO	GO:0009261 ribonucleotide catabolic proc.			-	-	-	-	-	-	-	-	-	-	-	-	-	-	-	-	-	-	-	-	-	-	-	-	-	-	-	-	-	-	-	-	-	-	0.00694167	-	-	-	-	-	-	-	-	-	-
	GO	GO:0009262 deoxyribonucleotide metabolic proc.			-	-	-	-	-	-	-	-	-	-	-	-	-	-	-	-	-	-	-	-	-	-	-	-	-	-	-	-	-	-	-	-	-	-	0.0103327	0.0421752	-	-	0.0223547	-	-	-	-	-	-
	GO	GO:0009264 deoxyribonucleotide catabolic proc.			-	-	-	-	-	-	-	-	-	-	-	-	-	-	-	-	-	-	-	-	-	-	-	-	-	-	-	-	-	-	-	-	-	-	0.000633192	0.00689455	-	-	0.0065785	-	-	-	-	-	-
	GO	GO:0009267 cellular response to starvation			-	-	-	-	-	-	-	-	-	-	-	-	-	-	-	-	-	-	-	-	-	-	-	-	-	-	-	-	-	-	-	-	-	-	0.00603451	-	-	-	-	-	-	-	-	-	-
	GO	GO:0009268 response to pH			-	0.0332276	-	-	-	-	-	-	-	-	-	-	-	0.0412091	-	-	-	-	-	-	-	-	-	-	-	-	-	-	-	-	-	-	-	-	-	-	-	-	-	-	-	-	-	-	-
	GO	GO:0009308 amine metabolic proc.			-	-	0.0170557	-	-	0.0435466	-	-	-	-	-	-	-	-	-	-	-	-	-	-	-	-	-	-	-	-	-	-	-	-	-	-	-	-	-	-	-	-	-	-	-	-	-	-	-
	GO	GO:0009313 oligosaccharide catabolic proc.			-	-	-	-	-	-	-	-	-	-	-	-	-	-	-	-	-	-	-	-	-	-	-	-	-	-	-	-	-	-	0.0422803	-	-	-	0.0132797	0.044778	-	-	-	-	-	-	-	-	-
	GO	GO:0009394 2-deoxyribonucleotide metabolic proc.			-	-	-	-	-	-	-	-	-	-	-	-	-	-	-	-	-	-	-	-	-	-	-	-	-	-	-	-	-	-	-	-	-	-	0.00694167	0.0319192	-	-	0.0190904	-	-	-	-	-	-
	GO	GO:0009395 phospholipid catabolic proc.			-	-	-	-	-	-	-	-	-	-	-	-	-	-	-	-	-	-	-	-	-	-	-	-	-	-	-	-	-	-	0.000960083	-	-	-	0.00227962	-	-	-	-	-	-	-	-	-	-
	GO	GO:0009409 response to cold			-	-	-	-	-	-	-	-	-	-	-	-	-	-	-	-	-	-	0.0491631	-	-	-	-	-	-	-	-	-	-	-	-	-	-	-	-	-	-	-	-	-	-	-	-	-	-
	GO	GO:0009410 response to xenobiotic stimulus			-	-	-	-	-	-	-	-	-	-	-	-	-	-	-	-	-	-	-	-	-	-	-	-	-	-	-	-	-	-	-	-	-	-	0.00192994	-	-	-	-	-	-	-	-	-	-
	GO	GO:0009411 response to UV			-	-	-	-	-	-	-	0.0469149	-	-	-	-	-	-	-	-	-	-	-	-	-	-	-	-	-	-	-	-	-	-	-	-	-	-	-	-	-	-	-	-	-	-	-	-	-
	GO	GO:0009437 carnitine metabolic proc.			-	-	-	-	-	-	-	-	-	-	-	-	-	-	-	-	-	-	-	-	-	-	-	-	-	-	-	-	-	-	0.0222673	-	-	-	0.000302555	0.00157817	-	-	-	-	-	-	-	-	-
	GO	GO:0009566 fertilization			0.0028418	-	-	-	-	-	-	-	-	-	-	-	-	-	-	-	-	-	-	-	-	-	-	-	-	-	-	-	-	-	-	-	-	-	-	-	-	-	-	-	-	-	-	-	-
	GO	GO:0009581 detection of external stimulus			9.76882e-07	-	-	-	6.98164e-06	-	-	-	0.00017942	-	-	-	-	-	-	-	-	-	-	-	-	-	-	-	-	-	-	-	-	-	-	-	-	-	-	-	-	-	-	-	-	-	-	-	-
	GO	GO:0009582 detection of abiotic stimulus			7.09744e-07	-	-	-	5.98435e-06	-	-	-	0.000146377	-	-	-	-	-	-	-	-	-	-	-	-	-	-	-	-	-	-	-	-	-	-	-	-	-	-	-	-	-	-	-	-	-	-	-	-
	GO	GO:0009583 detection of light stimulus			0.000215671	-	-	-	0.0238683	-	-	-	-	-	-	-	-	-	-	-	-	-	-	-	-	-	-	-	-	-	-	-	-	-	-	-	-	-	-	-	-	-	-	-	-	-	-	-	-
	GO	GO:0009584 detection of visible light			0.0284046	-	-	-	-	-	-	-	-	-	-	-	-	-	-	-	-	-	-	-	-	-	-	-	-	-	-	-	-	-	-	-	-	-	-	-	-	-	-	-	-	-	-	-	-
	GO	GO:0009593 detection of chemical stimulus			0.00235228	-	-	-	-	-	-	-	-	-	-	-	0.00282468	-	-	-	-	-	-	-	-	-	-	-	-	-	-	-	-	-	-	-	-	-	-	-	-	-	-	-	-	-	-	-	-
	GO	GO:0009595 detection of biotic stimulus			-	0.0146625	-	-	-	-	-	-	-	0.00751581	-	-	-	-	-	-	-	-	-	-	-	-	-	0.00047855	-	-	0.0404447	-	-	-	-	-	-	-	-	-	-	-	-	-	-	-	-	-	-
	GO	GO:0009597 detection of virus			-	-	-	-	-	-	-	-	-	-	-	-	-	-	-	-	-	-	-	-	-	-	-	-	-	-	-	-	-	-	-	-	-	-	-	-	-	-	-	-	-	-	-	-	-
	GO	GO:0009605 response to external stimulus			7.54763e-22	3.42917e-14	-	0.010115	0.000395311	0.00115759	0.000206073	-	3.49638e-24	3.55976e-22	-	-	1.02829e-47	2.77864e-14	-	-	0.010584	0.00102367	-	-	-	-	8.29348e-38	9.17828e-24	5.38971e-07	0.00106032	-	-	1.93831e-08	0.000163631	0.0380655	-	3.41634e-19	1.48373e-11	-	-	2.07122e-05	-	-	-	1.35308e-07	-	-	-	6.1669e-12
	GO	GO:0009607 response to biotic stimulus			-	-	-	-	-	-	-	-	-	-	-	-	-	-	-	-	-	-	-	-	-	-	-	3.58958e-28	1.53398e-09	0.0100971	-	-	-	-	-	-	-	-	-	-	-	-	-	-	-	-	-	-	-
	GO	GO:0009611 response to wounding			0.0254973	0.0124961	-	-	0.03559	0.0154112	0.00692597	-	0.0454992	0.00392854	-	-	-	-	-	-	-	-	-	-	-	-	-	-	-	-	-	-	8.55994e-06	6.09822e-06	0.0335812	-	1.53601e-08	2.3576e-07	-	-	-	-	-	-	5.62957e-16	-	-	-	6.17923e-15
	GO	GO:0009612 response to mechanical stimulus			0.0475262	-	-	-	-	-	-	-	0.00769844	-	-	-	-	-	-	-	-	-	-	-	-	-	-	-	0.033433	-	-	-	-	-	-	-	-	0.0214684	-	-	-	-	-	-	-	-	-	-	-
	GO	GO:0009615 response to virus			2.24705e-07	0.000915656	-	-	-	-	-	-	8.33694e-09	1.87405e-05	-	-	7.71288e-27	8.45714e-05	-	-	-	-	-	-	-	-	1.24958e-23	7.0658e-12	0.000110099	-	-	-	-	-	-	-	0.00270423	-	-	-	8.77528e-10	-	-	-	-	-	-	-	-
	GO	GO:0009617 response to bacterium			1.96697e-06	1.33993e-05	-	-	-	0.0154112	-	-	2.23752e-10	4.70742e-11	-	-	3.36325e-22	2.65112e-07	-	-	0.00966815	-	-	-	-	-	6.83826e-17	5.58802e-14	2.39582e-05	-	-	-	0.00136251	-	-	-	1.10287e-08	0.00272073	-	-	0.00589553	-	-	-	0.00577988	-	-	-	0.000164569
	GO	GO:0009620 response to fungus			-	0.0212282	-	-	-	-	-	-	-	0.000587189	-	-	-	-	-	-	-	-	-	-	-	-	-	0.0163488	-	-	-	-	-	-	-	-	-	-	-	-	-	-	-	-	-	-	-	-	-
	GO	GO:0009628 response to abiotic stimulus			-	-	-	-	-	-	-	-	-	-	-	-	-	-	-	-	-	-	-	-	-	-	-	-	0.00870052	-	-	-	-	-	-	-	-	0.00929774	-	-	-	-	-	-	-	-	-	-	-
	GO	GO:0009636 response to toxic substance			-	-	-	-	-	-	-	-	-	-	-	-	-	-	-	-	-	-	-	-	-	-	-	-	-	-	0.0126425	-	-	-	0.00433732	-	-	-	9.47226e-07	1.77256e-06	-	-	-	-	-	-	-	-	-
	GO	GO:0009653 anatomical structure morphogenesis			-	-	1.41729e-11	8.60405e-14	-	-	0.00806124	-	-	-	1.37687e-07	1.17786e-09	-	-	-	-	-	1.15979e-16	-	1.98454e-11	-	-	-	-	0.000238688	-	-	-	4.63597e-20	2.68179e-06	-	-	2.13104e-21	4.70706e-13	-	-	-	-	-	-	1.43767e-26	0.00108583	-	-	6.10234e-26
	GO	GO:0009712 catechol-containing compound metabolic proc.			-	-	0.0312966	-	-	-	-	-	-	-	-	-	-	-	-	-	-	-	-	-	-	-	-	-	-	-	-	-	-	-	-	-	-	-	-	-	-	-	-	-	-	-	-	-	-
	GO	GO:0009713 catechol-containing compound biosynthetic proc.			-	-	-	-	-	-	-	-	-	-	-	-	-	-	-	-	-	-	-	-	-	-	-	-	-	-	-	-	-	-	-	-	-	-	-	-	-	-	-	0.0363847	-	-	-	-	-
	GO	GO:0009719 response to endogenous stimulus			-	-	0.000108272	3.2283e-07	-	-	-	-	-	-	0.000391647	5.94529e-08	-	-	-	-	-	-	-	5.73533e-05	-	-	-	-	-	-	-	-	-	-	-	-	-	0.0141276	-	-	-	-	-	-	0.0014593	-	-	-	-
	GO	GO:0009746 response to hexose			-	-	-	-	-	-	-	-	-	-	-	-	-	-	-	-	-	-	-	-	-	-	-	-	-	-	-	-	-	-	-	0.0441966	-	-	-	-	-	-	-	-	-	-	-	-	-
	GO	GO:0009786 reg. of asymmetric cell division			-	0.0276768	-	-	-	-	-	-	-	-	-	-	-	-	-	-	-	-	-	-	-	-	-	-	-	-	-	-	-	-	-	-	-	-	-	-	-	-	-	-	-	-	-	-	-
	GO	GO:0009790 embryo development			-	-	1.09493e-05	7.68635e-05	-	-	-	-	-	-	6.81502e-05	0.00786211	-	-	-	-	-	4.77106e-07	-	0.00545431	-	-	-	-	-	-	-	-	3.9065e-05	0.0163625	-	-	-	0.0097913	-	-	-	-	-	-	5.7691e-08	-	-	-	0.000161253
	GO	GO:0009792 embryo development ending in birth or egg hatching			-	-	-	-	-	-	-	-	-	-	0.0111699	-	-	-	-	-	-	0.0036702	-	-	-	-	-	-	-	-	-	-	-	-	-	-	-	-	-	-	-	-	-	-	-	-	-	-	-
	GO	GO:0009812 flavonoid metabolic proc.			-	-	-	-	-	-	-	-	-	-	-	-	-	-	-	-	-	-	-	-	-	-	-	-	-	-	-	-	-	-	-	-	-	-	0.00343093	-	-	-	-	-	-	-	-	-	-
	GO	GO:0009886 post-embryonic animal morphogenesis			-	-	-	-	-	-	-	-	-	-	-	-	-	-	-	-	-	-	-	-	-	-	-	-	-	-	-	-	-	-	-	-	-	-	-	-	-	-	-	-	0.00556433	-	-	-	-
	GO	GO:0009887 animal organ morphogenesis			-	-	5.29725e-07	2.35859e-07	-	-	0.014005	-	-	-	0.000227158	0.0020476	-	-	-	-	-	3.94145e-10	-	1.64011e-05	-	-	-	-	0.0460829	-	-	-	3.91087e-07	0.000350766	-	-	2.40542e-06	5.59679e-05	-	-	-	-	-	-	2.47597e-10	-	-	-	8.24044e-10
	GO	GO:0009888 tissue development			-	-	3.52854e-08	3.84564e-10	-	-	0.000245055	-	-	-	3.67499e-05	1.97764e-05	-	-	-	-	-	3.03371e-13	-	7.76956e-06	-	-	-	-	-	-	-	-	5.91114e-09	0.000234309	-	-	8.96557e-10	2.87865e-08	-	-	-	-	-	-	2.24057e-14	0.0190658	-	-	2.25926e-14
	GO	GO:0009889 reg. of biosynthetic proc.			-	-	-	-	-	-	-	-	-	-	-	0.00841782	-	-	-	-	-	-	-	0.0330207	-	-	-	-	-	-	-	-	-	-	-	-	-	-	-	-	-	-	-	-	-	-	-	-	-
	GO	GO:0009891 positive reg. of biosynthetic proc.			-	-	-	0.001059	-	-	-	-	-	-	-	0.014197	-	-	-	-	-	2.80246e-05	-	0.00805475	-	-	-	-	-	-	-	-	-	-	-	-	-	-	-	-	-	-	-	-	-	-	-	-	-
	GO	GO:0009892 negative reg. of metabolic proc.			-	-	-	-	-	-	-	-	-	-	-	-	-	-	-	-	-	0.000945324	-	0.000940211	-	-	-	-	-	-	-	-	-	-	-	-	-	-	-	-	-	-	-	-	-	-	-	-	-
	GO	GO:0009893 positive reg. of metabolic proc.			-	-	-	0.000109659	-	-	0.00140333	-	-	-	-	0.00218664	-	-	-	-	-	1.44841e-05	-	-	-	-	-	0.000373142	-	-	-	-	0.00471457	-	-	-	4.80753e-05	-	-	-	-	-	-	-	-	-	-	-	0.000563592
	GO	GO:0009914 hormone transport			-	-	-	-	-	-	-	-	-	-	0.0140135	-	-	-	-	-	-	-	-	-	-	-	-	-	-	-	-	-	-	-	-	-	-	-	-	-	-	-	-	-	-	-	-	-	-
	GO	GO:0009952 anterior/posterior pattern specification			-	-	-	-	-	-	-	-	-	-	-	-	-	-	-	-	-	0.00076322	-	-	-	-	-	-	-	-	-	-	-	-	-	-	-	-	-	-	-	-	-	-	-	-	-	-	-
	GO	GO:0009966 reg. of signal transduction			-	-	6.91447e-05	2.81223e-08	-	-	3.05395e-05	-	-	-	0.000330544	2.92224e-07	0.000582955	-	-	-	-	4.53941e-09	-	1.70165e-07	-	-	0.000814683	0.00143142	-	-	-	-	4.24863e-07	0.0210072	-	-	1.57389e-09	0.000156601	-	-	-	-	-	-	5.81309e-07	-	-	-	1.99418e-08
	GO	GO:0009967 positive reg. of signal transduction			-	-	0.00343624	0.0180511	-	-	6.62623e-05	-	-	-	-	0.000551698	6.45057e-05	-	-	-	-	0.000802922	-	0.000107777	-	-	0.00251876	0.000835553	-	-	-	-	0.00352817	0.0249678	-	-	0.000105644	0.0028849	-	-	-	-	-	-	2.0037e-05	-	-	-	3.67033e-07
	GO	GO:0009968 negative reg. of signal transduction			-	-	0.00204346	8.35949e-07	-	-	-	-	-	-	-	0.000173012	-	-	-	-	-	3.56039e-07	-	6.85342e-06	-	-	0.00163662	-	-	-	-	-	0.000316145	-	-	-	2.0585e-08	0.005107	-	-	-	-	-	-	0.00154182	-	-	-	4.58293e-07
	GO	GO:0009991 response to extracellular stimulus			-	-	-	-	-	-	-	-	-	-	-	-	-	-	-	-	-	-	-	-	-	-	-	-	-	-	-	-	-	-	-	-	-	-	0.0213004	-	-	-	-	-	-	-	-	-	-
	GO	GO:0010001 glial cell differentiation			-	-	-	-	-	-	-	-	-	-	-	-	-	-	-	-	-	-	-	0.0206108	-	-	-	-	-	-	-	-	-	-	-	-	-	-	-	-	-	-	-	-	-	-	-	-	-
	GO	GO:0010002 cardioblast differentiation			-	-	0.0457571	-	-	-	-	-	-	-	-	-	-	-	-	-	-	-	-	0.0275131	-	-	-	-	-	-	-	-	-	-	-	-	-	-	-	-	-	-	-	-	-	-	-	-	-
	GO	GO:0010033 response to organic substance			-	-	1.23598e-05	1.05085e-06	-	-	0.00519249	-	0.0132968	0.0416351	0.00181999	2.04212e-05	1.83136e-16	0.00592903	-	-	-	2.61975e-05	-	2.57529e-05	-	-	6.1142e-13	6.62773e-08	0.00154614	-	-	-	2.34158e-06	-	-	-	2.73799e-12	0.000296136	0.0260269	-	-	-	-	-	0.000304174	-	-	-	2.27861e-11
	GO	GO:0010035 response to inorganic substance			0.0265701	-	-	-	-	-	-	-	-	-	-	-	-	-	-	-	-	-	-	-	-	-	-	-	-	-	-	-	0.012814	-	-	-	-	-	0.0224467	-	-	-	-	-	-	-	-	-	-
	GO	GO:0010038 response to metal ion			-	-	-	-	-	-	-	-	-	-	-	-	-	-	-	-	-	-	-	-	-	-	-	-	-	-	-	-	0.0032042	-	-	-	-	-	-	-	-	-	-	-	-	-	-	-	-
	GO	GO:0010155 reg. of proton transport			-	-	-	-	-	-	-	-	-	-	-	-	-	-	-	-	-	-	-	-	-	-	-	-	-	-	-	-	-	-	-	-	-	-	0.0455261	-	-	-	-	-	-	-	-	-	-
	GO	GO:0010171 body morphogenesis			-	-	-	-	-	-	-	-	-	-	-	-	-	-	-	-	-	-	-	-	-	-	-	-	-	-	-	-	-	-	-	-	-	-	-	-	-	-	-	-	0.000756741	-	-	-	0.00084043
	GO	GO:0010172 embryonic body morphogenesis			-	-	-	-	-	-	-	-	-	-	-	-	-	-	-	-	-	0.00761954	-	-	-	-	-	-	-	-	-	-	-	-	-	-	-	-	-	-	-	-	-	-	-	-	-	-	-
	GO	GO:0010212 response to ionizing radiation			-	-	-	-	-	-	-	-	-	-	-	-	-	-	-	-	-	-	-	-	-	-	0.0261961	-	-	-	-	-	-	-	-	-	-	-	-	-	-	-	-	-	-	-	-	-	-
	GO	GO:0010232 vascular transport			-	-	-	-	-	-	-	-	-	-	-	-	-	-	-	-	-	-	-	-	-	-	-	-	-	-	-	-	-	-	0.00144688	-	-	-	0.000795636	0.0158064	-	-	-	-	-	-	-	-	-
	GO	GO:0010310 reg. of hydrogen peroxide metabolic proc.			-	-	-	-	-	-	-	-	-	-	-	-	-	-	-	-	0.00776392	-	-	0.032579	-	-	-	-	-	-	-	-	-	0.0465141	-	-	-	0.0469106	-	-	-	-	-	-	0.0103336	-	-	-	-
	GO	GO:0010332 response to gamma radiation			-	-	-	-	-	-	-	-	0.0115881	0.0290746	-	-	0.00282468	-	-	-	-	-	-	-	-	-	0.000273353	-	-	-	-	-	-	-	-	-	-	-	-	-	-	-	-	-	-	-	-	-	-
	GO	GO:0010430 fatty acid omega-oxidation			-	-	-	-	-	-	-	-	-	-	-	-	-	-	-	-	-	-	-	-	-	-	-	-	-	-	-	-	-	-	0.0494343	-	-	-	-	-	-	-	-	-	-	-	-	-	-
	GO	GO:0010455 positive reg. of cell fate commitment			-	-	-	-	-	-	-	-	-	-	-	-	-	-	-	-	-	-	-	-	-	-	-	-	-	-	-	-	-	-	-	-	-	-	-	-	-	-	-	-	-	-	-	-	-
	GO	GO:0010463 mesenchymal cell proliferation			-	-	-	0.000128384	-	-	-	-	-	-	-	-	-	-	-	-	-	0.000428917	-	0.00502478	-	-	-	-	-	-	-	-	-	-	-	-	-	-	-	-	-	-	-	-	0.00309926	-	-	-	-
	GO	GO:0010464 reg. of mesenchymal cell proliferation			-	-	-	0.00037375	-	-	-	-	-	-	-	-	-	-	-	-	-	0.00323823	-	0.0222002	-	-	-	-	-	-	-	-	-	-	-	-	-	-	-	-	-	-	-	-	-	-	-	-	-
	GO	GO:0010466 negative reg. of peptidase activity			-	-	-	-	-	-	0.0499752	-	-	-	-	-	-	-	-	-	-	-	-	-	-	-	-	-	-	-	-	-	0.00646232	0.00649803	-	-	0.00417302	0.0135129	-	-	-	-	-	-	-	-	-	-	-
	GO	GO:0010467 gene expression			-	-	-	-	-	-	-	-	-	0.000536476	-	-	-	-	-	-	-	-	-	-	-	-	-	1.07329e-07	-	-	-	-	-	-	-	-	-	-	-	-	-	-	-	-	-	-	-	-	-
	GO	GO:0010468 reg. of gene expression			-	-	-	0.0109233	-	-	-	-	-	-	-	-	0.00599918	-	-	-	-	0.000797687	-	-	-	-	0.0342299	-	-	-	-	-	-	-	-	-	-	-	-	-	-	-	-	-	-	-	-	-	-
	GO	GO:0010522 reg. of calcium ion transport into cytosol			-	-	-	-	-	-	-	-	-	-	-	-	-	-	-	-	-	-	-	-	-	-	0.0482486	-	-	-	-	-	-	-	-	-	-	-	-	-	-	-	-	-	-	-	-	-	-
	GO	GO:0010528 reg. of transposition			0.00593328	-	-	-	-	-	-	-	-	-	-	-	-	-	-	-	-	-	-	-	-	-	-	-	-	-	-	-	-	-	-	-	-	-	-	-	-	-	-	-	-	-	-	-	-
	GO	GO:0010529 negative reg. of transposition			0.00593328	-	-	-	-	-	-	-	-	-	-	-	-	-	-	-	-	-	-	-	-	-	-	-	-	-	-	-	-	-	-	-	-	-	-	-	-	-	-	-	-	-	-	-	-
	GO	GO:0010556 reg. of macromolecule biosynthetic proc.			-	-	-	0.0039765	-	-	-	-	-	-	-	0.0121494	-	-	-	-	-	0.000228661	-	-	-	-	-	-	-	-	-	-	-	-	-	-	-	-	-	-	-	-	-	-	-	-	-	-	-
	GO	GO:0010557 positive reg. of macromolecule biosynthetic proc.			-	-	-	0.00191539	-	-	-	-	-	-	-	0.0430314	-	-	-	-	-	4.70635e-05	-	-	-	-	-	-	-	-	-	-	-	-	-	-	-	-	-	-	-	-	-	-	-	-	-	-	-
	GO	GO:0010558 negative reg. of macromolecule biosynthetic proc.			-	-	-	-	-	-	-	-	-	-	-	-	-	-	-	-	-	0.00137355	-	-	-	-	-	-	-	-	-	-	-	-	-	-	-	-	-	-	-	-	-	-	-	-	-	-	-
	GO	GO:0010562 positive reg. of phosphorus metabolic proc.			-	-	0.0302763	3.18955e-05	-	-	0.00265148	-	-	-	-	0.000171613	-	-	-	-	-	0.000160849	-	0.000163711	-	-	-	-	-	-	-	-	0.0187553	0.0113197	-	-	0.000312197	0.00281444	-	-	-	-	-	-	0.000108218	-	-	-	1.06558e-05
	GO	GO:0010563 negative reg. of phosphorus metabolic proc.			-	-	-	-	-	-	-	-	-	-	-	-	-	-	-	-	-	0.00843627	-	-	-	-	-	-	-	-	-	-	-	-	-	-	-	-	-	-	-	-	-	-	-	-	-	-	-
	GO	GO:0010564 reg. of cell cycle proc.			-	-	-	-	-	-	-	0.00483169	-	-	-	-	-	-	-	-	-	-	-	-	-	-	-	-	-	-	-	-	-	-	-	-	-	-	-	-	-	-	-	-	-	-	-	-	-
	GO	GO:0010574 reg. of vascular endothelial growth factor production			-	-	-	-	-	-	-	-	-	-	-	-	0.00205267	-	-	-	-	-	-	-	-	-	0.0287108	-	-	-	-	-	-	-	-	-	-	0.0258732	-	-	-	-	-	-	-	-	-	-	0.00133127
	GO	GO:0010575 positive reg. of vascular endothelial growth factor production			-	-	-	-	-	-	-	-	-	-	-	-	0.00841155	-	-	-	-	-	-	-	-	-	-	-	-	-	-	-	-	-	-	-	-	-	-	-	-	-	-	-	-	-	-	-	-
	GO	GO:0010594 reg. of endothelial cell migration			-	-	0.000379676	4.53402e-06	-	-	0.00280933	-	-	-	0.000267091	0.00130486	-	-	-	-	-	1.41003e-06	-	0.00019381	-	-	-	-	-	-	-	-	0.00206299	0.00336028	-	-	0.000126177	-	-	-	-	-	-	-	3.64829e-07	-	-	-	0.000115278
	GO	GO:0010595 positive reg. of endothelial cell migration			-	-	0.000831425	0.00128848	-	-	-	-	-	-	0.00295916	0.0267367	-	-	-	-	-	0.000166854	-	0.0152894	-	-	-	-	-	-	-	-	0.000205211	0.00127272	-	-	5.03176e-05	0.0359699	-	-	-	-	-	-	1.77118e-07	-	-	-	8.57119e-06
	GO	GO:0010596 negative reg. of endothelial cell migration			-	-	-	0.0187517	-	-	-	-	-	-	-	-	-	-	-	-	-	-	-	-	-	-	-	-	-	-	-	-	-	-	-	-	-	-	-	-	-	-	-	-	-	-	-	-	-
	GO	GO:0010604 positive reg. of macromolecule metabolic proc.			-	-	0.0221747	0.00019998	-	-	0.00531228	-	-	-	-	0.00225421	3.7259e-06	-	-	-	-	1.74918e-05	-	0.00348973	-	-	8.93228e-05	0.00031048	-	-	-	-	0.0032042	-	-	-	5.55109e-05	0.026465	-	-	-	-	-	-	0.00550547	-	-	-	0.000401768
	GO	GO:0010605 negative reg. of macromolecule metabolic proc.			-	-	-	-	-	-	-	-	-	-	-	-	-	-	-	-	-	0.00412812	-	0.0089499	-	-	-	-	-	-	-	-	-	-	-	-	-	-	-	-	-	-	-	-	-	-	-	-	-
	GO	GO:0010628 positive reg. of gene expression			-	0.00150827	-	-	-	-	-	-	0.0101419	3.71201e-05	-	-	9.85805e-14	3.03459e-05	-	-	-	-	-	-	-	-	8.56823e-08	2.07911e-09	-	-	-	-	0.000117035	0.0089358	-	-	2.40542e-06	0.00122253	-	-	-	-	-	-	0.00672148	-	-	-	4.0587e-05
	GO	GO:0010631 epithelial cell migration			-	-	3.59933e-05	1.53363e-06	-	-	3.52873e-06	-	-	-	2.95582e-05	9.29152e-06	-	-	-	-	-	3.85704e-07	-	2.82674e-06	-	-	-	-	-	-	-	-	3.65334e-05	0.00193121	-	-	9.82499e-07	0.0153077	-	-	-	-	-	-	3.45074e-08	-	-	-	3.24461e-07
	GO	GO:0010632 reg. of epithelial cell migration			-	-	0.00278666	7.71717e-06	-	-	-	-	-	-	0.00116047	0.000469981	-	-	-	-	-	6.11968e-06	-	0.00092453	-	-	-	-	-	-	-	-	0.0122337	0.0125641	-	-	9.60992e-05	0.0465811	-	-	-	-	-	-	2.64928e-06	-	-	-	0.000190303
	GO	GO:0010633 negative reg. of epithelial cell migration			-	-	-	0.0132241	-	-	-	-	-	-	-	-	-	-	-	-	-	-	-	-	-	-	-	-	-	-	-	-	-	-	-	-	-	-	-	-	-	-	-	-	-	-	-	-	-
	GO	GO:0010634 positive reg. of epithelial cell migration			-	-	-	0.00249491	-	-	0.00154116	-	-	-	-	0.0145021	-	-	-	-	-	0.000520003	-	0.0266423	-	-	-	-	-	-	-	-	0.00150618	-	-	-	3.33037e-05	0.011009	-	-	-	-	-	-	8.14202e-07	-	-	-	9.54899e-06
	GO	GO:0010644 cell communication by electrical coupling			-	-	-	-	-	-	-	-	-	-	-	-	-	-	-	-	-	0.00225958	-	0.032579	-	-	-	-	-	-	-	-	-	-	-	-	-	-	-	-	-	-	-	-	-	-	-	-	-
	GO	GO:0010646 reg. of cell communication			-	-	3.59933e-05	1.15917e-08	-	-	3.20512e-05	-	-	-	1.4381e-05	1.39669e-06	0.00273058	-	-	-	-	2.0514e-09	-	6.14142e-07	-	-	0.00187312	0.00843803	-	-	-	-	3.65705e-07	0.0438155	-	-	3.36141e-09	0.000160836	-	-	-	-	-	-	4.36432e-06	-	-	-	2.6339e-07
	GO	GO:0010647 positive reg. of cell communication			-	-	0.00345882	0.00718447	-	-	0.000150751	-	-	-	0.0216924	0.000381439	9.99258e-05	-	-	-	-	0.00012697	-	3.71419e-05	-	-	0.00272387	0.00116583	-	-	-	-	0.00216302	0.0224121	-	-	2.55151e-05	0.0022949	-	-	-	-	-	-	0.000137186	-	-	-	2.0277e-06
	GO	GO:0010648 negative reg. of cell communication			-	-	0.000825097	3.97684e-08	-	-	-	-	-	-	0.0140135	0.000332167	-	-	-	-	-	7.84839e-08	-	2.05719e-05	-	-	0.00340773	-	-	-	-	-	0.000468358	-	-	-	8.29432e-09	0.00280434	-	-	-	-	-	-	0.00442361	-	-	-	7.87087e-07
	GO	GO:0010692 reg. of alkaline phosphatase activity			-	-	-	-	-	-	0.045959	-	-	-	-	-	-	-	-	-	-	-	-	-	-	-	-	-	-	-	-	-	-	-	-	-	-	-	-	-	-	-	-	-	-	-	-	-	-
	GO	GO:0010712 reg. of collagen metabolic proc.			-	-	-	-	-	-	-	-	-	-	-	-	-	-	-	-	-	-	-	-	-	-	-	-	-	-	-	-	0.00526909	-	-	-	0.0032831	-	-	-	-	-	-	-	5.30465e-05	-	-	-	2.15069e-05
	GO	GO:0010714 positive reg. of collagen metabolic proc.			-	-	-	-	-	-	-	-	-	-	-	-	-	-	-	-	-	-	-	-	-	-	-	-	-	-	-	-	0.0124792	-	-	-	-	0.00367171	-	-	-	-	-	-	0.000269898	-	-	-	8.46097e-05
	GO	GO:0010717 reg. of epithelial to mesenchymal transition			-	-	-	0.0172616	-	-	-	-	-	-	-	0.0108546	-	-	-	-	-	0.00464997	-	-	-	-	-	-	-	-	-	-	0.00580801	-	-	-	0.000436341	0.0339961	-	-	-	-	-	-	0.000249914	-	-	-	1.29762e-06
	GO	GO:0010718 positive reg. of epithelial to mesenchymal transition			-	-	-	-	-	-	0.0235472	-	-	-	-	-	-	-	-	-	-	-	-	-	-	-	-	-	-	-	-	-	0.0059092	-	-	-	0.00306803	0.0461684	-	-	-	-	-	-	1.10307e-05	-	-	-	2.15085e-08
	GO	GO:0010720 positive reg. of cell development			-	-	-	-	-	-	-	-	-	-	0.0271225	-	-	-	-	-	-	-	-	-	-	-	-	-	-	-	-	-	0.0175912	-	-	-	-	-	-	-	-	-	-	-	-	-	-	-	-
	GO	GO:0010721 negative reg. of cell development			-	-	0.0281908	-	-	-	-	-	-	-	-	-	-	-	-	-	-	-	-	0.00306967	-	-	-	-	-	-	-	-	-	-	-	-	0.0036845	-	-	-	-	-	-	-	-	-	-	-	4.10576e-05
	GO	GO:0010726 positive reg. of hydrogen peroxide metabolic proc.			-	-	-	-	-	-	-	-	-	-	-	-	-	-	-	-	-	-	-	-	-	-	-	-	-	-	-	-	-	-	-	-	-	-	-	-	-	-	-	-	-	0.0118259	-	-	-
	GO	GO:0010737 protein kinase A signaling			-	-	-	0.00947696	-	-	-	-	-	-	-	0.0347154	-	-	-	-	-	-	-	0.0275131	-	-	-	-	-	-	-	-	-	-	-	-	-	-	-	-	-	-	-	-	-	-	-	-	-
	GO	GO:0010738 reg. of protein kinase A signaling			-	-	-	0.0175113	-	-	-	-	-	-	-	0.0171081	-	-	-	-	-	-	-	0.00522846	-	-	-	-	-	-	-	-	-	-	-	-	-	-	-	-	-	-	-	-	-	-	-	-	-
	GO	GO:0010742 macrophage derived foam cell differentiation			-	-	-	-	-	-	-	-	-	-	-	-	0.00205267	-	-	-	-	-	-	-	-	-	0.0287108	-	-	-	-	-	-	-	-	-	-	-	-	-	-	-	-	-	-	-	-	-	-
	GO	GO:0010752 reg. of cGMP-mediated signaling			-	-	-	-	-	-	-	-	-	-	-	-	-	0.030938	-	-	-	-	-	-	-	-	-	-	-	-	-	-	-	-	-	-	-	-	-	-	-	-	-	-	-	-	-	-	-
	GO	GO:0010757 negative reg. of plasminogen activation			-	-	-	-	-	-	0.045959	-	-	-	-	-	-	0.030938	-	-	-	-	-	-	-	-	-	-	-	-	-	-	-	0.0200771	-	-	-	-	-	-	-	-	-	-	-	-	-	-	-
	GO	GO:0010758 reg. of macrophage chemotaxis			-	-	-	-	-	-	-	-	-	-	-	-	-	0.0441789	-	-	-	-	-	-	-	-	-	-	-	-	-	-	-	-	-	-	-	-	-	-	-	-	-	-	-	-	-	-	-
	GO	GO:0010759 positive reg. of macrophage chemotaxis			-	-	-	-	-	-	-	-	-	-	-	-	0.000398951	0.0455993	-	-	-	-	-	-	-	-	5.21191e-05	-	-	-	-	-	-	-	-	-	-	-	-	-	-	-	-	-	-	-	-	-	-
	GO	GO:0010763 positive reg. of fibroblast migration			-	-	-	-	-	-	-	-	-	-	-	-	-	-	-	-	-	-	-	-	-	-	-	-	-	-	-	-	-	0.0465141	-	-	-	-	-	-	-	-	-	-	-	-	-	-	-
	GO	GO:0010800 positive reg. of peptidyl-threonine phosphorylation			-	-	-	-	-	-	-	-	-	-	-	-	-	-	-	-	-	-	-	-	-	-	-	-	-	-	-	-	-	-	-	-	-	0.0104486	-	-	-	-	-	-	-	-	-	-	-
	GO	GO:0010810 reg. of cell-substrate adhesion			-	-	0.000108272	2.47819e-05	-	-	4.67793e-07	-	-	-	2.95582e-05	0.000662921	-	-	-	-	-	0.00148705	-	3.08077e-06	-	-	-	-	-	-	-	-	0.00545699	0.0259732	-	-	0.000136397	0.00524247	-	-	-	-	-	-	5.02473e-09	0.0125394	-	-	4.74992e-10
	GO	GO:0010811 positive reg. of cell-substrate adhesion			-	-	0.00180581	0.000893261	-	-	6.78845e-05	-	-	-	0.0001593	0.00728921	-	-	-	-	-	0.00598577	-	1.6791e-05	-	-	-	-	-	-	-	-	-	-	-	-	-	-	-	-	-	-	-	-	8.13686e-07	-	-	-	3.23955e-05
	GO	GO:0010812 negative reg. of cell-substrate adhesion			-	-	-	-	-	-	0.0241908	-	-	-	-	0.0275948	-	-	-	-	-	-	-	0.0275131	-	-	-	-	-	-	-	-	-	-	-	-	-	-	-	-	-	-	-	-	-	0.0475453	-	-	0.000146005
	GO	GO:0010817 reg. of hormone levels			0.00362641	0.0490032	0.0474538	-	-	-	-	-	-	-	0.00663484	-	-	-	-	-	-	-	-	-	-	-	-	-	-	-	-	-	-	-	0.0372346	-	-	-	0.000127767	-	-	-	-	-	-	-	-	-	-
	GO	GO:0010818 T cell chemotaxis			-	-	-	-	-	-	-	-	-	-	-	-	-	-	-	-	-	-	-	-	-	-	0.00878277	-	-	-	-	-	-	-	-	-	-	-	-	-	-	-	-	-	-	-	-	-	-
	GO	GO:0010821 reg. of mitochondrion organization			-	-	-	-	-	-	-	-	-	-	-	-	-	-	-	-	0.0275385	-	-	-	-	-	-	-	-	-	-	-	-	-	-	-	-	-	-	-	-	-	-	-	-	-	-	-	-
	GO	GO:0010837 reg. of keratinocyte proliferation			-	-	-	-	-	-	-	-	-	-	-	0.0353207	-	-	-	-	-	-	-	-	-	-	-	-	-	-	-	-	-	-	-	-	-	-	-	-	-	-	-	-	-	-	-	-	-
	GO	GO:0010862 positive reg. of pathway-restricted SMAD protein phosphorylation			-	-	-	-	-	-	-	-	-	-	-	-	-	-	-	-	-	-	-	-	-	-	-	-	-	-	-	-	-	0.0361892	-	-	-	-	-	-	-	-	-	-	-	-	-	-	-
	GO	GO:0010876 lipid localization			0.00611516	-	-	-	0.0372269	-	-	-	0.0449653	-	-	-	-	-	-	-	-	-	-	-	-	-	-	-	-	-	0.000157643	-	-	-	6.04039e-10	0.00336346	-	-	4.09079e-11	0.000305001	-	-	0.0110781	-	-	-	0.0283587	-	-
	GO	GO:0010886 positive reg. of cholesterol storage			-	-	-	-	-	-	-	-	-	-	-	-	-	-	-	-	-	-	-	-	-	-	-	-	-	-	0.0427562	-	-	-	0.0222673	0.0441966	-	-	0.0049463	0.0238466	-	-	-	-	-	-	-	-	-
	GO	GO:0010898 positive reg. of triglyceride catabolic proc.			-	-	-	-	-	-	-	-	-	-	-	-	-	-	-	-	-	-	-	-	-	-	-	-	-	-	-	-	-	-	-	-	-	-	0.03437	-	-	-	-	-	-	-	-	-	-
	GO	GO:0010919 reg. of inositol phosphate biosynthetic proc.			-	-	-	-	-	-	-	-	-	-	-	-	-	-	-	-	-	-	-	-	-	-	-	-	-	-	-	-	-	0.0399569	-	-	-	-	-	-	-	-	-	-	-	-	-	-	-
	GO	GO:0010927 cellular component assembly involved in morphogenesis			-	-	-	-	-	-	-	-	-	-	-	-	-	-	-	-	-	-	-	-	-	-	-	-	-	-	-	-	-	-	-	-	-	0.0185478	-	-	-	-	-	-	-	-	-	-	-
	GO	GO:0010941 reg. of cell death			-	-	0.0254814	-	-	-	0.00536973	-	-	0.0326129	-	-	-	-	-	-	-	0.00700925	-	-	-	-	-	-	-	-	-	-	0.00802229	-	-	-	-	-	-	-	-	-	-	-	5.03706e-06	-	-	-	2.87651e-08
	GO	GO:0010942 positive reg. of cell death			-	-	-	-	-	-	-	-	-	-	-	-	0.000708118	-	-	-	-	-	-	-	-	-	-	-	-	-	-	-	-	0.0461977	-	-	0.00193942	-	-	-	-	-	-	-	7.58235e-05	-	-	-	1.26903e-05
	GO	GO:0010951 negative reg. of endopeptidase activity			-	-	-	-	-	-	0.045959	-	-	-	-	-	-	-	-	-	-	-	-	-	-	-	-	-	-	-	-	-	0.0212178	0.0203615	-	-	-	0.0219999	-	-	-	-	-	-	-	-	-	-	-
	GO	GO:0010952 positive reg. of peptidase activity			-	-	-	-	-	-	-	-	-	-	-	-	0.00893013	-	-	-	-	-	-	-	-	-	0.00178694	0.0105302	-	-	-	-	-	-	-	-	-	-	-	-	-	-	-	-	-	-	-	-	-
	GO	GO:0010954 positive reg. of protein processing			-	-	-	-	-	-	-	-	-	-	-	-	-	-	-	-	-	-	-	-	-	-	-	-	-	-	-	-	-	-	-	-	-	-	0.0264344	-	-	-	-	-	-	-	-	-	-
	GO	GO:0010955 negative reg. of protein processing			-	-	-	-	-	-	-	-	-	0.0162959	-	-	-	0.0455993	-	-	-	-	-	-	-	-	-	-	-	-	-	-	0.0205165	0.0144547	-	-	0.000307285	0.00644603	-	-	-	-	-	-	-	-	-	-	-
	GO	GO:0010957 negative reg. of vitamin D biosynthetic proc.			-	-	-	-	-	-	0.0403473	-	-	-	-	-	-	-	-	-	-	-	-	-	-	-	-	-	-	-	-	-	-	-	-	-	-	-	-	-	-	-	-	-	-	-	-	-	-
	GO	GO:0010958 reg. of amino acid import across plasma membrane			-	-	-	-	-	-	-	-	-	-	-	-	-	-	-	-	-	-	-	-	-	-	-	-	-	-	-	-	-	-	0.0315519	-	-	-	0.00846254	-	-	-	-	-	-	-	-	-	-
	GO	GO:0010959 reg. of metal ion transport			0.0475262	-	-	-	-	-	-	-	-	-	-	0.0133776	-	-	-	-	-	-	-	-	-	-	-	-	-	-	-	-	-	-	-	-	0.000470146	-	-	-	-	-	-	-	-	-	-	-	-
	GO	GO:0010961 cellular magnesium ion homeostasis			-	-	-	-	-	0.0399153	-	-	-	-	-	-	-	-	-	-	0.0476613	-	-	-	-	-	-	-	-	-	-	-	-	-	-	-	-	-	-	-	-	-	-	-	-	-	-	-	-
	GO	GO:0010975 reg. of neuron projection development			-	-	-	-	-	-	-	-	-	-	-	0.0162802	-	-	-	-	-	-	-	0.00269359	-	-	-	-	-	-	-	-	0.00559334	-	-	-	0.000642313	0.0064434	-	-	-	-	-	-	-	-	-	-	0.00168769
	GO	GO:0010977 negative reg. of neuron projection development			-	-	-	-	-	-	-	-	-	-	-	-	-	-	-	-	-	-	-	0.00012785	-	-	-	-	-	-	-	-	-	-	-	-	-	-	-	-	-	-	-	-	-	-	-	-	0.00133127
	GO	GO:0012501 programmed cell death			-	-	-	-	-	-	0.00344836	-	-	0.0364399	-	-	0.000206452	-	-	-	-	0.00876919	-	-	-	-	0.000849521	4.05298e-06	-	-	-	-	-	0.0141689	-	-	1.33333e-07	0.0038543	-	-	-	-	-	-	0.000153277	-	-	-	1.33009e-07
	GO	GO:0014031 mesenchymal cell development			-	-	0.000565565	0.0172616	-	-	0.000209557	-	-	-	0.0271225	-	-	-	-	-	-	-	-	-	-	-	-	-	-	-	-	-	-	-	-	-	-	-	-	-	-	-	-	-	-	-	-	-	-
	GO	GO:0014032 neural crest cell development			-	-	0.00172691	0.0210338	-	-	0.000161072	-	-	-	0.02014	-	-	-	-	-	-	-	-	-	-	-	-	-	-	-	-	-	-	-	-	-	-	0.0375043	-	-	-	-	-	-	0.011178	-	-	-	-
	GO	GO:0014033 neural crest cell differentiation			-	-	0.000831425	-	-	-	0.000258327	-	-	-	0.0320234	-	-	-	-	-	-	-	-	-	-	-	-	-	-	-	-	-	-	-	-	-	-	-	-	-	-	-	-	-	-	-	-	-	-
	GO	GO:0014041 reg. of neuron maturation			-	-	-	-	-	-	0.0499752	-	-	-	-	-	-	-	-	-	-	-	-	-	-	-	-	-	-	-	-	-	-	-	-	-	-	-	-	-	-	-	-	-	-	-	-	-	-
	GO	GO:0014065 phosphatidylinositol 3-kinase signaling			-	-	-	-	-	-	-	-	-	-	-	-	-	-	-	-	-	-	-	-	-	-	-	-	-	-	-	-	-	-	-	-	-	0.0315345	-	-	-	-	-	-	-	-	-	-	-
	GO	GO:0014066 reg. of phosphatidylinositol 3-kinase signaling			-	-	-	-	-	-	-	-	-	-	-	-	-	-	-	-	-	-	-	-	-	-	-	-	-	-	-	-	-	-	-	-	-	0.0131528	-	-	-	-	-	-	-	-	-	-	-
	GO	GO:0014068 positive reg. of phosphatidylinositol 3-kinase signaling			-	-	-	-	-	-	0.0306109	-	-	-	-	-	-	-	-	-	-	-	-	-	-	-	-	-	-	-	-	-	-	-	-	-	-	-	-	-	-	-	-	-	-	-	-	-	-
	GO	GO:0014706 striated muscle tissue development			-	-	-	6.4857e-05	-	-	-	-	-	-	-	-	-	-	-	-	-	9.36628e-06	-	-	-	-	-	-	-	-	-	-	0.00873247	-	-	-	-	0.0379741	-	-	-	-	-	-	0.00143812	-	-	-	0.000405844
	GO	GO:0014812 muscle cell migration			-	-	-	-	-	-	0.0339462	-	-	-	-	-	-	-	-	-	-	-	-	-	-	-	-	-	-	-	-	-	0.00409286	0.0089358	-	-	-	0.0178285	-	-	-	-	-	-	1.70764e-05	-	-	-	0.00022357
	GO	GO:0014823 response to activity			-	-	-	-	-	-	-	-	-	-	-	-	-	-	-	-	-	-	-	-	-	-	-	-	-	-	-	-	-	-	-	0.0210457	-	-	-	-	-	-	-	-	-	-	-	-	-
	GO	GO:0014826 vein smooth muscle contraction			-	-	-	-	-	-	0.0339462	-	-	-	-	-	-	-	-	-	-	-	-	-	-	-	-	-	-	-	-	-	-	-	-	-	-	-	-	-	-	-	-	-	-	-	-	-	-
	GO	GO:0014831 gastro-intestinal system smooth muscle contraction			-	-	-	-	-	-	-	-	-	-	-	-	-	-	-	-	-	-	-	-	-	-	-	-	-	-	-	-	-	0.014247	-	-	-	-	-	-	-	-	-	-	-	-	-	-	-
	GO	GO:0014855 striated muscle cell proliferation			-	-	-	0.0116612	-	-	-	-	-	-	-	0.0222023	-	-	-	-	-	0.000561417	-	-	-	-	-	-	-	-	-	-	-	-	-	-	-	-	-	-	-	-	-	-	-	-	-	-	-
	GO	GO:0014891 striated muscle atrophy			-	-	-	-	-	-	-	-	-	-	-	-	-	-	-	-	-	-	-	-	-	-	-	-	-	-	-	-	-	-	-	-	-	-	-	-	-	-	-	-	-	-	-	-	-
	GO	GO:0014902 myotube differentiation			-	-	-	-	-	-	-	-	-	-	-	-	-	-	-	-	-	-	-	-	-	-	-	-	-	-	-	-	-	-	-	-	0.00417533	-	-	-	-	-	-	-	-	-	-	-	-
	GO	GO:0014904 myotube cell development			0.0235698	-	-	-	-	-	-	-	-	-	-	-	-	-	-	-	-	-	-	-	-	-	-	-	-	-	-	-	-	-	-	-	-	-	-	-	-	-	-	-	-	-	-	-	-
	GO	GO:0014909 smooth muscle cell migration			-	-	-	-	-	-	0.0241908	-	-	-	-	-	-	-	-	-	-	-	-	-	-	-	-	-	-	-	-	-	0.00687597	0.0200771	-	-	-	0.0154675	-	-	-	-	-	-	0.000756741	-	-	-	-
	GO	GO:0014910 reg. of smooth muscle cell migration			-	-	-	-	-	-	0.0187212	-	-	-	-	-	-	-	-	-	-	-	-	-	-	-	-	-	-	-	-	-	-	-	-	-	-	-	-	-	-	-	-	-	0.0108892	-	-	-	-
	GO	GO:0015669 gas transport			-	-	-	-	4.72939e-05	1.7659e-08	-	-	0.00053029	0.0117013	-	-	-	-	-	-	2.34865e-10	7.12681e-06	2.43536e-14	-	2.93507e-12	2.24375e-08	-	-	-	-	-	-	6.29749e-05	2.68179e-06	-	-	2.53331e-05	0.00184428	-	-	-	-	-	-	0.00195579	7.85676e-08	-	-	3.18044e-05
	GO	GO:0015670 carbon dioxide transport			-	-	-	-	-	-	-	-	-	-	-	-	-	-	-	-	0.0332744	-	-	-	-	-	-	-	-	-	-	-	-	-	-	-	-	-	-	-	-	-	-	-	-	-	-	-	-
	GO	GO:0015671 oxygen transport			-	-	-	-	0.000428096	2.20161e-08	-	-	0.000336454	0.00489024	-	-	-	-	-	-	6.02426e-08	6.75578e-05	5.66376e-14	-	1.7862e-13	1.38517e-09	-	-	-	-	-	-	4.59329e-05	4.08852e-06	-	-	0.000176846	0.00380176	-	-	-	-	-	-	0.000401746	4.20095e-07	-	-	1.65574e-06
	GO	GO:0015695 organic cation transport			-	-	-	-	-	-	-	-	-	-	-	-	-	-	-	-	-	-	-	-	-	-	-	-	-	-	-	-	-	-	0.00137607	-	-	-	0.039097	-	-	-	-	-	-	-	-	-	-
	GO	GO:0015697 quaternary ammonium group transport			-	-	-	-	-	-	-	-	-	-	-	-	-	-	-	-	-	-	-	-	-	-	-	-	-	-	-	-	-	-	0.0142878	-	-	-	0.03437	0.0158064	-	-	-	-	-	-	-	-	-
	GO	GO:0015711 organic anion transport			0.000983399	0.0044186	-	-	1.95111e-05	-	-	-	0.00691834	-	-	-	-	0.0206964	-	-	-	-	-	-	-	-	-	-	-	-	-	-	-	-	4.27556e-06	-	-	-	2.82468e-07	1.92242e-05	-	-	9.36286e-05	-	-	-	-	-	-
	GO	GO:0015712 hexose phosphate transport			-	-	-	-	-	-	-	-	-	-	-	-	-	-	-	-	-	-	-	-	-	-	-	-	-	-	-	-	-	-	-	-	-	-	0.0206106	-	-	-	-	-	-	-	-	-	-
	GO	GO:0015718 monocarboxylic acid transport			0.0071727	0.0132316	-	-	0.000851044	-	-	-	-	-	-	-	-	-	-	-	-	-	-	-	-	-	-	-	-	-	-	-	-	-	0.00154195	-	-	-	0.00852047	-	-	-	0.00386893	-	-	-	-	-	-
	GO	GO:0015748 organophosphate ester transport			-	-	-	-	-	-	-	-	-	-	-	-	-	-	-	-	-	-	-	-	-	-	-	-	-	-	-	-	-	-	0.00110826	-	-	-	0.0005946	-	-	-	-	-	-	-	-	-	-
	GO	GO:0015760 glucose-6-phosphate transport			-	-	-	-	-	-	-	-	-	-	-	-	-	-	-	-	-	-	-	-	-	-	-	-	-	-	-	-	-	-	-	-	-	-	0.0206106	-	-	-	-	-	-	-	-	-	-
	GO	GO:0015791 polyol transmembrane transport			-	-	-	-	-	-	-	-	-	-	-	-	-	-	-	-	-	-	-	-	-	-	-	-	-	-	-	-	-	-	0.0222673	0.0441966	-	-	0.0049463	0.0238466	-	-	0.00640783	-	-	-	-	-	-
	GO	GO:0015793 glycerol transmembrane transport			-	-	-	-	-	-	-	-	-	-	-	-	-	-	-	-	-	-	-	-	-	-	-	-	-	-	-	-	-	-	-	-	-	-	0.03437	-	-	-	-	-	-	-	-	-	-
	GO	GO:0015804 neutral amino acid transport			-	-	-	-	-	-	-	-	-	-	-	-	-	-	-	-	-	-	-	-	-	-	-	-	-	-	-	-	-	-	0.0480603	-	-	-	0.000626367	0.00201511	-	-	0.00562685	-	-	-	-	-	-
	GO	GO:0015807 L-amino acid transport			-	-	-	-	-	-	-	-	-	-	-	-	-	-	-	-	-	-	-	-	-	-	-	-	-	-	-	-	-	-	0.0315519	-	-	-	2.70186e-05	0.00157817	-	-	0.0116577	-	-	-	-	-	-
	GO	GO:0015810 aspartate transmembrane transport			-	-	-	-	-	-	-	-	-	-	-	-	-	-	-	-	-	-	-	-	-	-	-	-	-	-	-	-	-	-	-	-	-	-	0.0206106	-	-	-	-	-	-	-	-	-	-
	GO	GO:0015811 L-cystine transport			-	-	-	-	-	-	-	-	-	-	-	-	-	-	-	-	-	-	-	-	-	-	-	-	-	-	-	-	-	-	-	-	-	-	0.0206106	0.00972875	-	-	-	-	-	-	-	-	-
	GO	GO:0015827 tryptophan transport			-	-	-	-	-	-	-	-	-	-	-	-	-	-	-	-	-	-	-	-	-	-	-	-	-	-	-	-	-	-	-	-	-	-	-	-	-	-	0.0292064	-	-	-	-	-	-
	GO	GO:0015833 peptide transport			0.0461205	-	-	-	-	-	-	-	0.0121253	-	0.0237298	-	-	-	-	-	-	-	-	-	-	-	-	-	-	-	-	-	-	-	-	-	-	-	-	-	-	-	-	-	-	-	-	-	-
	GO	GO:0015837 amine transport			-	-	-	-	-	-	-	-	-	-	-	-	-	-	-	-	-	-	-	-	-	-	-	-	-	-	-	-	-	-	-	-	-	-	0.021848	-	-	-	-	-	-	-	-	-	-
	GO	GO:0015838 amino-acid betaine transport			-	-	-	-	-	-	-	-	-	-	-	-	-	-	-	-	-	-	-	-	-	-	-	-	-	-	-	-	-	-	0.00144688	-	-	-	0.00343093	0.00157311	-	-	-	-	-	-	-	-	-
	GO	GO:0015844 monoamine transport			-	-	-	-	-	-	-	-	-	-	-	-	-	-	-	-	-	-	-	-	-	-	-	-	-	-	-	-	-	-	-	-	-	0.0379741	-	-	-	-	-	-	-	-	-	-	-
	GO	GO:0015849 organic acid transport			0.000436508	0.000611185	-	-	4.17948e-05	-	-	-	-	-	-	-	-	0.00234185	-	-	-	-	-	-	-	-	-	-	-	-	-	-	-	-	7.20934e-08	0.0369708	-	-	1.68788e-09	1.43037e-08	-	-	1.47212e-05	-	-	-	-	-	-
	GO	GO:0015850 organic hydroxy compound transport			-	-	-	-	-	-	-	-	-	-	-	-	-	-	-	-	-	-	-	-	-	-	-	-	-	-	0.0343794	-	-	-	0.000813378	0.0142831	-	-	2.69433e-06	0.000835155	-	-	0.00223615	-	-	-	-	-	-
	GO	GO:0015879 carnitine transport			-	-	-	-	-	-	-	-	-	-	-	-	-	-	-	-	-	-	-	-	-	-	-	-	-	-	-	-	-	-	0.00144688	-	-	-	0.00343093	0.00157311	-	-	-	-	-	-	-	-	-
	GO	GO:0015884 folic acid transport			-	-	-	-	-	-	-	-	-	-	-	-	-	-	-	-	-	-	-	-	-	-	-	-	-	-	-	-	-	-	-	-	-	-	-	-	-	-	-	-	-	-	-	-	-
	GO	GO:0015886 heme transport			-	-	-	-	-	-	-	-	-	-	-	-	-	-	-	-	-	-	-	-	-	-	-	-	-	-	-	-	-	-	-	-	-	-	0.03437	-	-	-	-	-	-	-	-	-	-
	GO	GO:0015908 fatty acid transport			-	0.015961	-	-	-	-	-	-	-	-	-	-	-	-	-	-	-	-	-	-	-	-	-	-	-	-	-	-	-	-	0.00077028	-	-	-	0.0127406	0.0146319	-	-	-	-	-	-	-	-	-
	GO	GO:0015909 long-chain fatty acid transport			-	0.0271147	-	-	-	-	-	-	-	-	-	-	-	-	-	-	-	-	-	-	-	-	-	-	-	-	-	-	-	-	0.00275239	-	-	-	0.00821899	0.0150105	-	-	-	-	-	-	-	-	-
	GO	GO:0015914 phospholipid transport			-	-	-	-	-	-	-	-	-	-	-	-	-	-	-	-	-	-	-	-	-	-	-	-	-	-	-	-	-	-	0.00351069	-	-	-	0.00222036	-	-	-	-	-	-	-	-	-	-
	GO	GO:0015918 sterol transport			-	-	-	-	-	-	-	-	-	-	-	-	-	-	-	-	-	-	-	-	-	-	-	-	-	-	0.00856093	-	-	-	0.00213135	0.0441966	-	-	0.000144905	0.0368065	-	-	-	-	-	-	-	-	-
	GO	GO:0016032 viral proc.			-	-	-	-	-	-	-	-	-	-	-	-	-	-	-	-	-	-	-	-	-	-	0.0143589	-	-	-	-	-	-	-	-	-	-	-	-	-	-	-	-	-	-	-	-	-	-
	GO	GO:0016042 lipid catabolic proc.			-	-	-	-	0.0363241	-	-	-	-	-	-	-	-	-	-	-	-	-	-	-	-	-	-	-	-	-	0.0181424	-	-	-	3.24163e-06	0.0210457	-	-	5.46807e-13	2.21952e-07	-	-	0.0190904	0.0464099	-	-	-	-	-
	GO	GO:0016043 cellular component organization			-	-	-	0.0149414	-	-	0.0488874	0.0469149	-	-	-	0.0125676	-	-	-	-	-	-	-	-	-	-	-	-	-	-	-	-	0.00747419	-	-	-	-	-	-	-	-	-	-	-	0.00030021	-	-	-	9.49839e-06
	GO	GO:0016045 detection of bacterium			-	0.0437315	-	-	-	-	-	-	-	-	-	-	-	-	-	-	-	-	-	-	-	-	-	-	-	-	-	-	-	-	-	-	-	-	-	-	-	-	-	-	-	-	-	-	-
	GO	GO:0016046 detection of fungus			-	-	-	-	-	-	-	-	-	0.0490566	-	-	-	-	-	-	-	-	-	-	-	-	-	0.00498068	-	-	-	-	-	-	-	-	-	-	-	-	-	-	-	-	-	-	-	-	-
	GO	GO:0016048 detection of temperature stimulus			0.00993584	-	-	-	0.01739	-	-	-	0.0147055	-	-	-	-	-	-	-	-	-	-	-	-	-	-	-	-	-	-	-	-	-	-	-	-	-	-	-	-	-	-	-	-	-	-	-	-
	GO	GO:0016052 carbohydrate catabolic proc.			-	-	-	-	-	-	-	-	-	-	-	-	-	-	-	-	-	-	-	-	-	-	-	-	-	-	-	-	-	-	0.002827	-	-	-	0.000479324	7.06924e-05	-	-	0.00641161	0.0359647	-	-	-	-	-
	GO	GO:0016053 organic acid biosynthetic proc.			-	-	-	-	-	-	-	-	-	-	-	-	-	-	-	-	-	-	-	-	-	-	-	-	-	-	-	-	-	-	-	-	-	-	0.031105	-	-	-	-	0.0359647	-	-	-	-	-
	GO	GO:0016054 organic acid catabolic proc.			-	-	-	-	-	-	-	-	-	-	-	-	-	-	-	-	-	-	-	-	-	-	-	-	-	-	-	-	-	-	-	-	-	-	1.72084e-05	0.000368161	-	-	0.0076406	0.00375041	-	-	-	-	-
	GO	GO:0016055 Wnt signaling pathway			-	-	2.14728e-06	4.38734e-06	-	-	0.00663126	-	-	-	0.0154799	3.86184e-07	-	-	-	-	-	7.45688e-06	-	8.87695e-05	-	-	-	-	-	-	-	-	-	-	-	-	-	-	-	-	-	-	-	-	-	-	-	-	-
	GO	GO:0016064 immunoglobulin mediated immune response			-	0.00327534	-	-	-	-	-	-	0.0407439	0.000549637	-	-	1.15272e-06	0.00234185	-	-	-	-	-	-	-	-	-	2.75364e-05	-	-	-	-	-	-	-	-	-	-	-	-	-	-	-	-	-	-	-	-	-
	GO	GO:0016101 diterpenoid metabolic proc.			-	-	-	-	-	-	-	-	-	-	-	-	-	-	-	-	-	-	-	-	-	-	-	-	-	-	0.000438878	-	-	-	0.000357222	-	-	-	1.64411e-07	6.99715e-05	-	-	0.00299844	0.0314717	-	-	-	-	-
	GO	GO:0016108 tetraterpenoid metabolic proc.			-	-	-	-	-	-	-	-	-	-	-	-	-	-	-	-	-	-	-	-	-	-	-	-	-	-	-	-	-	-	-	-	-	-	-	-	-	-	0.0190904	-	-	-	-	-	-
	GO	GO:0016116 carotenoid metabolic proc.			-	-	-	-	-	-	-	-	-	-	-	-	-	-	-	-	-	-	-	-	-	-	-	-	-	-	-	-	-	-	-	-	-	-	-	-	-	-	0.0190904	-	-	-	-	-	-
	GO	GO:0016125 sterol metabolic proc.			-	-	-	-	-	-	-	-	-	-	-	-	-	-	-	-	-	-	-	-	-	-	-	-	-	-	0.00522139	-	-	-	0.00473486	-	-	-	7.33572e-05	0.0197206	-	-	-	-	-	-	-	-	-
	GO	GO:0016126 sterol biosynthetic proc.			-	-	-	-	-	-	-	-	-	-	-	-	-	-	-	-	-	-	-	-	-	-	-	-	-	-	-	-	-	-	-	-	-	-	0.00569578	-	-	-	-	-	-	-	-	-	-
	GO	GO:0016192 vesicle-mediated transport			-	-	-	0.0151629	-	-	-	-	-	-	-	0.0328855	-	-	-	-	-	-	-	0.0116684	-	-	-	-	-	-	-	-	-	-	-	-	-	-	-	-	-	-	-	-	-	-	-	-	-
	GO	GO:0016264 gap junction assembly			-	-	-	0.00174866	-	-	-	-	-	-	-	0.0457472	-	-	-	-	-	1.48532e-05	-	0.00130983	-	-	-	-	-	-	-	-	-	-	-	-	-	-	-	-	-	-	-	-	-	-	-	-	-
	GO	GO:0016310 phosphorylation			-	-	-	0.00374065	-	-	0.0179402	0.0394434	-	-	-	-	-	-	-	-	-	-	-	-	-	-	-	-	-	-	-	-	0.0114201	-	-	-	0.000129726	0.00798568	-	-	-	-	-	-	0.00118535	-	-	-	0.000496686
	GO	GO:0016311 dephosphorylation			-	-	-	0.00619425	-	-	-	-	-	-	-	-	-	-	-	-	-	-	-	-	-	-	-	-	-	-	-	-	-	-	-	-	-	-	-	-	-	-	-	-	-	-	-	-	-
	GO	GO:0016331 morphogenesis of embryonic epithelium			-	-	-	-	-	-	-	-	-	-	-	-	-	-	-	-	-	-	-	-	-	-	-	-	-	-	-	-	0.00661412	0.0453091	-	-	-	0.0236504	-	-	-	-	-	-	0.000994819	-	-	-	-
	GO	GO:0016358 dendrite development			-	-	-	-	-	-	-	-	-	-	-	-	-	-	-	-	-	-	-	-	-	-	-	-	0.0249301	-	-	-	-	-	-	-	0.00334079	-	-	-	-	-	-	-	-	-	-	-	-
	GO	GO:0016477 cell migration			-	-	3.86569e-07	3.67602e-09	-	-	8.29399e-07	-	-	-	1.12961e-05	3.0337e-07	0.000362599	-	-	-	-	1.83802e-06	-	1.15835e-06	-	-	0.00627893	-	-	-	-	-	4.70395e-17	2.80642e-06	-	-	7.90463e-21	1.40016e-14	-	-	-	-	-	-	1.43767e-26	-	-	-	4.51228e-27
	GO	GO:0016485 protein processing			-	-	-	-	-	-	-	-	-	-	-	-	-	-	-	-	-	-	-	-	-	-	-	-	-	-	-	-	-	-	0.00394864	-	-	0.0418389	0.016473	-	-	-	-	-	-	-	-	-	-
	GO	GO:0016525 negative reg. of angiogenesis			-	-	0.0151141	-	-	-	0.0499752	-	-	-	0.00310649	-	-	-	-	-	-	-	-	-	-	-	0.0298817	-	-	-	-	-	0.00261965	0.000234309	-	-	6.16472e-05	0.00148056	-	-	-	-	-	-	0.000304174	-	-	-	0.000216557
	GO	GO:0016553 base conversion or substitution editing			-	-	-	-	-	-	-	-	-	-	-	-	-	-	-	-	-	-	-	-	-	-	0.0287405	-	-	-	-	-	-	-	-	-	-	-	-	-	-	-	-	-	-	-	-	-	-
	GO	GO:0016567 protein ubiquitination			-	-	-	-	-	-	-	-	-	-	-	0.0200302	-	-	-	-	-	-	-	-	-	-	-	-	-	-	-	-	-	-	-	-	-	-	-	-	-	-	-	-	-	-	-	-	-
	GO	GO:0016601 Rac protein signal transduction			-	-	-	-	-	-	0.0124454	-	-	-	-	-	-	-	-	-	-	-	-	-	-	-	-	-	-	-	-	-	-	-	-	-	-	-	-	-	-	-	-	-	-	-	-	-	-
	GO	GO:0017014 protein nitrosylation			-	-	-	-	-	-	-	-	-	-	-	-	-	-	-	-	-	-	-	-	-	-	-	-	-	0.0429919	-	-	-	0.0399569	-	-	-	0.0360941	-	-	-	-	-	-	0.0075164	-	-	-	-
	GO	GO:0017015 reg. of transforming growth factor beta receptor signaling pathway			-	-	0.00325222	0.00110603	-	-	-	-	-	-	0.0308505	0.00786211	-	-	-	-	-	0.00544632	-	0.000161893	-	-	-	-	-	-	-	-	0.0136581	-	-	-	-	-	-	-	-	-	-	-	0.00138082	-	-	-	-
	GO	GO:0017157 reg. of exocytosis			-	-	-	-	-	-	-	-	-	-	-	-	-	-	-	-	-	-	-	-	-	-	-	-	-	-	-	-	-	-	-	-	-	0.00900566	-	-	-	-	-	-	-	-	-	-	-
	GO	GO:0017185 peptidyl-lysine hydroxylation			-	-	-	-	-	-	-	-	-	-	-	-	-	-	-	-	-	-	-	-	-	-	-	-	-	-	-	-	-	-	-	-	-	0.0469106	-	-	-	-	-	-	0.0103336	-	-	-	-
	GO	GO:0018057 peptidyl-lysine oxidation			-	-	-	-	-	-	0.0339462	-	-	-	-	-	-	-	-	-	-	-	-	-	-	-	-	-	-	-	-	-	-	-	-	-	-	-	-	-	-	-	-	-	-	-	-	-	-
	GO	GO:0018101 protein citrullination			0.0327113	0.00670056	-	-	-	-	-	-	-	-	-	-	-	0.030938	-	-	-	-	-	-	-	-	-	-	-	-	-	-	-	-	-	-	-	-	-	-	-	-	-	-	-	-	-	-	-
	GO	GO:0018105 peptidyl-serine phosphorylation			-	-	-	-	-	-	-	0.0150559	-	-	-	-	-	-	-	-	-	-	-	-	-	-	-	-	-	-	-	-	-	-	-	-	-	-	-	-	-	-	-	-	-	-	-	-	-
	GO	GO:0018108 peptidyl-tyrosine phosphorylation			-	-	-	0.00633353	-	-	0.0458915	-	-	-	-	0.0375096	-	-	-	-	-	0.00378382	-	0.000189275	-	-	-	-	-	-	-	-	-	-	-	-	-	0.0308821	-	-	-	-	-	-	0.000502464	-	-	-	-
	GO	GO:0018119 peptidyl-cysteine S-nitrosylation			-	-	-	-	-	-	-	-	-	-	-	-	-	-	-	-	-	-	-	-	-	-	-	-	-	0.0429919	-	-	-	0.0399569	-	-	-	0.0360941	-	-	-	-	-	-	0.0075164	-	-	-	-
	GO	GO:0018130 heterocycle biosynthetic proc.			-	-	-	0.00944353	-	-	-	-	-	-	-	0.0291807	-	-	-	-	-	0.000172116	-	-	-	-	-	-	-	-	-	-	-	-	-	-	-	-	-	-	-	-	-	-	-	-	-	-	-
	GO	GO:0018149 peptide cross-linking			-	-	0.00506793	-	-	-	0.0148587	-	-	-	0.00397986	-	-	-	-	-	-	-	-	-	-	-	-	-	-	-	-	-	0.00312101	0.0455934	-	-	-	0.00247966	-	-	-	-	-	-	0.00576622	-	-	-	-
	GO	GO:0018193 peptidyl-amino acid modification			-	-	-	-	-	-	0.00130975	-	-	-	-	-	-	-	-	-	-	-	-	-	-	-	-	-	-	-	-	-	-	-	-	-	-	-	-	-	-	-	-	-	-	-	-	-	-
	GO	GO:0018209 peptidyl-serine modification			-	-	-	-	-	-	0.00932415	0.0156799	-	-	-	-	-	-	-	-	-	-	-	-	-	-	-	-	-	-	-	-	-	-	-	-	-	-	-	-	-	-	-	-	-	-	-	-	-
	GO	GO:0018212 peptidyl-tyrosine modification			-	-	-	0.00736789	-	-	0.045959	-	-	-	-	0.0260701	-	-	-	-	-	0.00426416	-	0.000210218	-	-	-	-	-	-	-	-	-	-	-	-	-	0.0332331	-	-	-	-	-	-	0.00055882	-	-	-	-
	GO	GO:0018904 ether metabolic proc.			-	-	-	-	-	-	-	-	-	-	-	-	-	-	-	-	-	-	-	-	-	-	-	-	-	-	-	-	-	-	0.0403587	-	-	-	-	-	-	-	-	-	-	-	-	-	-
	GO	GO:0019058 viral life cycle			-	-	-	-	-	-	-	-	-	-	-	-	0.0083615	-	-	-	-	-	-	-	-	-	0.0106034	-	-	-	-	-	-	-	-	-	-	-	-	-	-	-	-	-	-	-	-	-	-
	GO	GO:0019079 viral genome replication			-	-	-	-	-	-	-	-	-	-	-	-	0.000643931	-	-	-	-	-	-	-	-	-	0.00543737	-	-	-	-	-	-	-	-	-	-	-	-	-	-	-	-	-	-	-	-	-	-
	GO	GO:0019098 reproductive behavior			-	-	-	-	-	-	-	-	-	-	-	-	-	-	-	-	-	-	-	-	-	-	-	-	-	-	-	-	-	-	-	-	-	-	-	-	-	-	0.00240769	-	-	-	-	-	-
	GO	GO:0019216 reg. of lipid metabolic proc.			-	-	-	-	-	-	-	-	-	-	-	-	-	-	-	-	-	-	-	-	-	-	-	-	-	-	0.0365774	-	-	-	0.00456215	0.0420341	-	-	1.69831e-05	0.0278832	-	-	-	-	-	-	-	-	-
	GO	GO:0019218 reg. of steroid metabolic proc.			-	-	-	-	-	-	-	-	-	-	-	-	-	-	-	-	-	-	-	-	-	-	-	-	-	-	-	-	-	-	-	-	-	-	0.00541221	-	-	-	-	-	-	-	-	-	-
	GO	GO:0019219 reg. of nucleobase-containing compound metabolic proc.			-	-	-	0.00375043	-	-	-	-	-	-	-	0.0169745	-	-	-	-	-	0.000776372	-	-	-	-	-	-	-	-	-	-	-	-	-	-	-	-	-	-	-	-	-	-	-	-	-	-	-
	GO	GO:0019220 reg. of phosphate metabolic proc.			-	-	-	0.000312891	-	-	0.0221024	-	-	-	-	0.00882905	-	-	-	-	-	5.30786e-05	-	0.0007281	-	-	-	-	-	-	-	-	-	0.0419476	-	-	0.000104999	0.00430172	-	-	-	-	-	-	1.61779e-05	-	-	-	7.11966e-06
	GO	GO:0019221 cytokine-mediated signaling pathway			0.00369094	0.0168259	-	-	-	-	-	-	0.000232579	0.00333215	-	-	8.04934e-11	0.000625133	-	-	-	-	-	-	-	-	1.77881e-11	5.20905e-07	-	-	-	-	-	-	-	-	-	-	-	-	0.00194378	-	-	-	-	-	-	-	-
	GO	GO:0019222 reg. of metabolic proc.			-	-	-	0.000188421	-	-	-	-	-	-	-	0.0138438	0.00901438	-	-	-	-	0.000118223	-	0.0283293	-	-	0.0412829	-	-	-	-	-	-	-	-	-	-	-	-	-	-	-	-	-	-	-	-	-	-
	GO	GO:0019229 reg. of vasoconstriction			-	-	-	0.0180511	-	-	-	-	-	-	-	-	-	-	-	-	-	-	-	-	-	-	-	-	-	-	-	-	-	-	-	-	-	-	-	-	-	-	-	-	-	-	-	-	-
	GO	GO:0019240 citrulline biosynthetic proc.			-	-	-	-	-	-	-	-	-	-	-	-	-	-	-	-	-	-	-	-	-	-	-	-	-	-	-	-	-	-	-	-	-	-	-	-	-	-	-	0.00620033	-	-	-	-	-
	GO	GO:0019318 hexose metabolic proc.			-	-	-	-	-	-	-	-	-	-	-	-	-	-	-	-	-	-	-	-	-	-	-	-	-	-	-	-	-	-	0.0181294	0.018975	-	-	0.00156502	0.000291971	-	-	0.0043386	-	-	-	-	-	-
	GO	GO:0019319 hexose biosynthetic proc.			-	-	-	-	-	-	-	-	-	-	-	-	-	-	-	-	-	-	-	-	-	-	-	-	-	-	-	-	-	-	-	0.0441966	-	-	-	0.0335098	-	-	0.0290303	-	-	-	-	-	-
	GO	GO:0019320 hexose catabolic proc.			-	-	-	-	-	-	-	-	-	-	-	-	-	-	-	-	-	-	-	-	-	-	-	-	-	-	-	-	-	-	0.0471176	-	-	-	0.000926961	0.00104849	-	-	0.0453978	-	-	-	-	-	-
	GO	GO:0019369 arachidonic acid metabolic proc.			0.0284046	-	-	-	-	-	-	-	-	-	-	-	-	-	-	-	-	-	-	-	-	-	-	-	-	-	-	-	-	-	-	-	-	-	-	-	-	-	-	-	-	-	-	-	-
	GO	GO:0019370 leukotriene biosynthetic proc.			-	-	-	-	-	-	-	-	-	-	-	-	-	-	-	-	-	-	-	-	-	-	-	-	-	-	-	-	-	0.00600588	-	-	-	-	-	-	-	-	-	-	0.00143812	0.0498144	-	-	0.000319299
	GO	GO:0019372 lipoxygenase pathway			0.00549416	0.0187084	-	-	-	-	-	-	-	-	-	-	-	-	-	-	-	-	-	-	-	-	-	-	-	-	-	-	-	-	-	-	-	-	-	-	-	-	-	-	-	-	-	-	-
	GO	GO:0019377 glycolipid catabolic proc.			-	-	-	-	-	-	-	-	-	-	-	-	-	-	-	-	-	-	-	-	-	-	-	-	-	-	-	-	-	-	-	-	-	-	0.0263731	-	-	-	-	-	-	-	-	-	-
	GO	GO:0019388 galactose catabolic proc.			-	-	-	-	-	-	-	-	-	-	-	-	-	-	-	-	-	-	-	-	-	-	-	-	-	-	-	-	-	-	-	-	-	-	0.0206106	-	-	-	-	-	-	-	-	-	-
	GO	GO:0019395 fatty acid oxidation			-	-	-	-	-	-	-	-	-	-	-	-	-	-	-	-	-	-	-	-	-	-	-	-	-	-	-	-	-	-	0.002827	-	-	-	1.26311e-06	0.000191747	-	-	-	-	-	-	-	-	-
	GO	GO:0019400 alditol metabolic proc.			-	-	-	-	-	-	-	-	-	-	-	-	-	-	-	-	-	-	-	-	-	-	-	-	-	-	-	-	-	-	-	-	-	-	0.0132797	-	-	-	-	-	-	-	-	-	-
	GO	GO:0019430 removal of superoxide radicals			-	-	-	-	-	-	-	-	-	-	-	-	-	-	-	-	-	-	-	-	-	-	-	-	-	-	-	-	-	-	-	0.0129701	-	-	0.0343843	0.0126126	-	-	-	-	-	-	-	-	-
	GO	GO:0019432 triglyceride biosynthetic proc.			-	-	-	-	-	-	-	-	-	-	-	-	-	-	-	-	-	-	-	-	-	-	-	-	-	-	0.0339962	-	-	-	3.57466e-05	0.0389712	-	-	0.0004725	0.0028028	-	-	0.013029	-	-	-	-	-	-
	GO	GO:0019433 triglyceride catabolic proc.			-	-	-	-	-	-	-	-	-	-	-	-	-	-	-	-	-	-	-	-	-	-	-	-	-	-	-	-	-	-	-	-	-	-	0.00962721	-	-	-	-	-	-	-	-	-	-
	GO	GO:0019438 aromatic compound biosynthetic proc.			-	-	-	0.0122476	-	-	-	-	-	-	-	0.041889	-	-	-	-	-	0.000250262	-	-	-	-	-	-	-	-	-	-	-	-	-	-	-	-	-	-	-	-	-	-	-	-	-	-	-
	GO	GO:0019441 tryptophan catabolic proc. to kynurenine			-	0.0276768	-	-	-	-	-	-	-	-	-	-	-	-	-	-	-	-	-	-	-	-	-	-	-	-	-	-	-	-	-	-	-	-	-	-	-	-	-	-	-	-	-	-	-
	GO	GO:0019538 protein metabolic proc.			-	-	-	-	-	-	0.00294433	-	-	0.0443662	-	-	-	-	-	-	-	-	-	-	-	-	-	5.38286e-05	-	-	-	-	-	-	-	-	-	-	-	-	-	-	-	-	-	-	-	-	-
	GO	GO:0019637 organophosphate metabolic proc.			-	-	-	-	-	-	-	-	-	-	-	-	-	-	-	-	-	-	-	-	-	-	-	-	-	-	0.00057977	-	-	-	1.50747e-08	0.00725323	-	-	5.91676e-09	5.84937e-06	-	-	0.0030163	-	-	-	-	-	-
	GO	GO:0019646 aerobic electron transport chain			-	-	-	-	-	-	-	-	-	0.0125196	-	-	-	-	-	-	-	-	-	-	-	-	-	-	-	-	-	-	-	-	-	-	-	-	-	-	-	-	-	-	-	-	-	-	-
	GO	GO:0019682 glyceraldehyde-3-phosphate metabolic proc.			-	-	-	-	-	-	-	-	-	-	-	-	-	-	-	-	-	-	-	-	-	-	-	-	-	-	-	-	-	-	0.0494343	-	-	-	-	-	-	-	0.0190904	-	-	-	-	-	-
	GO	GO:0019692 deoxyribose phosphate metabolic proc.			-	-	-	-	-	-	-	-	-	-	-	-	-	-	-	-	-	-	-	-	-	-	-	-	-	-	-	-	-	-	-	-	-	-	0.00694167	0.0319192	-	-	0.0190904	-	-	-	-	-	-
	GO	GO:0019693 ribose phosphate metabolic proc.			-	-	-	-	-	-	-	-	-	-	-	-	-	-	-	-	-	-	-	-	-	-	-	-	-	-	-	-	-	-	-	-	-	-	0.00629143	0.0210108	-	-	-	-	-	-	-	-	-
	GO	GO:0019720 Mo-molybdopterin cofactor metabolic proc.			-	-	-	-	-	-	-	-	-	-	-	-	-	-	-	-	-	-	-	-	-	-	-	-	-	-	-	-	-	-	-	-	-	-	-	-	-	-	0.0390127	-	-	-	-	-	-
	GO	GO:0019722 calcium-mediated signaling			-	-	-	-	-	-	0.0155884	-	-	-	-	-	-	-	-	-	-	-	-	-	-	-	-	-	-	-	-	-	-	-	-	-	-	0.0445337	-	-	-	-	-	-	-	-	-	-	-
	GO	GO:0019724 B cell mediated immunity			-	0.000963077	-	-	-	-	-	-	0.00835404	0.000316629	-	-	2.10881e-07	0.00142521	-	-	-	-	-	-	-	-	0.0353567	1.00962e-05	-	-	-	-	-	-	-	-	-	-	-	-	-	-	-	-	-	-	-	-	-
	GO	GO:0019725 cellular homeostasis			-	-	-	-	-	-	-	-	-	-	-	-	-	-	-	-	0.0483066	-	-	-	-	-	-	-	-	-	-	-	0.00747419	-	-	-	0.000390741	0.0400975	0.0182972	-	-	-	-	-	-	-	-	-	0.001149
	GO	GO:0019730 antimicrobial humoral response			-	-	-	-	0.00101687	0.000312884	-	-	-	8.44003e-05	-	-	-	-	-	-	3.23678e-06	-	-	-	-	-	-	-	-	-	-	-	0.0059092	-	-	-	-	0.0461684	-	-	-	-	-	-	-	-	-	-	-
	GO	GO:0019731 antibacterial humoral response			-	-	-	-	0.0149929	0.0399513	-	-	-	0.000853749	-	-	-	-	-	-	8.00091e-07	-	-	-	-	-	-	-	0.030252	-	-	-	-	-	-	-	-	-	-	-	-	-	-	-	-	-	-	-	-
	GO	GO:0019751 polyol metabolic proc.			-	-	-	-	-	-	-	-	-	-	-	-	-	-	-	-	-	-	-	-	-	-	-	-	-	-	-	-	-	-	0.0127823	0.0238683	-	-	0.000626367	-	-	-	-	-	-	-	-	-	-
	GO	GO:0019752 carboxylic acid metabolic proc.			-	-	-	-	-	-	-	-	-	-	-	-	-	-	-	-	-	-	-	-	-	-	-	-	-	-	0.0254536	-	-	-	7.32841e-05	-	-	-	2.71716e-14	4.21812e-14	-	-	4.63571e-07	6.19377e-05	-	-	-	-	-
	GO	GO:0019755 one-carbon compound transport			-	-	-	-	-	-	-	-	-	-	-	-	-	-	-	-	0.0121634	-	-	-	-	-	-	-	-	-	-	-	-	-	-	-	-	-	-	-	-	-	-	-	-	-	-	-	-
	GO	GO:0019800 peptide cross-linking via chondroitin 4-sulfate glycosaminoglycan			-	-	0.00564132	-	-	-	0.00191083	-	-	-	0.00116047	-	-	-	-	-	-	-	-	-	-	-	-	-	-	-	-	-	-	-	-	-	-	-	-	-	-	-	-	-	-	-	-	-	-
	GO	GO:0019852 L-ascorbic acid metabolic proc.			-	-	-	-	-	-	-	-	-	-	-	-	-	-	-	-	-	-	-	-	-	-	-	-	-	-	-	-	-	-	-	-	-	-	0.0206106	0.00972875	-	-	-	-	-	-	-	-	-
	GO	GO:0019882 antigen processing and presentation			0.013741	0.000509028	-	-	-	-	-	-	0.00396138	0.000358322	-	-	3.50429e-10	0.000104412	-	-	-	-	-	-	-	-	3.55626e-07	6.62773e-08	-	-	-	-	-	-	-	-	-	-	-	-	-	-	-	-	-	-	-	-	-
	GO	GO:0019883 antigen processing and presentation of endogenous antigen			-	-	-	-	-	-	-	-	-	-	-	-	0.000521842	-	-	-	-	-	-	-	-	-	0.000105489	-	-	-	-	-	-	-	-	-	-	-	-	-	-	-	-	-	-	-	-	-	-
	GO	GO:0019884 antigen processing and presentation of exogenous antigen			0.0376997	0.00186155	-	-	-	-	-	-	-	0.0017687	-	-	1.70957e-05	0.00111789	-	-	-	-	-	-	-	-	0.000811883	5.57557e-05	-	-	-	-	-	-	-	-	-	-	-	-	-	-	-	-	-	-	-	-	-
	GO	GO:0019885 antigen processing and presentation of endogenous peptide antigen via MHC class I			-	-	-	-	-	-	-	-	-	-	-	-	0.000178407	-	-	-	-	-	-	-	-	-	3.57798e-05	-	-	-	-	-	-	-	-	-	-	-	-	-	0.0406526	-	-	-	-	-	-	-	-
	GO	GO:0019915 lipid storage			-	-	-	-	-	-	-	-	-	-	-	-	-	-	-	-	-	-	-	-	-	-	-	-	-	-	-	-	-	-	-	-	-	-	0.00262936	-	-	-	-	-	-	-	-	-	-
	GO	GO:0019932 second-messenger-mediated signaling			-	-	0.00214752	0.00180498	-	-	0.000624432	-	-	-	0.000231244	-	-	-	-	-	-	0.000188299	-	0.0123237	-	-	-	-	-	-	-	-	-	-	-	-	0.00352111	0.0184091	-	-	-	-	-	-	-	-	-	-	-
	GO	GO:0019933 cAMP-mediated signaling			-	-	0.0185583	-	-	-	-	-	-	-	0.0226851	-	-	-	-	-	-	0.00876919	-	-	-	-	-	-	-	-	-	-	-	-	-	-	-	-	-	-	-	-	-	-	-	-	-	-	-
	GO	GO:0019935 cyclic-nucleotide-mediated signaling			-	-	0.0144136	-	-	-	-	-	-	-	0.00962858	-	-	-	-	-	-	0.00743561	-	-	-	-	-	-	-	-	-	-	-	-	-	-	-	-	-	-	-	-	-	-	-	-	-	-	-
	GO	GO:0019953 sexual reproduction			0.00158217	-	-	-	-	-	-	-	-	-	-	-	-	-	-	-	-	-	-	-	-	-	-	-	-	-	-	-	-	-	-	-	-	-	-	-	-	-	-	-	-	-	-	-	-
	GO	GO:0020027 hemoglobin metabolic proc.			-	-	-	-	-	0.0160825	-	-	-	-	-	-	-	-	-	-	0.00133031	-	-	-	0.0381682	0.0119021	-	-	-	-	-	-	-	-	-	-	-	-	-	-	-	-	-	-	-	-	-	-	-
	GO	GO:0021510 spinal cord development			0.0264199	-	-	-	-	-	-	-	-	-	-	-	-	-	-	-	-	-	-	-	-	-	-	-	-	-	-	-	-	-	-	-	-	-	-	-	-	-	-	-	-	-	-	-	-
	GO	GO:0021516 dorsal spinal cord development			0.0152361	-	-	-	-	-	-	-	-	-	-	-	-	-	-	-	-	-	-	-	-	-	-	-	-	-	-	-	-	-	-	-	-	-	-	-	-	-	-	-	-	-	-	-	-
	GO	GO:0021517 ventral spinal cord development			0.0448885	-	-	-	-	-	-	-	-	-	-	-	-	-	-	-	-	-	-	-	-	-	-	-	-	-	-	-	-	-	-	-	-	-	-	-	-	-	-	-	-	-	-	-	-
	GO	GO:0021561 facial nerve development			-	-	-	-	-	-	-	-	-	-	-	-	-	-	-	-	-	-	-	-	-	-	-	-	-	-	-	-	-	-	-	-	0.0045917	-	-	-	-	-	-	-	-	-	-	-	-
	GO	GO:0021603 cranial nerve formation			-	-	-	-	-	-	-	-	-	-	-	-	-	-	-	-	-	-	-	-	-	-	0.0287405	-	-	-	-	-	-	-	-	-	-	-	-	-	-	-	-	-	-	-	-	-	-
	GO	GO:0021604 cranial nerve structural organization			-	-	-	-	-	-	-	-	-	-	-	-	-	-	-	-	-	-	-	-	-	-	-	-	-	-	-	-	-	-	-	-	0.00256301	-	-	-	-	-	-	-	-	-	-	-	-
	GO	GO:0021612 facial nerve structural organization			-	-	-	-	-	-	-	-	-	-	-	-	-	-	-	-	-	-	-	-	-	-	-	-	-	-	-	-	-	-	-	-	0.00115764	-	-	-	-	-	-	-	-	-	-	-	-
	GO	GO:0021636 trigeminal nerve morphogenesis			-	-	-	-	-	-	0.0339462	-	-	-	-	-	-	-	-	-	-	-	-	-	-	-	-	-	-	-	-	-	-	-	-	-	-	-	-	-	-	-	-	-	-	-	-	-	-
	GO	GO:0021637 trigeminal nerve structural organization			-	-	-	-	-	-	0.0339462	-	-	-	-	-	-	-	-	-	-	-	-	-	-	-	-	-	-	-	-	-	-	-	-	-	-	-	-	-	-	-	-	-	-	-	-	-	-
	GO	GO:0021648 vestibulocochlear nerve morphogenesis			-	-	-	-	-	-	0.045959	-	-	-	-	-	-	-	-	-	-	-	-	-	-	-	-	-	-	-	-	-	-	-	-	-	-	-	-	-	-	-	-	-	-	-	-	-	-
	GO	GO:0021700 developmental maturation			-	-	0.00995929	-	-	-	-	-	-	-	-	-	-	-	-	-	-	-	-	-	-	-	-	-	-	-	-	-	0.0211154	-	-	-	-	-	-	-	-	-	-	-	-	-	-	-	-
	GO	GO:0021783 preganglionic parasympathetic fiber development			-	-	-	-	-	-	-	-	-	-	-	-	-	-	-	-	-	-	-	-	-	-	-	-	-	-	-	-	-	-	-	-	0.00417533	-	-	-	-	-	-	-	-	-	-	-	-
	GO	GO:0021785 branchiomotor neuron axon guidance			-	-	-	-	-	-	0.0339462	-	-	-	-	-	-	-	-	-	-	-	-	-	-	-	-	-	-	-	-	-	-	-	-	-	-	-	-	-	-	-	-	-	-	-	-	-	-
	GO	GO:0021797 forebrain anterior/posterior pattern specification			0.0475262	-	-	-	-	-	-	-	-	0.0490566	-	-	-	-	-	-	-	-	-	-	-	-	-	-	-	-	-	-	-	-	-	-	-	-	-	-	-	-	-	-	-	-	-	-	-
	GO	GO:0021828 gonadotrophin-releasing hormone neuronal migration to the hypothalamu			-	-	0.0407038	-	-	-	0.045959	-	-	-	0.0149299	-	-	-	-	-	-	-	-	-	-	-	-	-	-	-	-	-	-	-	-	-	-	-	-	-	-	-	-	-	-	-	-	-	-
	GO	GO:0021855 hypothalamus cell migration			-	-	-	-	-	-	0.0499752	-	-	-	0.0193368	-	-	-	-	-	-	-	-	-	-	-	-	-	-	-	-	-	-	-	-	-	-	-	-	-	-	-	-	-	-	-	-	-	-
	GO	GO:0021856 hypothalamic tangential migration using cell-axon interactions			-	-	0.0407038	-	-	-	0.045959	-	-	-	0.0149299	-	-	-	-	-	-	-	-	-	-	-	-	-	-	-	-	-	-	-	-	-	-	-	-	-	-	-	-	-	-	-	-	-	-
	GO	GO:0021871 forebrain regionalization			0.0125432	-	-	-	-	-	-	-	-	-	-	-	-	-	-	-	-	-	-	-	-	-	-	-	-	-	-	-	-	-	-	-	-	-	-	-	-	-	-	-	-	-	-	-	-
	GO	GO:0021872 forebrain generation of neurons			-	-	-	-	0.00197688	-	-	-	0.0230466	0.0264999	-	-	-	-	-	-	-	-	-	-	-	-	-	-	-	-	-	-	-	-	-	-	-	-	-	-	-	-	-	-	-	-	-	-	-
	GO	GO:0021879 forebrain neuron differentiation			-	-	-	-	0.00171566	-	-	-	0.0230043	-	-	-	-	-	-	-	-	-	-	-	-	-	-	-	-	-	-	-	-	-	-	-	-	-	-	-	-	-	-	-	-	-	-	-	-
	GO	GO:0021886 hypothalamus gonadotrophin-releasing hormone neuron differentiation			-	-	-	-	-	-	0.0499752	-	-	-	0.0193368	-	-	-	-	-	-	-	-	-	-	-	-	-	-	-	-	-	-	-	-	-	-	-	-	-	-	-	-	-	-	-	-	-	-
	GO	GO:0021888 hypothalamus gonadotrophin-releasing hormone neuron development			-	-	-	-	-	-	0.0499752	-	-	-	0.0193368	-	-	-	-	-	-	-	-	-	-	-	-	-	-	-	-	-	-	-	-	-	-	-	-	-	-	-	-	-	-	-	-	-	-
	GO	GO:0021953 central nervous system neuron differentiation			0.0138655	-	-	-	0.0174003	-	-	-	-	-	-	-	-	-	-	-	-	-	-	-	-	-	-	-	-	-	-	-	-	-	-	-	-	-	-	-	-	-	-	-	-	-	-	-	-
	GO	GO:0021979 hypothalamus cell differentiation			-	-	-	-	-	-	-	-	-	-	0.0423367	-	-	-	-	-	-	-	-	-	-	-	-	-	-	-	-	-	-	-	-	-	-	-	-	-	-	-	-	-	-	-	-	-	-
	GO	GO:0022008 neurogenesis			0.0353818	-	0.00747774	0.0160505	0.00452584	-	-	-	-	-	-	-	-	-	-	-	-	0.000241143	-	0.00663124	-	-	-	-	0.00640874	-	-	-	3.00928e-06	-	-	-	9.90923e-05	0.0343742	-	-	-	-	-	-	-	-	-	-	-
	GO	GO:0022009 central nervous system vasculogenesis			-	-	0.0171263	-	-	-	-	-	-	-	-	-	-	-	-	-	-	-	-	-	-	-	-	-	-	-	-	-	-	-	-	-	-	-	-	-	-	-	-	-	-	-	-	-	-
	GO	GO:0022401 negative adaptation of signaling pathway			-	-	0.0215774	-	-	-	-	-	-	-	-	-	-	-	-	-	-	-	-	-	-	-	-	-	-	-	-	-	-	-	-	-	-	-	-	-	-	-	-	-	-	-	-	-	-
	GO	GO:0022402 cell cycle proc.			-	-	-	-	-	-	-	0.0122071	-	-	-	-	-	0.0389308	-	-	-	-	-	-	-	-	-	4.3509e-06	-	-	-	-	-	-	-	-	-	-	-	-	-	-	-	-	-	-	-	-	-
	GO	GO:0022404 molting cycle proc.			-	-	-	-	-	-	-	-	-	-	-	-	-	-	-	-	-	-	-	0.00820529	-	-	-	-	-	-	-	-	-	-	-	-	-	-	-	-	-	-	-	-	-	-	-	-	-
	GO	GO:0022405 hair cycle proc.			-	-	-	-	-	-	-	-	-	-	-	-	-	-	-	-	-	-	-	0.00820529	-	-	-	-	-	-	-	-	-	-	-	-	-	-	-	-	-	-	-	-	-	-	-	-	-
	GO	GO:0022407 reg. of cell-cell adhesion			-	0.0026541	-	-	-	-	-	-	0.0241693	0.000324594	-	-	3.21061e-06	-	-	-	-	-	-	-	-	-	0.00172213	6.58639e-06	-	-	-	-	0.00939463	-	-	-	3.15869e-06	-	-	-	-	-	-	-	0.00129478	-	-	-	0.000102061
	GO	GO:0022408 negative reg. of cell-cell adhesion			-	-	-	-	-	-	-	-	0.037502	0.0202781	-	-	0.000853962	-	-	-	-	-	-	-	-	-	0.00551044	0.00297741	-	-	-	-	-	-	-	-	-	-	-	-	-	-	-	-	-	-	-	-	-
	GO	GO:0022409 positive reg. of cell-cell adhesion			-	0.0070653	-	-	-	-	-	-	-	0.00537132	-	-	-	-	-	-	-	-	-	-	-	-	-	-	-	-	-	-	0.007009	-	-	-	1.2741e-05	-	-	-	-	-	-	-	0.00395208	-	-	-	-
	GO	GO:0022414 reproductive proc.			2.17541e-05	-	-	-	-	-	-	-	0.0395407	-	-	-	-	-	-	-	-	-	-	-	-	-	-	-	-	-	-	-	0.000558206	-	-	-	0.00355327	0.0322408	-	-	-	-	-	-	-	-	-	-	-
	GO	GO:0022600 digestive system proc.			0.0118841	-	-	-	-	-	-	-	-	-	-	-	-	-	-	-	-	-	-	-	-	-	-	-	-	-	0.0020291	-	-	-	2.67945e-07	0.00131107	-	-	1.18362e-06	0.000305001	-	-	0.00325311	-	-	-	-	-	-
	GO	GO:0022603 reg. of anatomical structure morphogenesis			-	-	1.09493e-05	8.04764e-07	-	-	0.00428727	-	-	-	0.000116909	0.000514973	-	-	-	-	-	2.34828e-10	-	1.8792e-07	-	-	-	-	-	-	-	-	3.97113e-08	3.51457e-06	-	-	1.38188e-13	3.35837e-08	-	-	-	-	-	-	2.24467e-15	0.0110187	-	-	1.00631e-17
	GO	GO:0022604 reg. of cell morphogenesis			-	-	0.0291788	-	-	-	-	-	-	-	0.0211852	-	-	-	-	-	-	-	-	-	-	-	-	-	-	-	-	-	0.000418224	0.0442285	-	-	0.000109695	0.0171439	-	-	-	-	-	-	9.92183e-09	-	-	-	9.45458e-09
	GO	GO:0022612 gland morphogenesis			-	-	-	-	-	-	-	-	-	-	-	-	-	-	-	-	-	0.00165239	-	-	-	-	-	-	-	-	-	-	-	-	-	-	-	-	-	-	-	-	-	-	0.00113774	-	-	-	1.62494e-06
	GO	GO:0022617 extracellular matrix disassembly			-	-	-	-	-	-	-	-	-	-	-	-	-	-	-	-	-	-	-	-	-	-	-	-	-	-	-	-	0.0168563	0.0277713	-	-	-	-	-	-	-	-	-	-	0.00206699	-	-	-	-
	GO	GO:0022898 reg. of transmembrane transporter activity			-	-	-	-	-	-	-	-	-	-	-	-	-	-	-	-	-	-	-	-	-	-	-	-	-	-	-	-	-	-	-	-	0.000419285	-	-	-	-	-	-	-	-	-	-	-	-
	GO	GO:0022900 electron transport chain			-	-	-	-	-	-	-	-	-	0.0162064	-	-	-	-	-	-	-	-	-	-	-	-	-	-	-	-	-	-	-	-	-	-	-	-	-	-	-	-	-	-	-	-	-	-	-
	GO	GO:0022904 respiratory electron transport chain			-	-	-	-	-	-	-	-	-	0.0061625	-	-	-	-	-	-	-	-	-	-	-	-	-	-	-	-	-	-	-	-	-	-	-	-	-	-	-	-	-	-	-	-	-	-	-
	GO	GO:0023021 termination of signal transduction			-	-	-	-	-	-	-	-	-	-	-	-	-	-	-	-	-	-	-	-	-	-	-	-	-	-	0.0125483	-	-	-	0.0494343	-	-	-	-	-	-	-	-	-	-	-	-	-	-
	GO	GO:0023051 reg. of signaling			-	-	1.27879e-05	5.29992e-09	-	-	3.34032e-05	-	-	-	1.61635e-05	9.99024e-07	0.00305461	-	-	-	-	2.88764e-09	-	4.73779e-07	-	-	0.00208784	0.0102637	-	-	-	-	8.32224e-07	0.0462145	-	-	5.6108e-09	0.000202643	-	-	-	-	-	-	2.94709e-06	-	-	-	1.95211e-07
	GO	GO:0023052 signaling			0.0339715	-	0.000518417	2.35859e-07	-	-	7.32864e-06	-	0.0254928	-	0.00116047	0.00018817	0.00205073	-	-	-	-	3.94145e-10	-	2.70197e-05	-	-	0.0167474	-	-	-	-	-	3.87124e-09	-	-	-	6.38458e-12	0.00139624	-	-	-	-	-	-	1.10307e-05	-	-	-	1.09711e-07
	GO	GO:0023056 positive reg. of signaling			-	-	0.0012284	0.00364014	-	-	0.000155772	-	-	-	0.0233112	0.000223734	0.000117894	-	-	-	-	4.26672e-05	-	1.34949e-05	-	-	0.00298895	0.00145796	-	-	-	-	0.00179201	0.0238212	-	-	2.23134e-05	0.00171014	-	-	-	-	-	-	8.38375e-05	-	-	-	1.30419e-06
	GO	GO:0023057 negative reg. of signaling			-	-	0.000874509	3.43336e-08	-	-	-	-	-	-	0.0147613	0.000422916	-	-	-	-	-	1.06182e-07	-	2.37835e-05	-	-	0.00365818	-	-	-	-	-	0.000556687	-	-	-	1.18024e-08	0.00313072	-	-	-	-	-	-	0.00489818	-	-	-	9.49099e-07
	GO	GO:0023061 signal release			-	-	-	-	-	-	-	-	0.037502	-	0.0322937	-	-	-	-	-	-	-	-	-	-	-	-	-	-	-	-	-	-	-	-	-	-	-	-	-	-	-	-	-	-	-	-	-	-
	GO	GO:0030001 metal ion transport			2.36161e-11	3.92521e-05	-	-	2.59652e-07	-	-	-	2.04671e-06	0.0105662	-	-	-	0.045691	-	-	-	-	-	-	-	-	-	-	-	-	-	-	-	-	-	-	0.00290476	-	-	-	-	-	-	-	-	-	-	-	-
	GO	GO:0030002 cellular anion homeostasis			-	-	-	-	-	-	-	-	-	-	-	-	-	-	-	-	-	-	-	-	-	-	-	-	-	-	-	-	-	-	0.0106367	-	-	-	-	-	-	-	-	-	-	-	-	-	-
	GO	GO:0030003 cellular cation homeostasis			0.029404	-	-	-	0.0317772	-	-	-	0.0175687	-	-	0.0375096	-	-	-	-	0.00786815	-	-	-	-	-	-	-	-	-	-	-	0.0135026	-	-	-	0.000240008	-	-	-	-	-	-	-	-	-	-	-	0.00114863
	GO	GO:0030029 actin filament-based proc.			-	-	-	0.00313825	-	-	-	-	-	-	-	0.0124129	-	-	-	-	-	0.0107716	-	0.0150634	-	-	-	-	-	-	-	-	2.33348e-08	0.000820413	-	-	8.34114e-08	1.00169e-05	0.0291866	-	-	-	-	-	3.47022e-08	-	-	-	6.01071e-10
	GO	GO:0030030 cell projection organization			-	-	-	-	-	-	-	-	-	-	-	-	-	-	-	-	-	-	-	-	-	-	-	-	0.0181567	-	-	-	3.92413e-05	-	-	-	0.00145732	-	-	-	-	-	-	-	-	-	-	-	-
	GO	GO:0030032 lamellipodium assembly			-	-	-	-	-	-	-	-	-	-	-	0.0375096	-	-	-	-	-	-	-	-	-	-	-	-	-	-	-	-	-	-	-	-	-	-	-	-	-	-	-	-	-	-	-	-	-
	GO	GO:0030033 microvillus assembly			-	-	-	-	-	-	-	-	-	-	-	-	-	-	-	-	-	-	-	-	-	-	-	-	-	-	-	-	-	-	-	-	-	-	0.019779	-	-	-	-	-	-	-	-	-	-
	GO	GO:0030036 actin cytoskeleton organization			-	-	-	0.0127177	-	-	-	-	-	-	-	0.0485273	-	-	-	-	-	-	-	0.0294516	-	-	-	-	-	-	-	-	1.08792e-07	0.000234309	-	-	2.1839e-07	3.38319e-05	-	-	-	-	-	-	1.73884e-07	-	-	-	9.53627e-10
	GO	GO:0030042 actin filament depolymerization			-	-	-	-	-	-	-	-	-	-	-	-	-	-	-	-	-	-	-	-	-	-	-	-	-	-	-	-	-	-	-	-	-	0.0276731	-	-	-	-	-	-	-	-	-	-	-
	GO	GO:0030071 reg. of mitotic metaphase/anaphase transition			-	-	-	-	-	-	-	-	-	-	-	-	-	-	-	-	-	-	-	-	-	-	-	0.0206858	-	-	-	-	-	-	-	-	-	-	-	-	-	-	-	-	-	-	-	-	-
	GO	GO:0030072 peptide hormone secretion			-	-	-	-	-	-	-	-	-	-	0.0140135	-	-	-	-	-	-	-	-	-	-	-	-	-	-	-	-	-	-	-	-	-	-	-	-	-	-	-	-	-	-	-	-	-	-
	GO	GO:0030097 hemopoiesis			-	0.0212282	-	-	-	0.00221779	-	-	0.000353732	8.17712e-07	-	-	5.87909e-08	-	-	-	0.0149058	0.00149509	-	0.0139676	-	-	1.03959e-05	4.08694e-06	0.0221268	-	-	-	6.4201e-05	-	-	-	5.95158e-06	-	-	-	-	-	-	-	4.67883e-05	-	-	-	0.000182498
	GO	GO:0030098 lymphocyte differentiation			0.0284046	0.00016286	-	-	-	-	-	-	-	2.70947e-06	-	-	5.44839e-07	0.0275211	-	-	-	-	-	-	-	-	0.000188077	1.52421e-07	-	-	-	-	0.00010747	-	-	-	0.000194061	-	-	-	-	-	-	-	-	-	-	-	-
	GO	GO:0030099 myeloid cell differentiation			-	-	-	-	-	0.000240439	-	-	0.00538497	0.00374114	-	-	0.00256886	-	-	-	0.000643711	0.000204688	-	-	-	0.0117778	0.00795875	-	-	-	-	-	-	-	-	-	-	-	-	-	-	-	-	-	0.00155024	-	-	-	-
	GO	GO:0030101 natural killer cell activation			-	-	-	-	-	-	-	-	-	-	-	-	-	-	-	-	-	-	-	-	-	-	-	-	-	-	-	-	-	0.0367803	-	-	-	-	-	-	-	-	-	-	-	-	-	-	-
	GO	GO:0030111 reg. of Wnt signaling pathway			-	-	0.000799139	0.000918896	-	-	-	-	-	-	-	4.16373e-05	-	-	-	-	-	0.00164134	-	0.00659675	-	-	-	-	-	-	-	-	-	-	-	-	-	-	-	-	-	-	-	-	-	-	-	-	-
	GO	GO:0030148 sphingolipid biosynthetic proc.			-	-	-	-	-	-	-	-	-	-	-	-	-	-	-	-	-	-	-	-	-	-	-	-	-	-	-	-	-	-	0.00728531	-	-	-	0.00101384	-	-	-	-	-	-	-	-	-	-
	GO	GO:0030149 sphingolipid catabolic proc.			-	-	-	-	-	-	-	-	-	-	-	-	-	-	-	-	-	-	-	-	-	-	-	-	-	-	-	-	-	-	0.000738147	0.00927586	-	-	1.97607e-05	0.027403	-	-	0.0185666	-	-	-	-	-	-
	GO	GO:0030154 cell differentiation			0.000588937	-	3.93176e-05	0.000368771	0.0458174	-	0.00604554	-	0.0122983	-	0.000316556	0.0280961	-	-	-	-	-	1.1271e-09	-	0.000163711	-	-	-	-	0.000110099	-	-	-	1.57791e-17	0.00502231	-	-	4.54878e-17	4.44207e-06	-	-	-	-	-	-	1.93421e-12	0.0389049	-	-	4.32784e-13
	GO	GO:0030155 reg. of cell adhesion			-	0.0155035	0.000414372	2.79709e-05	-	-	4.67793e-07	-	-	0.00739014	9.89874e-05	0.000260816	6.34981e-06	-	-	-	-	-	-	1.71449e-05	-	-	0.00155167	4.53989e-05	-	-	-	-	2.12815e-07	-	-	-	2.11322e-12	4.25778e-05	-	-	-	-	-	-	5.67976e-11	0.0341084	-	-	3.00407e-14
	GO	GO:0030162 reg. of proteolysis			-	-	-	-	-	-	0.0498891	-	-	-	-	-	-	-	-	-	-	-	-	-	-	-	0.0239059	-	-	-	-	-	-	-	-	-	-	-	-	-	-	-	-	-	-	-	-	-	-
	GO	GO:0030166 proteoglycan biosynthetic proc.			-	-	-	-	-	-	-	-	-	-	0.00811933	-	-	-	-	-	-	-	-	-	-	-	-	-	-	-	-	-	-	-	-	-	-	-	-	-	-	-	-	-	-	-	-	-	-
	GO	GO:0030168 platelet activation			-	-	-	-	-	0.0328989	0.045959	-	-	-	-	-	-	-	-	-	-	-	-	-	-	-	-	-	-	-	-	-	-	-	-	0.0202717	-	-	-	-	-	-	-	-	-	-	-	-	-
	GO	GO:0030177 positive reg. of Wnt signaling pathway			-	-	0.0449371	0.00249491	-	-	-	-	-	-	-	0.00279884	-	-	-	-	-	0.000520003	-	0.00348973	-	-	-	-	-	-	-	-	-	-	-	-	-	-	-	-	-	-	-	-	-	-	-	-	-
	GO	GO:0030178 negative reg. of Wnt signaling pathway			-	-	0.0433507	-	-	-	-	-	-	-	-	-	-	-	-	-	-	-	-	-	-	-	-	-	-	-	-	-	-	-	-	-	-	-	-	-	-	-	-	-	-	-	-	-	-
	GO	GO:0030182 neuron differentiation			0.0201316	-	-	-	0.00332334	-	-	-	-	-	-	-	-	-	-	-	-	0.00385225	-	0.0352031	-	-	-	-	0.00685639	-	-	-	6.94145e-06	-	-	-	0.000188064	-	-	-	-	-	-	-	-	-	-	-	-
	GO	GO:0030193 reg. of blood coagulation			-	-	-	-	-	-	0.00323439	-	-	-	-	-	-	-	-	-	-	-	-	-	-	-	-	-	-	-	-	-	-	0.00124573	-	-	-	0.00405423	-	-	-	-	-	-	8.86782e-05	0.0125394	-	-	4.48758e-06
	GO	GO:0030194 positive reg. of blood coagulation			-	-	-	-	-	-	0.00771619	-	-	-	-	-	-	-	-	-	-	-	-	-	-	-	-	-	-	-	-	-	-	0.00013851	-	-	-	0.0104486	-	-	-	-	-	-	0.000871093	0.0110187	-	-	3.20202e-05
	GO	GO:0030195 negative reg. of blood coagulation			-	-	-	-	-	-	0.0187212	-	-	-	-	-	-	-	-	-	-	-	-	-	-	-	-	-	-	-	-	-	-	-	-	-	-	-	-	-	-	-	-	-	0.0108892	-	-	-	-
	GO	GO:0030198 extracellular matrix organization			-	-	1.3018e-06	3.61804e-05	-	-	0.00020694	0.0156799	-	-	2.30244e-09	7.11503e-06	-	-	-	-	-	6.99576e-06	-	0.000106845	-	-	-	-	-	-	-	-	8.11593e-11	0.00140574	-	-	2.18356e-10	3.57172e-07	-	-	-	-	-	-	1.44493e-17	-	-	-	1.22278e-17
	GO	GO:0030199 collagen fibril organization			-	-	0.00597652	-	-	-	0.00246091	-	-	-	2.22262e-07	-	-	-	-	-	-	-	-	-	-	-	-	-	-	-	-	-	2.35901e-08	-	-	-	1.60543e-06	1.33653e-06	-	-	-	-	-	-	3.51294e-08	-	-	-	1.08883e-09
	GO	GO:0030203 glycosaminoglycan metabolic proc.			-	-	0.00372938	-	-	-	0.00717963	-	-	-	0.000472143	-	-	-	-	-	-	-	-	-	-	-	-	-	-	-	-	-	-	-	-	-	0.00417302	0.00135688	-	-	-	-	-	-	-	-	-	-	-
	GO	GO:0030204 chondroitin sulfate metabolic proc.			-	-	0.00921218	-	-	-	0.00823488	-	-	-	0.00116047	-	-	-	-	-	-	-	-	-	-	-	-	-	-	-	-	-	-	-	-	-	-	-	-	-	-	-	-	-	-	-	-	-	-
	GO	GO:0030217 T cell differentiation			0.015955	0.00143741	-	-	-	-	-	-	0.0170959	2.21897e-05	-	-	6.31076e-07	0.0455993	-	-	-	-	-	-	-	-	0.000124076	6.62773e-08	-	-	-	-	0.00604187	-	-	-	0.000852793	-	-	-	-	-	-	-	-	-	-	-	-
	GO	GO:0030218 erythrocyte differentiation			-	-	-	-	-	2.0213e-05	-	-	0.0338699	0.0361642	-	-	-	-	-	-	1.81144e-05	2.16965e-05	-	-	-	0.00637488	-	-	-	-	-	-	-	-	-	-	-	-	-	-	-	-	-	-	-	-	-	-	-
	GO	GO:0030225 macrophage differentiation			-	-	-	-	-	-	-	-	-	-	-	-	-	-	-	-	-	-	-	-	-	-	-	-	-	-	-	-	-	-	-	-	-	-	-	-	-	-	-	-	0.000942439	-	-	-	-
	GO	GO:0030239 myofibril assembly			-	-	-	-	-	-	-	-	-	-	-	-	-	-	-	-	-	-	-	-	-	-	-	-	-	-	-	-	-	-	-	-	-	0.00825753	-	-	-	-	-	-	-	-	-	-	-
	GO	GO:0030258 lipid modification			-	-	-	-	-	-	-	-	-	-	-	0.046389	-	-	-	-	-	-	-	-	-	-	-	-	-	-	0.000102674	-	-	-	3.57466e-05	-	-	-	2.97868e-07	0.000155997	-	-	-	-	-	-	-	-	-
	GO	GO:0030278 reg. of ossification			-	-	0.0041531	0.0208698	-	-	-	-	-	-	-	-	-	-	-	-	-	-	-	-	-	-	-	-	-	-	-	-	-	0.0187218	-	-	-	0.0243854	-	-	-	-	-	-	0.00181517	-	-	-	-
	GO	GO:0030282 bone mineralization			-	-	4.75381e-06	0.00434074	-	-	-	-	-	-	0.0275333	0.00216774	-	-	-	-	-	0.00960391	-	0.0151328	-	-	-	-	-	-	-	-	-	0.000597219	-	-	0.00417533	0.0001435	-	-	-	-	-	-	0.00107682	-	-	-	0.000251313
	GO	GO:0030299 intestinal cholesterol absorption			0.0475262	-	-	-	-	-	-	-	-	-	-	-	-	-	-	-	-	-	-	-	-	-	-	-	-	-	0.00862851	-	-	-	0.00110826	-	-	-	0.000504997	0.0126126	-	-	-	-	-	-	-	-	-
	GO	GO:0030300 reg. of intestinal cholesterol absorption			0.020704	-	-	-	-	-	-	-	-	-	-	-	-	-	-	-	-	-	-	-	-	-	-	-	-	-	0.0427562	-	-	-	0.00144688	-	-	-	0.000302555	0.0238466	-	-	-	-	-	-	-	-	-
	GO	GO:0030301 cholesterol transport			-	-	-	-	-	-	-	-	-	-	-	-	-	-	-	-	-	-	-	-	-	-	-	-	-	-	0.00732736	-	-	-	0.00165278	0.0431757	-	-	9.68516e-05	0.0312135	-	-	-	-	-	-	-	-	-
	GO	GO:0030318 melanocyte differentiation			-	-	-	-	-	-	0.00823488	-	-	-	-	-	-	-	-	-	-	-	-	-	-	-	-	-	-	-	-	-	-	-	-	-	-	-	-	-	-	-	-	-	-	-	-	-	-
	GO	GO:0030323 respiratory tube development			-	-	-	0.000160107	-	-	-	-	-	-	-	0.00121526	-	-	-	-	-	2.16965e-05	-	0.00756858	-	-	-	-	-	-	-	-	-	-	-	-	-	-	-	-	-	-	-	-	0.00625144	-	-	-	0.000648553
	GO	GO:0030324 lung development			-	-	-	0.00012352	-	-	-	-	-	-	-	0.00106416	-	-	-	-	-	1.71514e-05	-	0.00699753	-	-	-	-	-	-	-	-	-	-	-	-	-	0.0465811	-	-	-	-	-	-	0.00570668	-	-	-	0.000577582
	GO	GO:0030334 reg. of cell migration			-	-	5.14141e-06	8.36307e-10	-	-	-	-	-	-	3.1583e-06	1.32927e-06	0.00645328	-	-	-	-	3.45577e-08	-	7.33805e-07	-	-	0.00371556	0.0067279	-	-	-	-	7.32422e-12	0.000130553	-	-	8.10987e-16	9.79942e-10	-	-	-	-	-	-	1.07772e-18	0.0341084	-	-	3.67965e-19
	GO	GO:0030335 positive reg. of cell migration			-	-	0.00565742	0.00117298	-	-	1.40472e-08	-	-	-	0.00158712	0.0140402	0.0120403	-	-	-	-	0.000655081	-	0.00646449	-	-	0.00361785	0.000142607	-	-	-	-	3.03928e-07	2.35792e-05	-	-	8.33172e-11	1.16481e-06	-	-	-	-	-	-	4.78264e-15	0.0118259	-	-	2.2407e-16
	GO	GO:0030336 negative reg. of cell migration			-	-	0.00287703	6.47456e-06	-	-	-	-	-	-	0.031151	0.00916976	-	-	-	-	-	5.5925e-06	-	7.60778e-05	-	-	-	-	-	-	-	-	0.000658305	-	-	-	0.000256808	0.00144706	-	-	-	-	-	-	0.000751438	-	-	-	0.000129848
	GO	GO:0030500 reg. of bone mineralization			-	-	0.00489938	0.0161843	-	-	-	-	-	-	-	0.0108546	-	-	-	-	-	-	-	-	-	-	-	-	-	-	-	-	-	0.00252123	-	-	-	0.011009	-	-	-	-	-	-	0.00676702	0.018256	-	-	-
	GO	GO:0030501 positive reg. of bone mineralization			-	-	0.0117514	0.0159345	-	-	-	-	-	-	-	0.0353207	-	-	-	-	-	0.00518552	-	-	-	-	-	-	-	-	-	-	-	0.0141689	-	-	-	-	-	-	-	-	-	-	-	0.0379574	-	-	-
	GO	GO:0030502 negative reg. of bone mineralization			-	-	-	-	-	-	-	-	-	-	-	-	-	-	-	-	-	-	-	-	-	-	-	-	-	-	-	-	-	-	-	-	-	0.0120122	-	-	-	-	-	-	-	-	-	-	-
	GO	GO:0030509 BMP signaling pathway			-	-	0.0176373	2.56178e-05	-	-	-	-	-	-	0.0237497	5.26545e-05	-	-	-	-	-	2.5189e-05	-	0.000273646	-	-	-	-	-	-	-	-	-	-	-	-	-	-	-	-	-	-	-	-	0.0105666	-	-	-	-
	GO	GO:0030510 reg. of BMP signaling pathway			-	-	0.00754881	0.000375999	-	-	-	-	-	-	-	0.00817683	-	-	-	-	-	0.000269809	-	0.00108325	-	-	-	-	-	-	-	-	-	-	-	-	-	-	-	-	-	-	-	-	-	-	-	-	-
	GO	GO:0030512 negative reg. of transforming growth factor beta receptor signaling pathway			-	-	-	-	-	-	-	-	-	-	-	-	-	-	-	-	-	-	-	0.000622901	-	-	-	-	-	-	-	-	-	-	-	-	-	-	-	-	-	-	-	-	-	-	-	-	-
	GO	GO:0030514 negative reg. of BMP signaling pathway			-	-	0.0312512	0.00179658	-	-	-	-	-	-	-	0.0112704	-	-	-	-	-	0.0103018	-	0.000833512	-	-	-	-	-	-	-	-	-	-	-	-	-	-	-	-	-	-	-	-	-	-	-	-	-
	GO	GO:0030516 reg. of axon extension			-	-	-	-	-	-	-	-	-	-	-	-	-	-	-	-	-	-	-	0.0275131	-	-	-	-	-	-	-	-	-	-	-	-	-	-	-	-	-	-	-	-	-	-	-	-	-
	GO	GO:0030517 negative reg. of axon extension			-	-	-	-	-	-	-	-	-	-	-	-	-	-	-	-	-	-	-	0.032579	-	-	-	-	-	-	-	-	-	-	-	-	0.00456392	-	-	-	-	-	-	-	-	-	-	-	-
	GO	GO:0030522 intracellular receptor signaling pathway			-	-	-	-	-	-	-	-	-	-	-	-	0.00327206	-	-	-	-	-	-	-	-	-	0.00575826	-	-	-	-	-	-	-	-	-	-	-	-	-	-	-	-	-	-	-	-	-	-
	GO	GO:0030534 adult behavior			0.00436729	-	-	-	-	-	-	-	-	-	-	-	-	-	-	-	-	-	-	-	-	-	-	-	-	-	-	-	-	-	-	-	-	-	-	-	-	-	-	-	-	-	-	-	-
	GO	GO:0030574 collagen catabolic proc.			-	-	0.026241	-	-	-	-	-	-	-	-	-	-	-	-	-	-	-	-	-	-	-	-	-	-	-	-	-	-	-	-	-	-	-	-	-	-	-	-	-	-	-	-	-	-
	GO	GO:0030593 neutrophil chemotaxis			-	0.00327942	-	-	-	0.0494048	-	-	0.00186962	3.86387e-05	-	-	0.00025767	0.00189659	-	-	-	-	-	-	-	-	0.000900316	0.000290324	-	-	-	-	-	0.0316332	-	-	0.00145911	0.0107793	-	-	-	-	-	-	-	-	-	-	-
	GO	GO:0030595 leukocyte chemotaxis			-	5.56703e-05	-	-	-	0.0358961	-	-	0.000983063	9.05208e-06	-	-	3.59693e-09	4.05151e-06	-	-	-	-	-	-	-	-	1.79175e-08	2.9388e-06	-	-	-	-	0.000213572	0.000622638	-	-	3.83948e-08	9.0528e-06	-	-	-	-	-	-	1.20123e-06	-	-	-	2.7738e-11
	GO	GO:0030643 cellular phosphate ion homeostasis			-	-	-	-	-	-	-	-	-	-	-	-	-	-	-	-	-	-	-	-	-	-	-	-	-	-	-	-	-	-	0.00369124	-	-	-	-	0.044778	-	-	-	-	-	-	-	-	-
	GO	GO:0030832 reg. of actin filament length			-	-	-	-	-	-	-	-	-	-	-	-	-	-	-	-	-	-	-	0.0294516	-	-	-	-	-	-	-	-	-	0.0206765	-	-	-	-	-	-	-	-	-	-	-	-	-	-	-
	GO	GO:0030833 reg. of actin filament polymerization			-	-	-	-	-	-	-	-	-	-	-	-	-	-	-	-	-	-	-	0.0358594	-	-	-	-	-	-	-	-	-	-	-	-	-	-	-	-	-	-	-	-	-	-	-	-	-
	GO	GO:0030834 reg. of actin filament depolymerization			-	-	-	-	-	-	-	-	-	-	-	-	-	-	-	-	-	-	-	-	-	-	-	-	-	-	-	-	-	-	-	-	-	0.0190799	-	-	-	-	-	-	-	-	-	-	-
	GO	GO:0030835 negative reg. of actin filament depolymerization			-	-	-	-	-	-	-	-	-	-	-	-	-	-	-	-	-	-	-	-	-	-	-	-	-	-	-	-	-	-	-	-	-	0.0340566	-	-	-	-	-	-	-	-	-	-	-
	GO	GO:0030838 positive reg. of actin filament polymerization			-	-	-	-	-	-	-	-	-	-	-	-	-	-	-	-	-	-	-	-	-	-	-	-	-	-	-	-	-	0.0141689	-	-	-	-	-	-	-	-	-	-	-	-	-	-	-
	GO	GO:0030855 epithelial cell differentiation			-	-	-	0.00117298	-	-	-	-	-	-	-	-	-	-	-	-	-	0.00418281	-	0.0161991	-	-	-	-	-	-	-	-	0.0104666	-	-	-	-	0.0351801	-	-	-	-	-	-	3.02712e-05	0.0457866	-	-	0.000227586
	GO	GO:0030856 reg. of epithelial cell differentiation			-	-	-	0.00794865	-	-	-	-	-	-	-	-	-	-	-	-	-	0.00132917	-	-	-	-	-	-	-	-	-	-	-	-	-	-	-	-	-	-	-	-	-	-	-	-	-	-	-
	GO	GO:0030878 thyroid gland development			-	-	-	0.00736789	-	-	-	-	-	-	-	-	-	-	-	-	-	-	-	-	-	-	-	-	-	-	-	-	-	-	-	-	-	-	-	-	-	-	-	-	-	-	-	-	-
	GO	GO:0030888 reg. of B cell proliferation			-	-	-	-	-	-	-	-	-	0.0142012	-	-	-	-	-	-	-	-	-	-	-	-	-	0.015255	-	-	-	-	-	-	-	-	-	-	-	-	-	-	-	-	-	-	-	-	-
	GO	GO:0030900 forebrain development			-	-	-	-	-	-	-	-	-	-	-	-	-	-	-	-	-	-	-	-	-	-	-	-	-	-	-	-	0.00157424	-	-	-	-	-	-	-	-	-	-	-	-	-	-	-	-
	GO	GO:0030901 midbrain development			-	-	-	-	-	-	-	-	-	-	-	-	-	-	-	-	-	-	-	0.0226275	-	-	-	-	-	-	-	-	-	-	-	-	-	-	-	-	-	-	-	-	-	-	-	-	-
	GO	GO:0031032 actomyosin structure organization			-	-	-	-	-	-	-	-	-	-	-	-	-	-	-	-	-	-	-	-	-	-	-	-	-	-	-	-	0.0052906	-	-	-	0.000369269	0.0440162	-	-	-	-	-	-	-	-	-	-	0.00133127
	GO	GO:0031098 stress-activated protein kinase signaling cascade			-	-	-	-	-	-	-	-	-	-	-	-	0.000941358	-	-	-	-	-	-	-	-	-	-	-	-	-	-	-	-	-	-	-	-	-	-	-	-	-	-	-	-	-	-	-	-
	GO	GO:0031099 regeneration			-	-	0.0109738	-	-	-	-	-	-	-	-	-	-	-	-	-	-	-	-	-	-	-	-	-	-	-	-	-	-	-	-	-	-	-	-	-	-	-	-	-	-	-	-	-	-
	GO	GO:0031103 axon regeneration			-	-	-	0.0131841	-	-	-	-	-	-	-	-	-	-	-	-	-	-	-	-	-	-	-	-	-	-	-	-	-	-	-	-	-	-	-	-	-	-	-	-	-	-	-	-	-
	GO	GO:0031133 reg. of axon diameter			-	-	-	-	-	0.0323153	-	-	-	-	-	-	-	-	-	-	0.0332744	-	-	-	-	-	-	-	-	-	-	-	-	-	-	-	-	-	-	-	-	-	-	-	-	-	-	-	-
	GO	GO:0031175 neuron projection development			-	-	-	0.0123233	-	-	-	-	-	-	-	-	-	-	-	-	-	-	-	-	-	-	-	-	0.0203916	-	-	-	0.000143027	-	-	-	0.000119694	-	-	-	-	-	-	-	-	-	-	-	-
	GO	GO:0031214 biomineral tissue development			-	-	4.47136e-07	0.00367497	-	-	-	-	-	-	0.0176158	0.00374562	-	-	-	-	-	0.00780983	-	0.0270058	-	-	-	-	-	-	-	-	0.0155598	0.000546818	-	-	-	0.000190992	-	-	-	-	-	-	0.000128203	0.00690394	-	-	6.36512e-05
	GO	GO:0031223 auditory behavior			-	-	-	-	-	-	-	-	-	-	-	-	-	-	-	-	-	-	-	-	-	-	-	-	-	0.0429919	-	-	-	-	-	-	-	-	-	-	-	-	-	-	-	-	-	-	-
	GO	GO:0031323 reg. of cellular metabolic proc.			-	-	-	0.000845909	-	-	0.00541036	-	-	-	-	0.0133776	-	-	-	-	-	0.000554835	-	0.0163928	-	-	-	-	-	-	-	-	-	-	-	-	-	-	-	-	-	-	-	-	-	-	-	-	-
	GO	GO:0031324 negative reg. of cellular metabolic proc.			-	-	-	-	-	-	-	-	-	-	-	-	-	-	-	-	-	0.000401728	-	0.000188264	-	-	-	-	-	-	-	-	-	-	-	-	-	-	-	-	-	-	-	-	-	-	-	-	-
	GO	GO:0031325 positive reg. of cellular metabolic proc.			-	-	-	8.4189e-05	-	-	0.000977242	-	-	-	-	0.000464028	-	-	-	-	-	3.32347e-05	-	0.00606388	-	-	-	-	-	-	-	-	-	-	-	-	-	-	-	-	-	-	-	-	-	-	-	-	-
	GO	GO:0031326 reg. of cellular biosynthetic proc.			-	-	-	0.00160385	-	-	-	-	-	-	-	-	-	-	-	-	-	9.44328e-05	-	-	-	-	-	-	-	-	-	-	-	-	-	-	-	-	-	-	-	-	-	-	-	-	-	-	-
	GO	GO:0031327 negative reg. of cellular biosynthetic proc.			-	-	-	-	-	-	-	-	-	-	-	-	-	-	-	-	-	0.000253295	-	0.000356582	-	-	-	-	-	-	-	-	-	-	-	-	-	-	-	-	-	-	-	-	-	-	-	-	-
	GO	GO:0031328 positive reg. of cellular biosynthetic proc.			-	-	-	-	-	-	-	-	-	-	-	-	-	-	-	-	-	-	-	0.0242369	-	-	-	-	-	-	-	-	-	-	-	-	-	-	-	-	-	-	-	-	-	-	-	-	-
	GO	GO:0031333 negative reg. of protein-containing complex assembly			-	-	-	-	-	-	-	-	-	-	-	-	-	-	-	-	-	-	-	-	-	-	-	-	-	-	-	-	-	-	-	-	-	0.042676	-	-	-	-	-	-	-	-	-	-	-
	GO	GO:0031334 positive reg. of protein-containing complex assembly			-	-	-	-	-	-	-	-	-	0.0250312	-	-	-	-	-	-	-	-	-	-	-	-	-	-	-	-	-	-	-	-	-	-	-	-	-	-	-	-	-	-	-	-	-	-	-
	GO	GO:0031341 reg. of cell killing			0.0208692	0.000885657	-	-	-	-	-	-	-	0.000103407	-	-	3.06921e-05	0.0127325	-	-	-	-	-	-	-	-	0.0056139	0.00023538	-	-	-	-	-	-	-	-	-	-	-	-	-	-	-	-	-	-	-	-	-
	GO	GO:0031343 positive reg. of cell killing			-	0.00484853	-	-	-	-	-	-	-	0.000384732	-	-	0.000147946	0.0314382	-	-	-	-	-	-	-	-	0.0096243	0.000678473	-	-	-	-	-	-	-	-	-	-	-	-	-	-	-	-	-	-	-	-	-
	GO	GO:0031344 reg. of cell projection organization			-	-	-	-	-	-	-	-	-	-	-	0.00916976	-	-	-	-	-	-	-	0.00309548	-	-	-	-	-	-	-	-	0.00867649	-	-	-	-	0.0199633	-	-	-	-	-	-	-	-	-	-	0.00019749
	GO	GO:0031345 negative reg. of cell projection organization			-	-	-	-	-	-	-	-	-	-	-	0.0371651	-	-	-	-	-	-	-	0.000650574	-	-	-	-	-	-	-	-	-	-	-	-	-	-	-	-	-	-	-	-	-	-	-	-	0.00134348
	GO	GO:0031346 positive reg. of cell projection organization			-	-	-	-	-	-	-	-	-	-	-	-	-	-	-	-	-	-	-	-	-	-	-	-	-	-	-	-	-	-	-	-	-	0.0410373	-	-	-	-	-	-	-	-	-	-	-
	GO	GO:0031347 reg. of defense response			1.49456e-09	1.33775e-08	-	-	-	-	-	-	2.53318e-10	2.63486e-11	-	-	1.78667e-22	3.83742e-11	-	-	-	-	-	-	-	-	4.15403e-15	1.11073e-17	0.00401311	-	-	-	0.000397633	0.000248696	-	-	3.45538e-08	1.56861e-05	-	-	0.0105115	-	-	-	0.00253356	-	-	-	0.000103645
	GO	GO:0031348 negative reg. of defense response			0.00161119	0.00281232	-	-	-	-	-	-	0.00588321	0.00384252	-	-	6.63644e-08	0.00518185	-	-	-	-	-	-	-	-	2.28985e-05	0.000684741	-	-	-	-	-	-	-	-	-	-	-	-	0.0461828	-	-	-	-	-	-	-	-
	GO	GO:0031349 positive reg. of defense response			7.25562e-05	5.3785e-05	-	-	-	-	-	-	3.89795e-05	9.8402e-08	-	-	2.97447e-12	3.82104e-06	-	-	-	-	-	-	-	-	9.56033e-08	9.98501e-10	-	-	-	-	0.00297023	0.0177987	-	-	9.35762e-06	0.00157234	-	-	-	-	-	-	-	-	-	-	4.66589e-05
	GO	GO:0031398 positive reg. of protein ubiquitination			-	-	-	-	-	-	0.0484143	-	-	-	-	-	-	-	-	-	-	-	-	-	-	-	-	-	-	-	-	-	-	-	-	-	-	-	-	-	-	-	-	-	-	-	-	-	-
	GO	GO:0031399 reg. of protein modification proc.			-	-	-	0.00354916	-	-	-	-	-	-	-	0.0216199	-	-	-	-	-	0.00081749	-	0.00874101	-	-	-	-	-	-	-	-	-	-	-	-	-	-	-	-	-	-	-	-	0.00078917	-	-	-	0.000382233
	GO	GO:0031401 positive reg. of protein modification proc.			-	-	0.0171263	0.000803031	-	-	0.00584797	-	-	-	0.0453045	0.00130486	-	-	-	-	-	0.000791241	-	0.00257123	-	-	-	-	-	-	-	-	-	0.0409376	-	-	-	-	-	-	-	-	-	-	0.00196568	-	-	-	0.000552413
	GO	GO:0031532 actin cytoskeleton reorganization			-	-	-	-	-	-	-	-	-	-	-	-	-	-	-	-	-	-	-	-	-	-	-	-	-	-	-	-	-	0.0322233	-	-	0.000319521	-	-	-	-	-	-	-	-	-	-	-	0.00119839
	GO	GO:0031577 spindle checkpoint signaling			-	-	-	-	-	-	-	-	-	-	-	-	-	-	-	-	-	-	-	-	-	-	-	0.00944121	-	-	-	-	-	-	-	-	-	-	-	-	-	-	-	-	-	-	-	-	-
	GO	GO:0031579 membrane raft organization			-	-	-	0.0131841	-	-	-	-	-	-	-	0.0113825	-	-	-	-	-	-	-	0.032579	-	-	-	-	-	-	-	-	-	-	-	-	-	-	-	-	-	-	-	-	-	-	-	-	-
	GO	GO:0031589 cell-substrate adhesion			-	-	3.6412e-05	0.00101936	-	-	5.741e-06	-	-	-	0.000314636	0.000101108	-	-	-	-	-	0.00587716	-	5.06873e-06	-	-	-	-	-	-	-	-	1.65035e-05	0.029941	-	-	3.81955e-07	0.00474274	-	-	-	-	-	-	2.8111e-12	0.0200617	-	-	7.25925e-14
	GO	GO:0031638 zymogen activation			-	-	-	-	-	-	0.0221024	-	-	-	-	-	-	0.00349208	-	-	-	-	-	-	-	-	-	0.0092713	-	-	-	-	-	-	-	-	-	-	-	-	-	-	-	-	-	-	-	-	-
	GO	GO:0031639 plasminogen activation			-	-	-	-	-	-	0.00771619	-	-	-	-	-	-	-	-	-	-	-	-	-	-	-	-	-	-	-	-	-	-	0.0189944	-	-	-	-	-	-	-	-	-	-	-	-	-	-	-
	GO	GO:0031640 killing of cells of another organism			-	0.025359	-	-	-	-	-	-	-	0.0364399	-	-	-	-	-	-	-	-	-	-	-	-	-	-	-	-	-	-	-	-	-	-	-	-	-	-	-	-	-	-	-	-	-	-	-
	GO	GO:0031644 reg. of nervous system proc.			0.0434001	-	-	-	-	-	-	-	-	-	-	-	-	-	-	-	-	-	-	-	-	-	-	-	-	-	-	-	-	-	-	-	0.00374501	-	-	-	-	-	-	-	-	-	-	-	-
	GO	GO:0031646 positive reg. of nervous system proc.			-	-	-	-	-	-	-	-	-	-	-	-	-	-	-	-	-	-	-	-	-	-	-	-	-	-	-	-	-	-	-	-	-	-	-	-	-	-	-	-	-	-	-	-	-
	GO	GO:0031663 lipopolysaccharide-mediated signaling pathway			-	-	-	-	-	-	-	-	-	0.023387	-	-	-	-	-	-	-	-	-	-	-	-	0.00216325	-	-	-	-	-	-	-	-	-	-	-	-	-	-	-	-	-	-	-	-	-	-
	GO	GO:0031664 reg. of lipopolysaccharide-mediated signaling pathway			-	-	-	-	-	-	-	-	-	-	-	-	-	-	-	-	0.0226643	-	-	-	-	-	0.00878277	-	-	-	-	-	-	-	-	-	-	-	-	-	-	-	-	-	-	-	-	-	-
	GO	GO:0031665 negative reg. of lipopolysaccharide-mediated signaling pathway			-	-	-	-	-	-	-	-	-	-	-	-	-	-	-	-	-	-	-	-	-	-	0.0287405	-	-	-	-	-	-	-	-	-	-	-	-	-	-	-	-	-	-	-	-	-	-
	GO	GO:0031667 response to nutrient levels			-	-	-	-	-	-	-	-	-	-	-	-	-	-	-	-	-	-	-	-	-	-	-	-	-	-	-	-	-	-	-	-	-	-	0.00852047	-	-	-	-	-	-	-	-	-	-
	GO	GO:0031668 cellular response to extracellular stimulus			-	-	-	-	-	-	-	-	-	-	-	-	-	-	-	-	-	-	-	-	-	-	-	-	-	-	-	-	-	-	-	-	-	-	0.010579	-	-	-	-	-	-	-	-	-	-
	GO	GO:0031669 cellular response to nutrient levels			-	-	-	-	-	-	-	-	-	-	-	-	-	-	-	-	-	-	-	-	-	-	-	-	-	-	-	-	-	-	-	-	-	-	0.00276857	-	-	-	-	-	-	-	-	-	-
	GO	GO:0031670 cellular response to nutrient			-	-	-	-	-	-	0.00879466	-	-	-	-	-	-	-	-	-	-	-	-	-	-	-	-	-	-	-	-	-	-	-	-	-	-	-	-	-	-	-	-	-	-	-	-	-	-
	GO	GO:0031958 corticosteroid receptor signaling pathway			-	-	-	-	-	-	-	-	-	-	-	-	-	-	-	-	-	-	-	-	-	-	-	-	-	0.0429919	-	-	-	-	-	-	-	-	-	-	-	-	-	-	-	-	-	-	-
	GO	GO:0031960 response to corticosteroid			0.0114124	-	-	-	-	-	-	-	0.0230043	-	-	-	-	-	-	-	-	-	-	-	-	-	-	0.0232954	-	-	-	-	-	-	-	-	-	-	-	-	-	-	-	-	-	-	-	-	-
	GO	GO:0032020 ISG15-protein conjugation			-	-	-	-	-	-	-	-	-	-	-	-	0.00155183	-	-	-	-	-	-	-	-	-	0.00051955	-	0.00652214	-	-	-	-	-	-	-	-	-	-	-	0.000645763	-	-	-	-	-	-	-	-
	GO	GO:0032026 response to magnesium ion			-	-	-	-	-	-	-	-	-	-	-	-	-	-	-	-	-	-	-	-	-	-	-	-	-	-	-	-	-	0.032968	-	-	-	-	-	-	-	-	-	-	-	-	-	-	-
	GO	GO:0032088 negative reg. of NF-kappaB transcription factor activity			-	-	-	-	-	-	-	-	-	-	-	-	0.000195422	-	-	-	-	-	-	-	-	-	-	-	-	-	-	-	-	-	-	-	-	-	-	-	-	-	-	-	-	-	-	-	-
	GO	GO:0032101 reg. of response to external stimulus			2.40109e-09	9.97328e-10	-	-	-	-	0.00536973	-	1.99563e-09	6.46171e-12	-	-	2.49654e-23	8.14136e-12	-	-	-	0.000666247	-	-	-	-	1.88349e-18	2.87868e-17	0.0325306	-	-	-	7.2154e-07	5.18717e-06	-	-	5.29734e-14	3.41549e-08	-	-	0.0165794	-	-	-	2.76094e-09	0.0130008	-	-	2.72133e-12
	GO	GO:0032102 negative reg. of response to external stimulus			0.000395627	0.00284104	-	-	-	-	-	-	0.00181139	0.00154535	-	-	4.36858e-07	0.00697587	-	-	-	-	-	-	-	-	0.000129721	0.00947189	-	-	-	-	-	0.00407179	-	-	1.74553e-05	0.00231299	-	-	-	-	-	-	0.000144517	-	-	-	2.56997e-06
	GO	GO:0032103 positive reg. of response to external stimulus			5.59957e-06	1.02389e-08	-	-	-	-	0.0238127	-	6.86816e-07	1.62106e-10	-	-	7.54018e-20	2.12044e-10	-	-	-	-	-	-	-	-	2.1127e-16	3.87054e-15	-	-	-	-	7.30857e-05	0.00382804	-	-	5.92045e-08	0.000290147	-	-	-	-	-	-	0.000304174	-	-	-	1.33009e-07
	GO	GO:0032147 activation of protein kinase activity			-	-	-	-	-	-	-	-	-	-	-	-	-	-	-	-	-	-	-	-	-	-	-	-	-	-	-	-	-	-	-	-	-	0.0463603	-	-	-	-	-	-	-	-	-	-	-
	GO	GO:0032148 activation of protein kinase B activity			-	-	-	-	-	-	-	-	-	-	-	-	-	-	-	-	-	-	-	-	-	-	-	-	-	-	-	-	-	-	-	-	0.0032831	0.0441142	-	-	-	-	-	-	-	-	-	-	-
	GO	GO:0032196 transposition			0.00287736	-	-	-	-	-	-	-	-	-	-	-	-	-	-	-	-	-	-	-	-	-	-	-	-	-	-	-	-	-	-	-	-	-	-	-	-	-	-	-	-	-	-	-	-
	GO	GO:0032233 positive reg. of actin filament bundle assembly			-	-	-	-	-	-	-	-	-	-	-	-	-	-	-	-	-	-	-	-	-	-	-	-	-	-	-	-	-	-	-	-	0.00370145	-	-	-	-	-	-	-	-	-	-	-	-
	GO	GO:0032268 reg. of cellular protein metabolic proc.			-	-	-	-	-	-	0.0113304	-	-	-	-	-	-	-	-	-	-	-	-	-	-	-	-	-	-	-	-	-	-	-	-	-	0.0011207	0.046147	-	-	-	-	-	-	0.000869962	-	-	-	4.08419e-05
	GO	GO:0032270 positive reg. of cellular protein metabolic proc.			-	-	0.0315876	0.00998978	-	-	0.00195164	-	-	-	-	0.000979333	-	-	-	-	-	0.00721515	-	0.0116684	-	-	-	-	-	-	-	-	-	-	-	-	-	-	-	-	-	-	-	-	0.00154182	-	-	-	0.000131918
	GO	GO:0032271 reg. of protein polymerization			-	-	-	-	-	-	-	-	-	-	-	-	-	-	-	-	-	-	-	0.0358594	-	-	-	-	-	-	-	-	-	-	-	-	-	-	-	-	-	-	-	-	-	-	-	-	-
	GO	GO:0032273 positive reg. of protein polymerization			-	-	-	-	-	-	-	-	-	-	-	-	-	-	-	-	-	-	-	-	-	-	-	-	-	-	-	-	-	0.0427107	-	-	-	-	-	-	-	-	-	-	-	-	-	-	-
	GO	GO:0032309 icosanoid secretion			0.0475262	-	-	-	-	-	-	-	-	-	-	-	-	-	-	-	-	-	-	-	-	-	-	-	-	-	-	-	-	-	-	-	-	-	-	-	-	-	-	-	-	-	-	-	-
	GO	GO:0032330 reg. of chondrocyte differentiation			-	-	-	-	-	-	0.02507	-	-	-	-	-	-	-	-	-	-	-	-	-	-	-	-	-	-	-	-	-	-	-	-	-	-	-	-	-	-	-	-	-	-	-	-	-	0.000991625
	GO	GO:0032341 aldosterone metabolic proc.			-	-	-	-	-	-	-	-	-	-	0.0308505	-	-	-	-	-	-	-	-	0.0247541	-	-	-	-	-	-	-	-	-	-	-	-	-	-	-	-	-	-	-	-	-	-	-	-	-
	GO	GO:0032350 reg. of hormone metabolic proc.			-	-	-	-	-	-	-	-	-	-	-	-	-	-	-	-	-	-	-	-	-	-	-	-	-	-	-	-	-	0.0395494	-	-	-	-	-	-	-	-	-	-	-	-	-	-	-
	GO	GO:0032365 intracellular lipid transport			-	-	-	-	-	-	-	-	-	-	-	-	-	-	-	-	-	-	-	-	-	-	-	-	-	-	-	-	-	-	-	-	-	-	-	-	-	-	-	-	-	-	0.00215912	-	-
	GO	GO:0032368 reg. of lipid transport			-	-	-	-	-	-	-	-	-	-	-	-	-	-	-	-	-	-	-	-	-	-	-	-	-	-	0.0216888	-	-	-	0.000262819	-	-	-	4.48092e-05	0.0158064	-	-	-	-	-	-	-	-	-
	GO	GO:0032370 positive reg. of lipid transport			-	-	-	-	-	-	-	-	-	-	-	-	-	-	-	-	-	-	-	-	-	-	-	-	-	-	-	-	-	-	0.00213135	-	-	-	0.00154848	-	-	-	-	-	-	-	-	-	-
	GO	GO:0032371 reg. of sterol transport			-	-	-	-	-	-	-	-	-	-	-	-	-	-	-	-	-	-	-	-	-	-	-	-	-	-	-	-	-	-	-	-	-	-	0.000618699	-	-	-	-	-	-	-	-	-	-
	GO	GO:0032374 reg. of cholesterol transport			-	-	-	-	-	-	-	-	-	-	-	-	-	-	-	-	-	-	-	-	-	-	-	-	-	-	-	-	-	-	-	-	-	-	0.000618699	-	-	-	-	-	-	-	-	-	-
	GO	GO:0032386 reg. of intracellular transport			-	-	-	-	-	-	-	-	-	-	-	-	-	-	-	-	-	-	-	0.00606388	-	-	-	-	-	-	-	-	-	-	-	-	-	-	-	-	-	-	-	-	-	-	-	-	-
	GO	GO:0032392 DNA geometric change			-	-	-	-	-	-	-	-	-	-	-	-	-	0.00667636	-	-	-	-	-	-	-	-	-	0.0232954	-	-	-	-	-	-	-	-	-	-	-	-	-	-	-	-	-	-	-	-	-
	GO	GO:0032409 reg. of transporter activity			-	-	-	-	-	-	-	-	-	-	-	0.0167674	-	-	-	-	-	-	-	-	-	-	-	-	-	-	-	-	-	-	-	-	-	-	-	-	-	-	-	-	-	-	-	-	-
	GO	GO:0032410 negative reg. of transporter activity			-	-	-	-	-	-	-	-	-	-	-	0.028753	-	-	-	-	-	-	-	-	-	-	-	-	-	-	-	-	-	-	-	-	-	-	-	-	-	-	-	-	-	-	-	-	-
	GO	GO:0032412 reg. of ion transmembrane transporter activity			-	-	-	-	-	-	-	-	-	-	-	0.0499097	-	-	-	-	-	-	-	-	-	-	-	-	-	-	-	-	-	-	-	-	-	-	-	-	-	-	-	-	-	-	-	-	-
	GO	GO:0032446 protein modification by small protein conjugation			-	-	-	-	-	-	-	-	-	-	-	0.00630632	-	-	-	-	-	-	-	-	-	-	-	-	-	-	-	-	-	-	-	-	-	-	-	-	-	-	-	-	-	-	-	-	-
	GO	GO:0032465 reg. of cytokinesis			-	-	-	-	-	-	-	0.00483169	-	-	-	-	-	-	-	-	-	-	-	-	-	-	-	-	-	-	-	-	-	-	-	-	-	-	-	-	-	-	-	-	-	-	-	-	-
	GO	GO:0032479 reg. of type I interferon production			-	-	-	-	-	-	-	-	-	0.00410312	-	-	1.46688e-07	0.0463022	-	-	-	-	-	-	-	-	7.93807e-05	3.33164e-05	-	-	-	-	-	-	-	-	-	-	-	-	-	-	-	-	-	-	-	-	-
	GO	GO:0032480 negative reg. of type I interferon production			-	-	-	-	-	-	-	-	-	0.00501928	-	-	0.00576151	-	-	-	-	-	-	-	-	-	-	-	-	-	-	-	-	-	-	-	-	-	-	-	-	-	-	-	-	-	-	-	-
	GO	GO:0032481 positive reg. of type I interferon production			-	-	-	-	-	-	-	-	-	-	-	-	0.000146795	-	-	-	-	-	-	-	-	-	0.00059398	0.00226462	-	-	-	-	-	-	-	-	-	-	-	-	0.000328279	-	-	-	-	-	-	-	-
	GO	GO:0032489 reg. of Cdc42 protein signal transduction			-	-	-	-	-	-	0.0499752	-	-	-	-	-	-	-	-	-	-	-	-	-	-	-	-	-	-	-	-	-	-	-	-	-	-	-	-	-	-	-	-	-	-	-	-	-	-
	GO	GO:0032490 detection of molecule of bacterial origin			-	-	-	-	-	-	-	-	-	-	-	-	0.000521842	-	-	-	-	-	-	-	-	-	-	-	-	-	-	-	-	-	-	-	-	-	-	-	-	-	-	-	-	-	-	-	-
	GO	GO:0032494 response to peptidoglycan			-	-	-	-	-	-	-	-	-	-	-	-	0.000521842	-	-	-	-	-	-	-	-	-	0.0425586	-	-	-	-	-	-	-	-	-	-	-	-	-	-	-	-	-	-	-	-	-	-
	GO	GO:0032495 response to muramyl dipeptide			-	-	-	-	-	-	-	-	-	-	-	-	0.00285923	-	-	-	-	-	-	-	-	-	0.00878277	-	-	-	-	-	-	-	-	-	-	-	-	-	-	-	-	-	-	-	-	-	-
	GO	GO:0032496 response to lipopolysaccharide			0.0329904	0.0429687	-	-	-	-	0.0339462	-	0.00053029	6.11675e-05	-	-	8.3079e-13	0.0024061	-	-	-	-	-	-	-	-	3.10348e-07	4.54365e-07	-	-	-	-	0.0146358	-	-	-	5.55109e-05	-	-	-	-	-	-	-	-	-	-	-	7.58024e-05
	GO	GO:0032501 multicellular organismal proc.			3.88018e-15	0.000570569	7.80318e-08	1.0606e-07	8.13291e-07	-	0.00108432	-	6.38829e-07	0.0125196	7.69062e-05	5.11624e-05	0.00153489	0.0441789	-	-	-	3.49351e-11	-	1.53573e-05	-	-	-	-	1.04416e-05	-	-	-	3.21627e-29	2.68179e-06	-	-	9.51705e-27	5.08149e-15	-	-	-	-	-	-	3.48807e-18	0.00129818	-	-	4.06332e-17
	GO	GO:0032502 developmental proc.			0.000210794	-	6.39826e-10	5.38641e-07	0.00430714	-	0.000673441	-	0.00994595	-	3.71627e-06	5.40871e-05	-	-	-	-	-	1.07998e-12	-	8.19874e-06	-	-	-	-	2.43614e-05	-	-	-	4.85188e-22	3.51457e-06	-	-	2.13104e-21	2.6078e-11	-	-	-	-	-	-	3.912e-20	0.00355295	-	-	2.03174e-17
	GO	GO:0032504 multicellular organism reproduction			0.020704	-	-	-	-	-	-	-	-	-	-	-	-	-	-	-	-	-	-	-	-	-	-	-	-	-	-	-	-	-	-	-	-	-	-	-	-	-	-	-	-	-	-	-	-
	GO	GO:0032506 cytokinetic proc.			-	-	-	-	-	-	-	0.0122071	-	-	-	-	-	-	-	-	-	-	-	-	-	-	-	-	-	-	-	-	-	-	-	-	-	-	-	-	-	-	-	-	-	-	-	-	-
	GO	GO:0032508 DNA duplex unwinding			-	-	-	-	-	-	-	-	-	-	-	-	-	0.00268488	-	-	-	-	-	-	-	-	-	0.0141225	-	-	-	-	-	-	-	-	-	-	-	-	-	-	-	-	-	-	-	-	-
	GO	GO:0032528 microvillus organization			-	-	-	-	-	-	-	-	-	-	-	-	-	-	-	-	-	-	-	-	-	-	-	-	-	-	-	-	-	-	3.22223e-05	-	-	-	2.58218e-05	0.0302009	-	-	0.00513239	-	-	-	-	-	-
	GO	GO:0032530 reg. of microvillus organization			-	-	-	-	-	-	-	-	-	-	-	-	-	-	-	-	-	-	-	-	-	-	-	-	-	-	-	-	-	-	2.33085e-05	-	-	-	0.000152995	0.00651815	-	-	0.0135893	0.0314717	-	-	-	-	-
	GO	GO:0032532 reg. of microvillus length			-	-	-	-	-	-	-	-	-	-	-	-	-	-	-	-	-	-	-	-	-	-	-	-	-	-	-	-	-	-	5.36045e-06	-	-	-	2.30752e-05	0.00972875	-	-	0.0390127	-	-	-	-	-	-
	GO	GO:0032535 reg. of cellular component size			-	-	-	-	-	-	-	-	-	-	-	-	-	-	-	-	-	-	-	0.0159534	-	-	-	-	-	-	-	-	-	0.0189541	-	-	0.00353071	0.0297695	0.0395241	-	-	-	-	-	-	-	-	-	0.000119608
	GO	GO:0032536 reg. of cell projection size			-	-	-	-	0.0102269	-	-	-	0.00797699	-	-	-	-	-	-	-	-	-	-	-	-	-	-	-	-	-	-	-	-	-	0.000264323	-	-	-	0.00122344	0.044778	-	-	-	-	-	-	-	-	-
	GO	GO:0032602 chemokine production			0.00863529	0.00119933	-	-	-	-	-	-	0.00389907	8.08854e-05	-	-	1.69476e-07	1.71916e-05	-	-	-	-	-	-	-	-	0.000661375	8.9504e-08	-	-	-	-	-	-	-	-	-	0.0185478	-	-	-	-	-	-	-	-	-	-	-
	GO	GO:0032606 type I interferon production			-	-	-	-	-	-	-	-	-	0.00410312	-	-	1.46688e-07	0.0463022	-	-	-	-	-	-	-	-	7.93807e-05	3.33164e-05	-	-	-	-	-	-	-	-	-	-	-	-	0.00203446	-	-	-	-	-	-	-	-
	GO	GO:0032607 interferon-alpha production			-	-	-	-	-	-	-	-	-	-	-	-	7.10031e-05	-	-	-	-	-	-	-	-	-	0.00183597	-	-	-	-	-	-	-	-	-	-	-	-	-	0.0229898	-	-	-	-	-	-	-	-
	GO	GO:0032608 interferon-beta production			-	-	-	-	-	-	-	-	-	-	-	-	4.39949e-05	-	-	-	-	-	-	-	-	-	0.00216325	9.54024e-05	-	-	-	-	-	-	-	-	-	-	-	-	0.0149455	-	-	-	-	-	-	-	-
	GO	GO:0032609 interferon-gamma production			0.0289678	0.000963077	-	-	-	-	-	-	-	0.000853749	-	-	2.10881e-07	0.000548235	-	-	-	-	-	-	-	-	-	2.58539e-06	-	-	-	-	-	-	-	-	-	-	-	-	-	-	-	-	-	-	-	-	-
	GO	GO:0032611 interleukin-1 beta production			0.00188123	0.00831485	-	-	-	-	-	-	0.0012483	0.00309541	-	-	4.34333e-09	0.000329851	-	-	-	-	-	-	-	-	4.10733e-06	1.8932e-06	-	-	-	-	-	-	-	-	-	-	-	-	-	-	-	-	-	-	-	-	-
	GO	GO:0032612 interleukin-1 production			0.00182873	0.0107947	-	-	-	-	-	-	0.00169999	0.00309541	-	-	2.9924e-09	0.000104412	-	-	-	-	-	-	-	-	1.31306e-05	3.41221e-06	-	-	-	-	0.0212178	-	-	-	-	-	-	-	-	-	-	-	-	-	-	-	0.00146147
	GO	GO:0032613 interleukin-10 production			-	-	-	-	-	-	-	-	-	0.01696	-	-	0.00357634	-	-	-	-	-	-	-	-	-	-	0.000965874	-	-	-	-	-	-	-	-	-	-	-	-	-	-	-	-	-	-	-	-	-
	GO	GO:0032615 interleukin-12 production			-	0.0412821	-	-	-	-	-	-	-	0.0322186	-	-	0.000829793	-	-	-	-	-	-	-	-	-	-	0.00734941	-	-	-	-	-	-	-	-	-	-	-	-	-	-	-	-	-	-	-	-	-
	GO	GO:0032623 interleukin-2 production			-	-	-	-	-	-	-	-	-	-	-	-	0.000339336	-	-	-	-	-	-	-	-	-	0.0353268	-	-	-	-	-	-	-	-	-	-	-	-	-	-	-	-	-	-	-	-	-	-
	GO	GO:0032633 interleukin-4 production			-	-	-	-	-	-	-	-	-	0.0203151	-	-	-	-	-	-	-	-	-	-	-	-	-	-	-	-	-	-	-	-	-	-	-	-	-	-	-	-	-	-	-	-	-	-	-
	GO	GO:0032635 interleukin-6 production			0.0121673	0.0161825	-	-	-	-	-	-	0.0261676	0.000372677	-	-	4.36858e-07	0.00239959	-	-	-	-	-	-	-	-	0.0202781	4.20584e-07	-	-	-	-	-	-	-	-	0.000779993	-	-	-	-	-	-	-	-	-	-	-	-
	GO	GO:0032637 interleukin-8 production			-	-	-	-	-	-	0.0343732	-	-	0.0421631	-	-	0.00303361	0.0190258	-	-	-	-	-	-	-	-	-	0.000965874	-	-	-	-	-	-	-	-	-	-	-	-	-	-	-	-	-	0.013694	-	-	-
	GO	GO:0032640 tumor necrosis factor production			-	0.00449133	-	-	-	-	-	-	-	8.64041e-06	-	-	1.2996e-06	0.00877064	-	-	-	-	-	-	-	-	0.00804503	5.89039e-07	-	-	-	-	-	-	-	-	-	-	-	-	-	-	-	-	-	-	-	-	-
	GO	GO:0032642 reg. of chemokine production			0.00863529	0.00119933	-	-	-	-	-	-	0.00389907	8.08854e-05	-	-	1.69476e-07	1.71916e-05	-	-	-	-	-	-	-	-	0.000661375	8.9504e-08	-	-	-	-	-	-	-	-	-	0.0185478	-	-	-	-	-	-	-	-	-	-	-
	GO	GO:0032647 reg. of interferon-alpha production			-	-	-	-	-	-	-	-	-	-	-	-	7.10031e-05	-	-	-	-	-	-	-	-	-	0.00183597	-	-	-	-	-	-	-	-	-	-	-	-	-	-	-	-	-	-	-	-	-	-
	GO	GO:0032648 reg. of interferon-beta production			-	-	-	-	-	-	-	-	-	-	-	-	4.39949e-05	-	-	-	-	-	-	-	-	-	0.00216325	9.54024e-05	-	-	-	-	-	-	-	-	-	-	-	-	-	-	-	-	-	-	-	-	-
	GO	GO:0032649 reg. of interferon-gamma production			0.0264199	0.000770568	-	-	-	-	-	-	-	0.00068938	-	-	1.80799e-07	0.000446401	-	-	-	-	-	-	-	-	-	2.08612e-06	-	-	-	-	-	-	-	-	-	-	-	-	-	-	-	-	-	-	-	-	-
	GO	GO:0032651 reg. of interleukin-1 beta production			0.00188123	0.00831485	-	-	-	-	-	-	0.0012483	0.00309541	-	-	4.34333e-09	0.000329851	-	-	-	-	-	-	-	-	4.10733e-06	1.8932e-06	-	-	-	-	-	-	-	-	-	-	-	-	-	-	-	-	-	-	-	-	-
	GO	GO:0032652 reg. of interleukin-1 production			0.00182873	0.0107947	-	-	-	-	-	-	0.00169999	0.00309541	-	-	2.9924e-09	0.000104412	-	-	-	-	-	-	-	-	-	3.41221e-06	-	-	-	-	-	-	-	-	-	-	-	-	-	-	-	-	-	-	-	-	0.00146147
	GO	GO:0032653 reg. of interleukin-10 production			-	-	-	-	-	-	-	-	-	0.01696	-	-	0.00357634	-	-	-	-	-	-	-	-	-	-	0.000965874	-	-	-	-	-	-	-	-	-	-	-	-	-	-	-	-	-	-	-	-	-
	GO	GO:0032655 reg. of interleukin-12 production			-	0.0412821	-	-	-	-	-	-	-	0.0322186	-	-	0.000829793	-	-	-	-	-	-	-	-	-	-	0.00734941	-	-	-	-	-	-	-	-	-	-	-	-	-	-	-	-	-	-	-	-	-
	GO	GO:0032663 reg. of interleukin-2 production			-	-	-	-	-	-	-	-	-	-	-	-	0.000339336	-	-	-	-	-	-	-	-	-	0.0353268	-	-	-	-	-	-	-	-	-	-	-	-	-	-	-	-	-	-	-	-	-	-
	GO	GO:0032675 reg. of interleukin-6 production			0.0121673	0.0161825	-	-	-	-	-	-	0.0261676	0.000372677	-	-	4.36858e-07	0.00239959	-	-	-	-	-	-	-	-	0.0202781	4.20584e-07	-	-	-	-	-	-	-	-	0.000779993	-	-	-	-	-	-	-	-	-	-	-	-
	GO	GO:0032677 reg. of interleukin-8 production			-	-	-	-	-	-	-	-	-	-	-	-	-	-	-	-	-	-	-	-	-	-	-	-	-	-	-	-	-	-	-	-	-	-	-	-	-	-	-	-	-	0.013694	-	-	-
	GO	GO:0032680 reg. of tumor necrosis factor production			-	-	-	-	-	-	-	-	-	8.64041e-06	-	-	1.2996e-06	-	-	-	-	-	-	-	-	-	0.00804503	-	-	-	-	-	-	-	-	-	-	-	-	-	-	-	-	-	-	-	-	-	-
	GO	GO:0032688 negative reg. of interferon-beta production			-	-	-	-	-	-	-	-	-	0.0207492	-	-	-	-	-	-	-	-	-	-	-	-	-	0.00896794	-	-	-	-	-	-	-	-	-	-	-	-	-	-	-	-	-	-	-	-	-
	GO	GO:0032689 negative reg. of interferon-gamma production			-	-	-	-	-	-	-	-	-	-	-	-	-	-	-	-	-	-	-	-	-	-	-	-	-	-	-	-	-	0.0361892	-	-	-	-	-	-	-	-	-	-	-	-	-	-	-
	GO	GO:0032691 negative reg. of interleukin-1 beta production			-	-	-	-	-	-	-	-	-	-	-	-	0.0069099	-	-	-	-	-	-	-	-	-	-	-	-	-	-	-	-	-	-	-	-	-	-	-	-	-	-	-	-	-	-	-	-
	GO	GO:0032703 negative reg. of interleukin-2 production			-	-	-	-	-	-	-	-	-	-	-	-	0.00167798	-	-	-	-	-	-	-	-	-	-	-	-	-	-	-	-	-	-	-	-	-	-	-	-	-	-	-	-	-	-	-	-
	GO	GO:0032722 positive reg. of chemokine production			0.00357167	0.00119059	-	-	-	-	-	-	0.00619425	3.86387e-05	-	-	4.02302e-06	1.11488e-05	-	-	-	-	-	-	-	-	0.00606504	9.6689e-09	-	-	-	-	-	-	-	-	-	0.0343742	-	-	-	-	-	-	-	-	-	-	-
	GO	GO:0032727 positive reg. of interferon-alpha production			-	-	-	-	-	-	-	-	-	-	-	-	0.00576151	-	-	-	-	-	-	-	-	-	0.0136274	-	-	-	-	-	-	-	-	-	-	-	-	-	0.0190196	-	-	-	-	-	-	-	-
	GO	GO:0032728 positive reg. of interferon-beta production			-	-	-	-	-	-	-	-	-	-	-	-	0.000501988	-	-	-	-	-	-	-	-	-	0.00582562	0.00490484	-	-	-	-	-	-	-	-	-	-	-	-	0.00589553	-	-	-	-	-	-	-	-
	GO	GO:0032729 positive reg. of interferon-gamma production			-	0.0101095	-	-	-	-	-	-	-	0.00154535	-	-	2.0987e-06	0.0106749	-	-	-	-	-	-	-	-	-	9.02183e-05	-	-	-	-	-	-	-	-	-	-	-	-	-	-	-	-	-	-	-	-	-
	GO	GO:0032731 positive reg. of interleukin-1 beta production			0.0284046	-	-	-	-	-	-	-	0.0230043	0.00417188	-	-	2.12721e-07	0.00667636	-	-	-	-	-	-	-	-	1.44429e-05	8.88138e-06	-	-	-	-	-	-	-	-	-	-	-	-	-	-	-	-	-	-	-	-	-
	GO	GO:0032732 positive reg. of interleukin-1 production			0.0306571	-	-	-	-	-	-	-	-	0.00546986	-	-	6.99126e-08	0.00234185	-	-	-	-	-	-	-	-	-	-	-	-	-	-	-	-	-	-	-	-	-	-	-	-	-	-	-	-	-	-	-
	GO	GO:0032733 positive reg. of interleukin-10 production			-	-	-	-	-	-	-	-	-	0.0264999	-	-	0.00550096	-	-	-	-	-	-	-	-	-	-	0.000282952	-	-	-	-	-	-	-	-	-	-	-	-	-	-	-	-	-	-	-	-	-
	GO	GO:0032735 positive reg. of interleukin-12 production			-	-	-	-	-	-	-	-	-	0.0264999	-	-	0.000708118	-	-	-	-	-	-	-	-	-	0.0476264	-	-	-	-	-	-	-	-	-	-	-	-	-	-	-	-	-	-	-	-	-	-
	GO	GO:0032753 positive reg. of interleukin-4 production			-	0.0255549	-	-	-	-	-	-	-	0.00417188	-	-	-	-	-	-	-	-	-	-	-	-	-	0.0198026	-	-	-	-	-	-	-	-	-	-	-	-	-	-	-	-	-	-	-	-	-
	GO	GO:0032754 positive reg. of interleukin-5 production			-	-	-	-	-	-	-	-	-	-	-	-	-	-	-	-	-	-	-	-	-	-	-	-	-	-	-	-	-	0.0465141	-	-	-	-	-	-	-	-	-	-	-	-	-	-	-
	GO	GO:0032755 positive reg. of interleukin-6 production			0.0434001	0.0196605	-	-	-	-	-	-	-	0.000318215	-	-	1.1437e-05	0.00518185	-	-	-	-	-	-	-	-	0.0188934	2.81039e-06	-	-	-	-	-	-	-	-	0.00374501	-	-	-	-	-	-	-	-	-	-	-	-
	GO	GO:0032757 positive reg. of interleukin-8 production			-	0.00600914	-	-	-	-	0.0270093	-	-	0.00404674	-	-	0.000829793	0.00165418	-	-	-	-	-	-	-	-	-	9.20105e-05	-	-	-	-	-	-	-	-	-	-	-	-	-	-	-	-	-	-	-	-	-
	GO	GO:0032760 positive reg. of tumor necrosis factor production			-	-	-	-	-	-	-	-	-	0.000568948	-	-	8.63408e-06	0.00877064	-	-	-	-	-	-	-	-	0.0168908	1.77312e-06	-	-	-	-	-	-	-	-	-	-	-	-	-	-	-	-	-	-	-	-	-
	GO	GO:0032770 positive reg. of monooxygenase activity			-	-	-	-	-	-	-	-	-	-	-	-	-	-	-	-	-	-	-	-	-	-	-	-	-	-	0.0309768	-	-	-	-	0.0363358	-	-	-	-	-	-	-	-	-	-	-	-	-
	GO	GO:0032774 RNA biosynthetic proc.			-	-	-	0.001196	-	-	-	-	-	-	-	0.0072411	-	-	-	-	-	5.0984e-05	-	0.0331007	-	-	-	-	-	-	-	-	-	-	-	-	-	-	-	-	-	-	-	-	-	-	-	-	-
	GO	GO:0032782 bile acid secretion			-	-	-	-	-	-	-	-	-	-	-	-	-	-	-	-	-	-	-	-	-	-	-	-	-	-	-	-	-	-	-	-	-	-	0.00112445	-	-	-	-	-	-	-	-	-	-
	GO	GO:0032787 monocarboxylic acid metabolic proc.			-	-	-	-	-	-	-	-	-	-	-	-	-	-	-	-	-	-	-	-	-	-	-	-	-	-	0.00057977	-	-	-	7.55793e-05	-	-	-	3.08213e-14	6.74324e-11	-	-	0.0043386	0.0131828	-	-	-	-	-
	GO	GO:0032815 negative reg. of natural killer cell activation			-	-	-	-	-	-	-	-	-	0.0395287	-	-	-	-	-	-	-	-	-	-	-	-	-	-	-	-	-	-	-	-	-	-	-	-	-	-	-	-	-	-	-	-	-	-	-
	GO	GO:0032824 negative reg. of natural killer cell differentiation			-	-	-	-	-	-	-	-	-	0.0490566	-	-	-	-	-	-	-	-	-	-	-	-	-	-	-	-	-	-	-	-	-	-	-	-	-	-	-	-	-	-	-	-	-	-	-
	GO	GO:0032826 reg. of natural killer cell differentiation involved in immune respon			-	0.0276768	-	-	-	-	-	-	-	-	-	-	-	-	-	-	-	-	-	-	-	-	-	-	-	-	-	-	-	-	-	-	-	-	-	-	-	-	-	-	-	-	-	-	-
	GO	GO:0032835 glomerulus development			-	-	0.00127446	9.89878e-05	-	-	-	-	-	-	0.0173983	0.0258606	-	-	-	-	-	0.00882347	-	-	-	-	-	-	-	-	-	-	-	-	-	-	-	-	-	-	-	-	-	-	0.00860414	-	-	-	-
	GO	GO:0032836 glomerular basement membrane development			-	-	0.0109738	-	-	-	-	-	-	-	0.00225905	-	-	-	-	-	-	-	-	-	-	-	-	-	-	-	-	-	-	-	-	-	-	-	-	-	-	-	-	-	-	-	-	-	-
	GO	GO:0032872 reg. of stress-activated MAPK cascade			-	-	-	-	-	-	-	-	-	-	-	-	0.000452219	-	-	-	-	-	-	-	-	-	0.0127657	-	-	-	-	-	-	-	-	-	-	-	-	-	-	-	-	-	-	-	-	-	-
	GO	GO:0032874 positive reg. of stress-activated MAPK cascade			-	-	-	-	-	-	-	-	0.0441843	-	-	-	0.00576151	-	-	-	-	-	-	-	-	-	0.0341277	-	-	-	-	-	-	-	-	-	-	-	-	-	-	-	-	-	-	-	-	-	-
	GO	GO:0032878 reg. of establishment or maintenance of cell polarity			-	-	-	-	-	-	-	-	-	-	-	-	-	-	-	-	-	-	-	0.0187414	-	-	-	-	-	-	-	-	-	-	-	-	-	-	-	-	-	-	-	-	-	-	-	-	-
	GO	GO:0032879 reg. of localization			-	-	0.000230701	8.36307e-10	-	-	0.00196069	-	-	-	0.0001593	6.49258e-08	-	-	-	-	-	1.33854e-10	-	2.1562e-06	-	-	-	0.0141769	0.0260436	-	-	-	1.22331e-14	0.000622638	-	-	5.2363e-18	1.56187e-11	-	-	-	-	-	-	1.63177e-13	-	-	-	7.06633e-18
	GO	GO:0032880 reg. of protein localization			-	-	-	0.0050804	-	-	-	-	-	-	-	0.00333349	-	-	-	-	-	-	-	0.0254146	-	-	-	-	-	-	-	-	-	-	-	-	-	-	-	-	-	-	-	-	-	-	-	-	-
	GO	GO:0032890 reg. of organic acid transport			-	-	-	-	-	-	-	-	-	-	-	-	-	-	-	-	-	-	-	-	-	-	-	-	-	-	-	-	-	-	0.00496386	-	-	-	0.0312212	-	-	-	0.0190904	-	-	-	-	-	-
	GO	GO:0032892 positive reg. of organic acid transport			-	-	-	-	-	-	-	-	-	-	-	-	-	-	-	-	-	-	-	-	-	-	-	-	-	-	-	-	-	-	0.00433732	-	-	-	0.0211392	-	-	-	0.0382097	-	-	-	0.0289745	-	-
	GO	GO:0032905 transforming growth factor beta1 production			-	-	-	-	-	-	-	-	-	-	0.0423367	-	-	-	-	-	-	-	-	-	-	-	-	-	-	-	-	-	-	-	-	-	-	-	-	-	-	-	-	-	-	-	-	-	-
	GO	GO:0032911 negative reg. of transforming growth factor beta1 production			-	-	-	-	-	-	-	-	-	-	-	-	-	-	-	-	-	-	-	-	-	-	-	-	-	-	-	-	-	-	-	-	-	-	0.0206106	-	-	-	-	-	-	-	-	-	-
	GO	GO:0032914 positive reg. of transforming growth factor beta1 production			-	-	-	-	-	-	-	0.0464594	-	-	-	-	-	-	-	-	-	-	-	-	-	-	-	-	-	-	-	-	-	-	-	-	-	-	-	-	-	-	-	-	-	-	-	-	-
	GO	GO:0032926 negative reg. of activin receptor signaling pathway			-	-	-	-	-	-	-	-	-	-	-	-	-	-	-	-	-	-	-	-	-	-	-	-	-	-	-	-	-	-	-	-	-	-	-	-	-	-	-	-	-	0.0383589	-	-	-
	GO	GO:0032940 secretion by cell			-	-	-	-	-	-	-	-	-	-	-	-	-	-	-	-	-	-	-	-	-	-	-	-	-	-	-	-	0.0133373	0.032968	-	-	0.000378696	0.00403585	-	-	-	-	-	-	-	-	-	-	0.00157983
	GO	GO:0032943 mononuclear cell proliferation			-	0.00348861	-	-	-	-	0.0485685	-	-	0.00028505	-	-	0.000168778	0.0367734	-	-	-	-	-	-	-	-	-	6.03592e-06	-	-	-	-	-	-	-	-	0.00110427	-	-	-	-	-	-	-	-	-	-	-	-
	GO	GO:0032944 reg. of mononuclear cell proliferation			-	0.00165569	-	-	-	-	0.0339462	-	-	2.7474e-05	-	-	4.75571e-05	0.0153385	-	-	-	-	-	-	-	-	0.0174289	2.97562e-07	-	-	-	-	-	-	-	-	0.00256301	-	-	-	-	-	-	-	-	-	-	-	-
	GO	GO:0032946 positive reg. of mononuclear cell proliferation			-	0.0355503	-	-	-	-	-	-	-	0.002633	-	-	0.000400082	-	-	-	-	-	-	-	-	-	-	0.000250769	-	-	-	-	-	-	-	-	-	-	-	-	-	-	-	-	-	-	-	-	-
	GO	GO:0032956 reg. of actin cytoskeleton organization			-	-	-	-	-	-	-	-	-	-	-	-	-	-	-	-	-	-	-	0.00638569	-	-	-	-	-	-	-	-	0.000281027	0.000234309	-	-	0.000146665	0.0131528	-	-	-	-	-	-	0.00537463	-	-	-	3.53005e-06
	GO	GO:0032963 collagen metabolic proc.			-	-	0.00112437	-	-	-	0.0288915	-	-	-	0.000314701	-	-	-	-	-	-	-	-	-	-	-	-	-	-	-	-	-	1.85313e-07	-	-	-	1.60543e-06	0.000402407	-	-	-	-	-	-	1.91737e-10	-	-	-	4.32784e-13
	GO	GO:0032964 collagen biosynthetic proc.			-	-	-	-	-	-	0.01005	-	-	-	0.0187531	-	-	-	-	-	-	-	-	-	-	-	-	-	-	-	-	-	5.39706e-08	-	-	-	1.19653e-06	0.000639064	-	-	-	-	-	-	2.83376e-09	-	-	-	3.83803e-12
	GO	GO:0032965 reg. of collagen biosynthetic proc.			-	-	-	-	-	-	-	-	-	-	-	-	-	-	-	-	-	-	-	-	-	-	-	-	-	-	-	-	0.00282281	-	-	-	0.00144645	0.00484564	-	-	-	-	-	-	2.49832e-05	-	-	-	9.0027e-06
	GO	GO:0032970 reg. of actin filament-based proc.			-	-	-	-	-	-	-	-	-	-	-	0.0142021	-	-	-	-	-	-	-	0.000622901	-	-	-	-	-	-	-	-	0.000322608	0.000546818	-	-	0.000134714	0.00912745	-	-	-	-	-	-	0.0020421	-	-	-	7.00986e-06
	GO	GO:0032989 cellular component morphogenesis			-	-	-	0.00241274	-	-	-	-	-	-	-	-	-	-	-	-	-	0.00885426	-	-	-	-	-	-	-	-	-	-	0.000614841	-	-	-	0.00108714	0.0322381	-	-	-	-	-	-	-	-	-	-	-
	GO	GO:0032990 cell part morphogenesis			-	-	0.0402476	0.0107174	-	-	-	-	-	-	-	-	-	-	-	-	-	-	-	0.0171549	-	-	-	-	-	-	-	-	0.0026603	-	-	-	-	-	-	-	-	-	-	-	-	-	-	-	-
	GO	GO:0033002 muscle cell proliferation			-	-	0.0383399	0.00116863	-	-	-	-	-	-	-	-	-	-	-	-	-	3.38924e-05	-	-	-	-	-	-	-	-	-	-	0.0200202	-	-	-	-	-	-	-	-	-	-	-	0.00780121	-	-	-	-
	GO	GO:0033003 reg. of mast cell activation			-	-	-	-	-	-	-	-	-	-	-	-	-	-	-	-	-	-	-	-	-	-	-	-	-	-	-	-	-	0.0361892	-	-	0.00159078	0.00763442	-	-	-	-	-	-	-	-	-	-	-
	GO	GO:0033006 reg. of mast cell activation involved in immune response			-	-	-	-	-	-	-	-	-	-	-	-	-	-	-	-	-	-	-	-	-	-	-	-	-	-	-	-	-	0.0277713	-	-	0.00324403	0.00410811	-	-	-	-	-	-	-	-	-	-	-
	GO	GO:0033013 tetrapyrrole metabolic proc.			-	-	-	-	0.00263744	0.000252461	-	-	-	-	-	-	-	-	-	-	2.41456e-06	-	-	-	-	-	-	-	-	-	-	-	-	-	-	-	-	-	-	-	-	-	-	-	-	-	-	-	-
	GO	GO:0033014 tetrapyrrole biosynthetic proc.			-	-	-	-	0.00213208	0.00018225	-	-	-	-	-	-	-	-	-	-	1.05579e-05	-	-	-	-	-	-	-	-	-	-	-	-	-	-	-	-	-	-	-	-	-	-	-	-	-	-	-	-
	GO	GO:0033015 tetrapyrrole catabolic proc.			-	-	-	-	-	-	-	-	-	-	-	-	-	-	-	-	0.0476613	-	-	-	-	-	-	-	-	-	-	-	-	-	-	-	-	-	-	-	-	-	-	-	-	-	-	-	-
	GO	GO:0033023 mast cell homeostasis			-	-	-	-	-	-	0.0339462	-	-	-	-	-	-	-	-	-	-	-	-	-	-	-	-	-	-	-	-	-	-	-	-	-	-	-	-	-	-	-	-	-	-	-	-	-	-
	GO	GO:0033028 myeloid cell apoptotic proc.			-	-	-	-	-	-	0.0131842	-	-	-	-	-	-	-	-	-	-	-	-	-	-	-	0.0369767	-	-	-	-	-	-	-	-	-	-	-	-	-	-	-	-	-	-	-	-	-	-
	GO	GO:0033033 negative reg. of myeloid cell apoptotic proc.			-	-	-	-	-	-	0.00517062	-	-	-	-	-	-	-	-	-	-	-	-	-	-	-	-	-	-	-	-	-	-	-	-	-	-	-	-	-	-	-	-	-	-	-	-	-	-
	GO	GO:0033036 macromolecule localization			-	-	-	-	-	-	-	-	-	-	-	0.0112704	-	-	-	-	-	-	-	-	-	-	-	-	-	-	-	-	-	-	0.0320135	-	-	-	-	-	-	-	-	-	-	-	-	-	-
	GO	GO:0033046 negative reg. of sister chromatid segregation			-	-	-	-	-	-	-	-	-	-	-	-	-	-	-	-	-	-	-	-	-	-	-	0.0115779	-	-	-	-	-	-	-	-	-	-	-	-	-	-	-	-	-	-	-	-	-
	GO	GO:0033077 T cell differentiation in thymus			-	-	-	-	-	-	-	-	-	-	-	-	-	-	-	-	-	-	-	-	-	-	0.00664517	0.00705879	-	-	-	-	0.0166643	-	-	-	-	-	-	-	-	-	-	-	-	-	-	-	-
	GO	GO:0033139 reg. of peptidyl-serine phosphorylation of STAT protein			-	-	-	-	-	-	-	-	-	-	-	-	-	-	-	-	-	-	-	-	-	-	-	-	-	-	-	-	-	-	-	-	-	-	-	-	-	-	-	-	-	-	-	-	-
	GO	GO:0033157 reg. of intracellular protein transport			-	-	-	-	-	-	-	-	-	-	-	0.00119732	-	-	-	-	-	-	-	0.000622901	-	-	-	-	-	-	-	-	-	-	-	-	-	-	-	-	-	-	-	-	-	-	-	-	-
	GO	GO:0033273 response to vitamin			-	-	-	-	-	-	0.0108004	-	-	-	-	-	-	-	-	-	-	-	-	-	-	-	-	-	-	-	-	-	-	-	-	-	-	-	-	-	-	-	-	-	-	-	-	-	-
	GO	GO:0033278 cell proliferation in midbrain			-	-	-	0.00116863	-	-	0.0499752	-	-	-	-	-	-	-	-	-	-	-	-	0.0116684	-	-	-	-	-	-	-	-	-	-	-	-	-	-	-	-	-	-	-	-	-	-	-	-	-
	GO	GO:0033344 cholesterol efflux			-	-	-	-	-	-	-	-	-	-	-	-	-	-	-	-	-	-	-	-	-	-	-	-	-	-	-	-	-	-	0.00275239	0.0299233	-	-	0.000490796	-	-	-	-	-	-	-	-	-	-
	GO	GO:0033499 galactose catabolic proc. via UDP-galactose			-	-	-	-	-	-	-	-	-	-	-	-	-	-	-	-	-	-	-	-	-	-	-	-	-	-	-	-	-	-	-	-	-	-	0.0206106	-	-	-	-	-	-	-	-	-	-
	GO	GO:0033555 multicellular organismal response to stress			0.00997047	-	-	-	0.0149929	-	-	-	-	-	-	-	-	-	-	-	-	-	-	-	-	-	-	-	-	-	-	-	-	-	-	-	-	-	-	-	-	-	-	-	-	-	-	-	-
	GO	GO:0033559 unsaturated fatty acid metabolic proc.			-	-	-	-	-	-	-	-	-	-	-	-	-	-	-	-	-	-	-	-	-	-	-	-	-	-	-	-	-	-	-	-	-	-	0.0138906	0.00113035	-	-	-	-	-	-	-	-	-
	GO	GO:0033627 cell adhesion mediated by integrin			-	-	-	-	-	-	0.000217424	-	-	-	-	-	-	-	-	-	-	-	-	-	-	-	-	-	-	-	-	-	0.0157688	-	-	-	-	-	-	-	-	-	-	-	0.000857643	-	-	-	0.00137944
	GO	GO:0033628 reg. of cell adhesion mediated by integrin			-	-	-	-	-	-	0.00155495	-	-	-	-	-	-	-	-	-	-	-	-	-	-	-	-	-	-	-	-	-	-	-	-	-	-	-	-	-	-	-	-	-	-	-	-	-	-
	GO	GO:0033629 negative reg. of cell adhesion mediated by integrin			-	-	-	-	-	-	0.00235316	-	-	-	-	-	-	-	-	-	-	-	-	-	-	-	-	-	-	-	-	-	-	-	-	-	-	-	-	-	-	-	-	-	-	-	-	-	-
	GO	GO:0033632 reg. of cell-cell adhesion mediated by integrin			-	-	-	-	-	-	-	-	-	-	-	-	-	-	-	-	-	-	-	-	-	-	-	-	-	-	-	-	-	-	-	-	-	-	-	-	0.0461828	-	-	-	-	-	-	-	-
	GO	GO:0033674 positive reg. of kinase activity			-	-	-	-	-	-	-	-	-	-	-	-	-	-	-	-	-	-	-	0.0366156	-	-	-	0.0155284	-	-	-	-	-	-	-	-	0.000490335	-	-	-	-	-	-	-	0.00676702	-	-	-	0.00137261
	GO	GO:0033687 osteoblast proliferation			-	-	-	-	-	-	-	-	-	-	-	-	-	-	-	-	-	-	-	-	-	-	-	-	-	-	-	-	-	-	-	-	0.00290476	-	-	-	-	-	-	-	-	-	-	-	-
	GO	GO:0033688 reg. of osteoblast proliferation			-	-	-	-	-	-	-	-	-	-	-	-	-	-	-	-	-	-	-	-	-	-	-	-	0.0460829	-	-	-	-	-	-	-	0.000844851	-	-	-	-	-	-	-	-	-	-	-	-
	GO	GO:0033865 nucleoside bisphosphate metabolic proc.			-	-	-	-	-	-	-	-	-	-	-	-	-	-	-	-	-	-	-	-	-	-	-	-	-	-	-	-	-	-	-	-	-	-	-	0.0161131	-	-	-	-	-	-	-	-	-
	GO	GO:0033875 ribonucleoside bisphosphate metabolic proc.			-	-	-	-	-	-	-	-	-	-	-	-	-	-	-	-	-	-	-	-	-	-	-	-	-	-	-	-	-	-	-	-	-	-	-	0.0161131	-	-	-	-	-	-	-	-	-
	GO	GO:0033993 response to lipid			-	-	-	-	-	-	0.0499752	-	-	-	-	0.0443314	8.81494e-08	0.0470142	-	-	-	-	-	0.00596281	-	-	0.000734217	9.78066e-05	-	-	-	-	0.00518125	-	-	-	6.8924e-05	0.0343433	-	-	-	-	-	-	-	-	-	-	6.6707e-06
	GO	GO:0034097 response to cytokine			2.45313e-05	1.01697e-05	-	-	-	-	-	-	8.21812e-08	2.99079e-06	-	-	2.3833e-24	4.34169e-07	-	-	-	-	-	-	-	-	5.06274e-22	3.47854e-14	0.00117009	-	-	-	0.0200202	-	-	-	7.51971e-08	0.00226591	-	-	0.000317851	-	-	-	-	-	-	-	-
	GO	GO:0034101 erythrocyte homeostasis			-	-	-	-	-	2.23721e-05	-	-	-	0.0353488	-	-	-	-	-	-	2.74515e-05	4.70198e-05	-	-	-	0.00688285	-	-	-	-	-	-	-	-	-	-	-	-	-	-	-	-	-	-	-	-	-	-	-
	GO	GO:0034103 reg. of tissue remodeling			-	-	-	-	-	-	-	-	0.0460187	-	-	-	-	-	-	-	-	-	-	-	-	-	-	-	-	-	-	-	-	-	-	-	-	-	-	-	-	-	-	-	-	-	-	-	-
	GO	GO:0034109 homotypic cell-cell adhesion			-	-	-	-	-	-	-	-	-	-	-	-	-	-	-	-	-	-	-	-	-	-	-	-	-	-	-	-	-	-	0.00999925	-	-	-	-	-	-	-	-	-	-	-	-	-	-
	GO	GO:0034110 reg. of homotypic cell-cell adhesion			-	-	-	-	-	-	-	-	-	-	-	-	-	-	-	-	-	-	-	-	-	-	-	-	-	-	-	-	-	-	-	-	-	0.0340566	-	-	-	-	-	-	-	-	-	-	-
	GO	GO:0034121 reg. of toll-like receptor signaling pathway			-	-	-	-	-	0.0494048	-	-	-	-	-	-	0.00158048	-	-	-	-	-	-	-	-	-	-	0.015255	-	-	-	-	-	-	-	-	-	-	-	-	-	-	-	-	-	-	-	-	-
	GO	GO:0034123 positive reg. of toll-like receptor signaling pathway			-	-	-	-	-	0.0441962	0.00944119	-	-	-	-	-	-	-	-	-	-	-	-	-	-	-	-	-	-	-	-	-	-	-	-	-	-	-	-	-	-	-	-	-	-	-	-	-	-
	GO	GO:0034134 toll-like receptor 2 signaling pathway			-	-	-	-	-	-	-	-	-	-	-	-	3.78946e-06	-	-	-	-	-	-	-	-	-	-	0.010488	-	-	-	-	-	-	-	-	-	-	-	-	-	-	-	-	-	-	-	-	-
	GO	GO:0034135 reg. of toll-like receptor 2 signaling pathway			-	-	-	-	-	-	-	-	-	-	-	-	0.00645328	-	-	-	-	-	-	-	-	-	-	-	-	-	-	-	-	-	-	-	-	-	-	-	-	-	-	-	-	-	-	-	-
	GO	GO:0034138 toll-like receptor 3 signaling pathway			-	-	-	-	-	-	-	-	-	-	-	-	0.000206452	-	-	-	-	-	-	-	-	-	0.00878277	-	-	-	-	-	-	-	-	-	-	-	-	-	-	-	-	-	-	-	-	-	-
	GO	GO:0034141 positive reg. of toll-like receptor 3 signaling pathway			-	-	-	-	-	-	0.045959	-	-	-	-	-	-	-	-	-	-	-	-	-	-	-	-	-	-	-	-	-	-	-	-	-	-	-	-	-	-	-	-	-	-	-	-	-	-
	GO	GO:0034142 toll-like receptor 4 signaling pathway			-	-	-	-	-	-	-	-	-	-	-	-	5.12144e-05	-	-	-	-	-	-	-	-	-	0.000600551	0.00490484	-	-	-	-	-	-	-	-	-	-	-	-	-	-	-	-	-	-	-	-	-
	GO	GO:0034154 toll-like receptor 7 signaling pathway			0.00119837	-	-	-	-	-	-	-	-	-	-	-	1.94694e-05	-	-	-	-	-	-	-	-	-	0.0425586	-	-	-	-	-	-	-	-	-	-	-	-	-	-	-	-	-	-	-	-	-	-
	GO	GO:0034159 reg. of toll-like receptor 8 signaling pathway			-	-	-	-	-	-	0.0339462	-	-	-	-	-	-	-	-	-	-	-	-	-	-	-	-	-	-	-	-	-	-	-	-	-	-	-	-	-	-	-	-	-	-	-	-	-	-
	GO	GO:0034162 toll-like receptor 9 signaling pathway			-	-	-	-	-	-	-	-	-	-	-	-	0.0120403	-	-	-	-	-	-	-	-	-	-	-	-	-	-	-	-	-	-	-	-	-	-	-	-	-	-	-	-	-	-	-	-
	GO	GO:0034196 acylglycerol transport			-	-	-	-	-	-	-	-	-	-	-	-	-	-	-	-	-	-	-	-	-	-	-	-	-	-	0.0015167	-	-	-	0.0142878	-	-	-	0.00257938	0.0158064	-	-	-	-	-	-	-	-	-
	GO	GO:0034197 triglyceride transport			-	-	-	-	-	-	-	-	-	-	-	-	-	-	-	-	-	-	-	-	-	-	-	-	-	-	0.0015167	-	-	-	0.0142878	-	-	-	0.00257938	0.0158064	-	-	-	-	-	-	-	-	-
	GO	GO:0034219 carbohydrate transmembrane transport			-	-	-	-	-	-	-	-	-	-	-	-	-	-	-	-	-	-	-	-	-	-	-	-	-	-	-	-	-	-	0.0253674	-	-	-	0.0405055	0.0273606	-	-	-	-	-	-	-	-	-
	GO	GO:0034220 ion transmembrane transport			1.56011e-10	6.83331e-07	-	-	1.15716e-05	-	-	-	0.000229342	1.36889e-05	-	-	-	0.00375387	-	-	-	-	-	-	-	-	-	-	-	-	-	-	0.00389578	-	-	-	0.00145911	-	-	-	-	-	-	-	-	-	-	-	-
	GO	GO:0034284 response to monosaccharide			-	-	-	-	-	-	-	-	-	-	-	-	-	-	-	-	-	-	-	-	-	-	-	-	-	-	-	-	-	-	-	0.0441966	-	-	-	-	-	-	-	-	-	-	-	-	-
	GO	GO:0034308 primary alcohol metabolic proc.			-	-	-	-	-	-	-	-	-	-	-	-	-	-	-	-	-	-	-	-	-	-	-	-	-	-	0.0259027	-	-	-	9.9362e-05	-	-	-	6.05819e-08	0.00011422	-	-	0.0175843	-	-	-	-	-	-
	GO	GO:0034311 diol metabolic proc.			-	-	-	-	-	-	-	-	-	-	-	-	-	-	-	-	-	-	-	-	-	-	-	-	-	-	0.0427562	-	-	-	0.0258423	0.0441966	-	-	0.00107594	-	-	-	-	-	-	-	-	-	-
	GO	GO:0034312 diol biosynthetic proc.			-	-	-	-	-	-	-	-	-	-	-	-	-	-	-	-	-	-	-	-	-	-	-	-	-	-	-	-	-	-	0.0403587	-	-	-	0.00464557	-	-	-	-	-	-	-	-	-	-
	GO	GO:0034329 cell junction assembly			-	-	0.00597652	4.86035e-06	-	-	-	-	-	-	-	0.00115691	-	-	-	-	-	6.69487e-05	-	0.000833512	-	-	-	-	-	-	-	-	-	-	-	-	-	-	-	-	-	-	-	-	0.00258633	-	-	-	8.33091e-05
	GO	GO:0034330 cell junction organization			-	-	0.00292023	1.15184e-06	-	-	-	-	-	-	-	2.92224e-07	-	-	-	-	-	5.01946e-06	-	9.7659e-07	-	-	-	-	-	-	-	-	0.00483722	-	-	-	7.49126e-05	-	-	-	-	-	-	-	3.39727e-05	-	-	-	1.42344e-07
	GO	GO:0034332 adherens junction organization			-	-	-	0.00240541	-	-	-	-	-	-	-	-	-	-	-	-	-	0.00412812	-	0.0252829	-	-	-	-	-	-	-	-	-	-	-	-	-	-	-	-	-	-	-	-	-	-	-	-	-
	GO	GO:0034340 response to type I interferon			0.0104083	-	-	-	-	-	-	-	0.00416069	0.00415115	-	-	5.569e-08	0.00593228	-	-	-	-	-	-	-	-	6.72987e-09	0.000166793	2.21829e-06	-	-	-	-	-	-	-	0.000782931	-	-	-	-	-	-	-	-	-	-	-	-
	GO	GO:0034341 response to interferon-gamma			5.24401e-05	7.15551e-05	-	-	-	-	-	-	8.86705e-06	3.41158e-05	-	-	1.16022e-12	0.000245534	-	-	-	-	-	-	-	-	4.96568e-10	2.20193e-08	-	-	-	-	-	-	-	-	0.00374501	-	-	-	-	-	-	-	-	-	-	-	-
	GO	GO:0034349 glial cell apoptotic proc.			-	-	-	-	-	-	-	-	-	-	-	0.0258142	-	-	-	-	-	-	-	-	-	-	-	-	-	-	-	-	-	-	-	-	-	-	-	-	-	-	-	-	-	-	-	-	-
	GO	GO:0034350 reg. of glial cell apoptotic proc.			-	-	-	-	-	-	-	-	-	-	-	0.00308249	-	-	-	-	-	-	-	-	-	-	-	-	-	-	-	-	-	-	-	0.0441966	-	-	-	-	-	-	-	-	-	-	-	-	-
	GO	GO:0034377 plasma lipoprotein particle assembly			-	-	-	-	-	-	-	-	-	-	-	-	-	-	-	-	-	-	-	-	-	-	-	-	-	-	0.0209479	-	-	-	0.000785272	-	-	-	5.70878e-06	0.000807012	-	-	0.0065785	-	-	-	-	-	-
	GO	GO:0034379 very-low-density lipoprotein particle assembly			-	-	-	-	-	-	-	-	-	-	-	-	-	-	-	-	-	-	-	-	-	-	-	-	-	-	0.0427562	-	-	-	0.00144688	-	-	-	0.000302555	0.00157817	-	-	0.00640783	-	-	-	-	-	-
	GO	GO:0034381 plasma lipoprotein particle clearance			-	-	-	-	-	-	-	-	-	-	-	-	-	-	-	-	-	-	-	-	-	-	-	-	-	-	0.0427562	-	-	-	0.0258423	-	-	-	0.00107594	-	-	-	-	-	-	-	-	-	-
	GO	GO:0034383 low-density lipoprotein particle clearance			-	-	-	-	-	-	-	-	-	-	-	-	-	-	-	-	-	-	-	-	-	-	-	-	-	-	0.0162842	-	-	-	0.0285569	-	-	-	0.0173187	-	-	-	-	-	-	-	-	-	-
	GO	GO:0034440 lipid oxidation			-	-	-	-	-	-	-	-	-	-	-	-	-	-	-	-	-	-	-	-	-	-	-	-	-	-	-	-	-	-	0.00314148	-	-	-	1.54053e-06	0.00021547	-	-	-	-	-	-	-	-	-
	GO	GO:0034446 substrate adhesion-dependent cell spreading			-	-	0.0274022	-	-	-	-	-	-	-	-	-	-	-	-	-	-	-	-	0.00718084	-	-	-	-	-	-	-	-	-	-	-	-	-	-	-	-	-	-	-	-	9.37974e-05	-	-	-	9.49839e-06
	GO	GO:0034501 protein localization to kinetochore			-	-	-	-	-	-	-	0.00678593	-	-	-	-	-	-	-	-	-	-	-	-	-	-	-	-	-	-	-	-	-	-	-	-	-	-	-	-	-	-	-	-	-	-	-	-	-
	GO	GO:0034505 tooth mineralization			-	-	-	-	-	-	-	-	-	-	0.017289	-	-	-	-	-	-	-	-	-	-	-	-	-	-	-	-	-	-	-	-	-	-	-	-	-	-	-	-	-	-	-	-	-	-
	GO	GO:0034508 centromere complex assembly			-	-	-	-	-	-	-	-	-	-	-	-	-	0.00581108	-	-	-	-	-	-	-	-	-	0.000676224	-	-	-	-	-	-	-	-	-	-	-	-	-	-	-	-	-	-	-	-	-
	GO	GO:0034599 cellular response to oxidative stress			-	-	-	-	-	-	-	-	-	-	-	-	-	-	-	-	-	-	-	-	-	-	-	-	-	-	-	-	-	-	-	-	-	-	0.00552423	-	-	-	-	-	-	-	-	-	-
	GO	GO:0034612 response to tumor necrosis factor			-	-	-	-	-	-	-	-	0.0375615	-	-	-	0.00625336	-	-	-	-	-	-	-	-	-	0.0440294	0.00755418	-	-	-	-	-	-	-	-	-	-	-	-	-	-	-	-	-	-	-	-	-
	GO	GO:0034613 cellular protein localization			-	-	-	-	-	-	-	-	-	-	-	0.0267141	-	-	-	-	-	-	-	-	-	-	-	-	-	-	-	-	-	-	-	-	-	-	-	-	-	-	-	-	-	-	-	-	-
	GO	GO:0034614 cellular response to reactive oxygen species			-	-	-	-	-	-	-	-	-	-	-	-	-	-	-	-	-	-	-	-	-	-	-	-	-	-	-	-	-	-	-	-	-	-	0.0206106	-	-	-	-	-	-	-	-	-	-
	GO	GO:0034641 cellular nitrogen compound metabolic proc.			-	-	-	-	-	-	-	-	-	0.002633	-	-	-	-	-	-	-	-	-	-	-	-	-	1.48549e-05	-	-	-	-	-	-	-	-	-	-	-	-	-	-	-	-	-	-	-	-	-
	GO	GO:0034644 cellular response to UV			-	-	-	-	-	-	-	0.029426	-	-	-	-	-	-	-	-	-	-	-	-	-	-	-	-	-	-	-	-	-	-	-	-	-	-	-	-	-	-	-	-	-	-	-	-	-
	GO	GO:0034645 cellular macromolecule biosynthetic proc.			-	2.19123e-10	-	-	-	-	-	-	-	1.48842e-13	-	-	-	0.00518185	-	-	-	-	-	-	-	-	-	1.1913e-12	-	-	-	-	-	-	-	-	-	-	-	-	-	-	-	-	-	-	-	-	-
	GO	GO:0034654 nucleobase-containing compound biosynthetic proc.			-	-	-	0.00912905	-	-	-	-	-	-	-	0.0267141	-	-	-	-	-	0.00047245	-	-	-	-	-	-	-	-	-	-	-	-	-	-	-	-	-	-	-	-	-	-	-	-	-	-	-
	GO	GO:0034656 nucleobase-containing small molecule catabolic proc.			-	-	-	-	-	-	-	-	-	-	-	-	-	-	-	-	-	-	-	-	-	-	-	-	-	-	-	-	-	-	-	-	-	-	0.00343093	-	-	-	0.0382097	-	-	-	-	-	-
	GO	GO:0034723 DNA replication-dependent chromatin organization			-	-	-	-	-	-	-	-	-	0.0207492	-	-	-	-	-	-	-	-	-	-	-	-	-	0.00896794	-	-	-	-	-	-	-	-	-	-	-	-	-	-	-	-	-	-	-	-	-
	GO	GO:0034754 cellular hormone metabolic proc.			-	-	-	-	-	-	-	-	-	-	-	-	-	-	-	-	-	-	-	-	-	-	-	-	-	-	0.00057977	-	-	-	0.0106367	-	-	-	0.000487457	0.0128707	-	-	-	-	-	-	-	-	-
	GO	GO:0034762 reg. of transmembrane transport			-	-	-	-	-	-	-	-	-	-	-	0.0167674	-	-	-	-	-	-	-	-	-	-	-	-	-	-	-	-	0.00134213	-	-	-	2.05382e-05	0.0201634	-	-	-	-	-	-	-	-	-	-	0.00115385
	GO	GO:0034764 positive reg. of transmembrane transport			-	-	-	-	-	-	-	-	-	-	-	-	-	-	-	-	-	-	-	-	-	-	-	-	-	-	-	-	-	-	-	-	-	0.0440162	-	-	-	-	-	-	-	-	-	-	-
	GO	GO:0034765 reg. of ion transmembrane transport			-	-	-	-	-	-	-	-	-	-	-	0.0125189	-	-	-	-	-	-	-	-	-	-	-	-	-	-	-	-	0.0184317	-	-	-	9.50503e-05	-	-	-	-	-	-	-	-	-	-	-	-
	GO	GO:0034767 positive reg. of ion transmembrane transport			-	-	-	-	-	-	-	-	-	-	-	-	-	-	-	-	-	-	-	-	-	-	-	-	-	-	-	-	-	-	-	-	-	-	0.0335189	-	-	-	-	-	-	-	-	-	-
	GO	GO:0035023 reg. of Rho protein signal transduction			-	-	-	-	-	-	0.0288915	-	-	-	-	-	-	-	-	-	-	-	-	-	-	-	-	-	-	-	-	-	0.00432352	-	-	-	-	-	-	-	-	-	-	-	-	-	-	-	-
	GO	GO:0035025 positive reg. of Rho protein signal transduction			-	-	-	-	-	-	-	-	-	-	-	-	-	-	-	-	-	-	-	-	-	-	-	-	-	-	-	-	-	-	-	-	-	-	-	-	-	-	-	-	-	-	-	-	-
	GO	GO:0035050 embryonic heart tube development			-	-	0.0199696	-	-	-	-	-	-	-	0.0352827	-	-	-	-	-	-	-	-	-	-	-	-	-	-	-	-	-	-	-	-	-	-	-	-	-	-	-	-	-	-	-	-	-	-
	GO	GO:0035051 cardiocyte differentiation			-	-	0.0269674	4.94936e-05	-	-	-	-	-	-	-	-	-	-	-	-	-	0.000318139	-	-	-	-	-	-	-	-	-	-	-	-	-	-	-	-	-	-	-	-	-	-	-	-	-	-	-
	GO	GO:0035089 establishment of apical/basal cell polarity			-	-	-	-	-	-	-	-	-	-	-	-	-	-	-	-	-	-	-	-	-	-	-	-	-	-	-	-	-	-	-	-	-	-	-	-	-	-	-	-	0.00823286	-	-	-	-
	GO	GO:0035107 appendage morphogenesis			-	-	0.0433507	-	-	-	-	-	-	-	-	-	-	-	-	-	-	-	-	-	-	-	-	-	-	-	-	-	-	-	-	-	-	-	-	-	-	-	-	-	-	-	-	-	-
	GO	GO:0035108 limb morphogenesis			-	-	0.0433507	-	-	-	-	-	-	-	-	-	-	-	-	-	-	-	-	-	-	-	-	-	-	-	-	-	-	-	-	-	-	-	-	-	-	-	-	-	-	-	-	-	-
	GO	GO:0035137 hindlimb morphogenesis			-	-	-	-	-	-	-	-	-	-	-	-	-	-	-	-	-	-	-	0.0391918	-	-	-	-	-	-	-	-	-	-	-	-	-	-	-	-	-	-	-	-	-	-	-	-	-
	GO	GO:0035150 reg. of tube size			-	-	-	-	-	-	-	-	-	-	-	0.0453672	-	-	-	-	-	-	-	-	-	-	-	-	-	-	-	-	-	-	-	-	-	-	-	-	-	-	-	-	-	-	-	-	-
	GO	GO:0035162 embryonic hemopoiesis			-	-	0.0457571	-	-	-	0.00712217	-	-	-	-	0.00838706	-	-	-	-	-	-	-	0.00459042	-	-	-	-	-	-	-	-	-	0.0166817	-	-	-	-	-	-	-	-	-	-	-	-	-	-	-
	GO	GO:0035239 tube morphogenesis			-	-	2.81227e-07	4.71852e-15	-	-	6.62623e-05	-	-	-	5.34911e-06	5.7086e-08	-	-	-	-	-	1.26728e-15	-	6.77114e-11	-	-	-	-	-	-	-	-	7.10752e-10	4.24974e-06	-	-	7.19871e-14	8.15075e-07	-	-	-	-	-	-	1.36936e-18	-	-	-	1.00631e-17
	GO	GO:0035265 organ growth			-	-	-	0.00405675	-	-	-	-	-	-	-	0.00442894	-	-	-	-	-	0.010646	-	0.0193916	-	-	-	-	-	-	-	-	-	-	-	-	-	-	-	-	-	-	-	-	-	-	-	-	-
	GO	GO:0035270 endocrine system development			-	-	-	-	-	-	-	-	-	-	-	-	-	-	-	-	-	-	-	-	-	-	-	-	-	-	-	-	0.0175912	-	-	-	-	-	-	-	-	-	-	-	-	-	-	-	-
	GO	GO:0035272 exocrine system development			-	-	-	-	-	-	0.02507	-	-	-	-	-	-	-	-	-	-	-	-	-	-	-	-	-	-	-	-	-	-	-	-	-	-	-	-	-	-	-	-	-	-	-	-	-	-
	GO	GO:0035290 trunk segmentation			-	-	0.0407038	-	-	-	0.045959	-	-	-	-	-	-	-	-	-	-	-	-	-	-	-	-	-	-	-	-	-	-	-	-	-	0.00307896	-	-	-	-	-	-	-	-	-	-	-	-
	GO	GO:0035295 tube development			-	-	2.32221e-07	5.40522e-15	-	-	6.62623e-05	-	-	-	4.42532e-05	1.51533e-08	-	-	-	-	-	2.16881e-15	-	4.13763e-11	-	-	-	-	-	-	-	-	3.12497e-09	1.67188e-05	-	-	2.73799e-12	6.38582e-07	-	-	-	-	-	-	9.54429e-17	-	-	-	1.5839e-16
	GO	GO:0035296 reg. of tube diameter			-	-	-	-	-	-	-	-	-	-	-	0.041889	-	-	-	-	-	-	-	-	-	-	-	-	-	-	-	-	-	-	-	-	-	-	-	-	-	-	-	-	-	-	-	-	-
	GO	GO:0035313 wound healing spreading of epidermal cells			-	-	-	-	-	-	-	-	-	-	-	-	-	-	-	-	-	-	-	-	-	-	-	-	-	-	-	-	-	-	-	-	-	-	-	-	-	-	-	-	0.000375548	-	-	-	0.00137944
	GO	GO:0035329 hippo signaling			-	-	-	-	-	-	-	-	-	-	-	0.0215871	-	-	-	-	-	-	-	-	-	-	-	-	-	-	-	-	-	-	-	-	-	-	-	-	-	-	-	-	-	-	-	-	-
	GO	GO:0035383 thioester metabolic proc.			-	-	-	-	-	-	-	-	-	-	-	-	-	-	-	-	-	-	-	-	-	-	-	-	-	-	-	-	-	-	-	-	-	-	-	0.0496211	-	-	-	-	-	-	-	-	-
	GO	GO:0035404 histone-serine phosphorylation			-	-	-	-	-	-	-	0.0464594	-	-	-	-	-	-	-	-	-	-	-	-	-	-	-	-	-	-	-	-	-	-	-	-	-	-	-	-	-	-	-	-	-	-	-	-	-
	GO	GO:0035455 response to interferon-alpha			-	-	-	-	-	-	-	-	-	-	-	-	0.000206452	-	-	-	-	-	-	-	-	-	2.76616e-05	0.0205384	0.0108389	-	-	-	-	-	-	-	-	-	-	-	0.000569596	-	-	-	-	-	-	-	-
	GO	GO:0035456 response to interferon-beta			5.91967e-06	0.000829071	-	-	-	-	-	-	3.48295e-05	9.39054e-06	-	-	1.12099e-13	3.72728e-05	-	-	-	-	-	-	-	-	1.83019e-12	4.01071e-07	0.000238688	-	-	-	-	-	-	-	0.00114851	-	-	-	-	-	-	-	-	-	-	-	-
	GO	GO:0035457 cellular response to interferon-alpha			-	-	-	-	-	-	-	-	-	-	-	-	-	-	-	-	-	-	-	-	-	-	0.0425586	-	-	-	-	-	-	-	-	-	-	-	-	-	-	-	-	-	-	-	-	-	-
	GO	GO:0035458 cellular response to interferon-beta			0.000423964	0.00348861	-	-	-	-	-	-	0.00053029	0.000484556	-	-	2.61835e-11	0.000293398	-	-	-	-	-	-	-	-	1.05569e-09	8.88138e-06	0.0166115	-	-	-	-	-	-	-	-	-	-	-	-	-	-	-	-	-	-	-	-
	GO	GO:0035461 vitamin transmembrane transport			-	-	-	-	-	-	-	-	-	-	-	-	-	-	-	-	-	-	-	-	-	-	-	-	-	-	-	-	-	-	0.00268498	-	-	-	0.00185294	0.000286749	-	-	-	-	-	-	-	-	-
	GO	GO:0035524 proline transmembrane transport			-	-	-	-	-	-	-	-	-	-	-	-	-	-	-	-	-	-	-	-	-	-	-	-	-	-	-	-	-	-	-	-	-	-	0.0206106	-	-	-	0.0390127	-	-	-	-	-	-
	GO	GO:0035556 intracellular signal transduction			-	-	0.00259697	5.05618e-05	-	-	7.81293e-05	-	-	-	0.0423367	0.00124734	0.0061812	-	-	-	-	2.36082e-06	-	0.000600493	-	-	0.0132349	0.0150433	-	-	-	-	0.00492101	-	-	-	0.000288515	0.0328395	-	-	-	-	-	-	0.00139937	-	-	-	0.000229605
	GO	GO:0035567 non-canonical Wnt signaling pathway			-	-	0.0486251	-	-	-	-	-	-	-	-	0.0298445	-	-	-	-	-	-	-	-	-	-	-	-	-	-	-	-	-	-	-	-	-	-	-	-	-	-	-	-	-	-	-	-	-
	GO	GO:0035590 purinergic nucleotide receptor signaling pathway			-	-	-	-	-	-	-	-	-	-	-	-	-	-	-	-	-	-	-	-	-	-	-	-	-	-	-	-	-	-	-	0.00927586	-	-	-	-	-	-	-	-	-	-	-	-	-
	GO	GO:0035621 ER to Golgi ceramide transport			-	-	-	-	-	-	-	-	-	-	-	-	-	-	-	-	-	-	-	-	-	-	-	-	-	-	-	-	-	-	-	-	-	-	-	-	-	-	-	-	-	-	0.0243154	-	-
	GO	GO:0035627 ceramide transport			-	-	-	-	-	-	-	-	-	-	-	-	-	-	-	-	-	-	-	-	-	-	-	-	-	-	-	-	-	-	-	-	-	-	-	-	-	-	-	-	-	-	0.0289745	-	-
	GO	GO:0035630 bone mineralization involved in bone maturation			-	-	-	-	-	-	-	-	-	-	-	-	-	-	-	-	-	-	-	-	-	-	-	-	-	-	-	-	-	0.0465141	-	-	-	0.00588631	-	-	-	-	-	-	-	-	-	-	-
	GO	GO:0035634 response to stilbenoid			-	-	-	-	-	-	-	-	-	-	-	-	-	-	-	-	-	-	-	-	-	-	-	-	-	-	0.0265262	-	-	-	-	-	-	-	-	-	-	-	-	-	-	-	-	-	-
	GO	GO:0035701 hematopoietic stem cell migration			-	-	-	-	-	-	-	-	-	-	-	-	-	-	-	-	-	-	-	0.0173368	-	-	-	-	-	-	-	-	-	-	-	-	-	-	-	-	-	-	-	-	-	-	-	-	-
	GO	GO:0035710 CD4-positive alpha-beta T cell activation			-	-	-	-	-	-	-	-	-	-	-	-	3.85611e-05	-	-	-	-	-	-	-	-	-	-	0.000244914	-	-	-	-	-	-	-	-	-	-	-	-	-	-	-	-	-	-	-	-	-
	GO	GO:0035725 sodium ion transmembrane transport			0.0196576	0.0037544	-	-	-	-	-	-	-	-	-	-	-	-	-	-	-	-	-	-	-	-	-	-	-	-	-	-	-	-	-	-	-	-	-	-	-	-	-	-	-	-	-	-	-
	GO	GO:0035743 CD4-positive alpha-beta T cell cytokine production			0.00993584	-	-	-	-	-	-	-	0.000312082	0.0442559	-	-	0.00029068	-	-	-	-	-	-	-	-	-	0.0103252	-	-	-	-	-	-	-	-	-	-	-	-	-	-	-	-	-	-	-	-	-	-
	GO	GO:0035745 T-helper 2 cell cytokine production			-	-	-	-	-	-	-	-	-	-	-	-	-	-	-	-	-	-	-	-	-	-	0.00373009	-	-	-	-	-	-	-	-	-	-	-	-	-	-	-	-	-	-	-	-	-	-
	GO	GO:0035747 natural killer cell chemotaxis			-	-	-	-	-	-	-	-	-	-	-	-	0.000708118	0.00877064	-	-	-	-	-	-	-	-	0.0106034	0.0150433	-	-	-	-	-	-	-	-	-	-	-	-	-	-	-	-	-	-	-	-	-
	GO	GO:0035767 endothelial cell chemotaxis			-	-	-	-	-	-	0.00944119	-	-	-	-	-	-	-	-	-	-	-	-	-	-	-	-	-	-	-	-	-	-	-	-	-	-	-	-	-	-	-	-	-	-	-	-	-	-
	GO	GO:0035799 ureter maturation			-	-	-	-	-	-	-	-	-	-	-	-	-	-	-	-	-	-	-	-	-	-	-	-	-	-	-	-	-	0.00856275	-	-	-	0.00184428	-	-	-	-	-	-	-	-	-	-	-
	GO	GO:0035809 reg. of urine volume			-	-	-	-	-	-	-	-	-	-	-	-	-	-	-	-	-	-	-	-	-	-	0.0425586	-	-	-	-	-	-	-	-	-	-	-	-	-	-	-	-	-	-	-	-	-	-
	GO	GO:0035812 renal sodium excretion			-	-	-	-	-	-	0.045959	-	-	-	-	-	-	-	-	-	-	-	-	-	-	-	-	-	-	-	-	-	-	-	-	-	-	-	-	-	-	-	-	-	-	-	-	-	-
	GO	GO:0035821 modulation of proc. of another organism			-	-	-	-	-	-	-	-	-	-	-	-	0.00901438	-	-	-	-	-	-	-	-	-	-	-	-	-	-	-	-	-	-	-	-	-	-	-	-	-	-	-	-	-	-	-	-
	GO	GO:0035850 epithelial cell differentiation involved in kidney development			-	-	0.0129647	-	-	-	-	-	-	-	-	-	-	-	-	-	-	-	-	-	-	-	-	-	-	-	-	-	-	-	-	-	-	-	-	-	-	-	-	-	-	-	-	-	-
	GO	GO:0035860 glial cell-derived neurotrophic factor receptor signaling pathway			-	-	-	-	-	-	-	-	-	-	-	-	-	-	-	-	-	-	-	-	-	-	-	-	-	-	-	-	-	0.0260305	-	-	-	0.0179093	-	-	-	-	-	-	-	-	-	-	-
	GO	GO:0035872 nucleotide-binding domain leucine rich repeat containing receptor signaling pathway			-	-	-	-	-	-	-	-	-	-	-	-	2.12094e-06	-	-	-	-	-	-	-	-	-	0.000241677	-	-	-	-	-	-	-	-	-	-	-	-	-	-	-	-	-	-	-	-	-	-
	GO	GO:0035880 embryonic nail plate morphogenesis			-	-	-	-	-	-	0.0339462	-	-	-	-	-	-	-	-	-	-	-	-	-	-	-	-	-	-	-	-	-	-	-	-	-	-	-	-	-	-	-	-	-	-	-	-	-	-
	GO	GO:0035886 vascular associated smooth muscle cell differentiation			-	-	0.0185583	0.000918896	-	-	-	-	-	-	-	-	-	-	-	-	-	0.00876919	-	0.0163928	-	-	-	-	-	-	-	-	-	-	-	-	-	-	-	-	-	-	-	-	-	-	-	-	-
	GO	GO:0035904 aorta development			-	-	3.86569e-07	0.00452005	-	-	-	-	-	-	0.00032536	-	-	-	-	-	-	0.00882347	-	0.0139074	-	-	-	-	-	-	-	-	-	-	-	-	-	-	-	-	-	-	-	-	-	-	-	-	-
	GO	GO:0035905 ascending aorta development			-	-	0.0285588	-	-	-	-	-	-	-	-	-	-	-	-	-	-	-	-	-	-	-	-	-	-	-	-	-	-	-	-	-	-	-	-	-	-	-	-	-	-	-	-	-	-
	GO	GO:0035907 dorsal aorta development			-	-	-	0.0113717	-	-	-	-	-	-	0.03638	-	-	-	-	-	-	-	-	-	-	-	-	-	-	-	-	-	-	-	-	-	-	-	-	-	-	-	-	-	-	-	-	-	-
	GO	GO:0035909 aorta morphogenesis			-	-	0.00386925	-	-	-	-	-	-	-	0.0271599	-	-	-	-	-	-	-	-	-	-	-	-	-	-	-	-	-	-	-	-	-	-	-	-	-	-	-	-	-	-	-	-	-	-
	GO	GO:0035910 ascending aorta morphogenesis			-	-	0.0171263	-	-	-	-	-	-	-	-	-	-	-	-	-	-	-	-	-	-	-	-	-	-	-	-	-	-	-	-	-	-	-	-	-	-	-	-	-	-	-	-	-	-
	GO	GO:0035912 dorsal aorta morphogenesis			-	-	-	0.00299466	-	-	-	-	-	-	0.0251856	-	-	-	-	-	-	0.00761954	-	-	-	-	-	-	-	-	-	-	-	-	-	-	-	-	-	-	-	-	-	-	-	-	-	-	-
	GO	GO:0035924 cellular response to vascular endothelial growth factor stimulus			-	-	0.00733003	0.015802	-	-	0.00271461	-	-	-	0.0185035	0.0112704	-	-	-	-	-	-	-	-	-	-	-	-	-	-	-	-	-	-	-	-	0.00411353	-	-	-	-	-	-	-	-	-	-	-	-
	GO	GO:0035987 endodermal cell differentiation			-	-	-	-	-	-	-	-	-	-	0.0147763	-	-	-	-	-	-	-	-	-	-	-	-	-	-	-	-	-	0.00312819	-	-	-	-	-	-	-	-	-	-	-	2.34841e-05	-	-	-	0.00024515
	GO	GO:0035994 response to muscle stretch			-	-	-	-	-	-	-	-	-	-	-	-	-	-	-	-	-	-	-	-	-	-	-	-	0.0133081	-	-	-	-	-	-	-	-	-	-	-	-	-	-	-	-	-	-	-	-
	GO	GO:0035999 tetrahydrofolate interconversion			-	-	-	-	-	-	-	-	-	-	-	-	-	0.00654747	-	-	-	-	-	-	-	-	-	-	-	-	-	-	-	-	-	-	-	-	-	-	-	-	-	-	-	-	-	-	-
	GO	GO:0036006 cellular response to macrophage colony-stimulating factor stimulus			-	-	-	-	-	-	-	-	-	-	-	-	0.0120403	-	-	-	-	-	-	-	-	-	-	-	-	-	-	-	-	-	-	-	-	-	-	-	-	-	-	-	-	-	-	-	-
	GO	GO:0036072 direct ossification			-	-	0.0407038	-	-	-	0.045959	-	-	-	-	-	-	-	-	-	-	-	-	-	-	-	-	-	-	-	-	-	-	-	-	-	-	-	-	-	-	-	-	-	-	-	-	-	-
	GO	GO:0036075 replacement ossification			-	-	-	-	-	-	-	-	-	-	0.0293536	-	-	-	-	-	-	-	-	-	-	-	-	-	-	-	-	-	-	-	-	-	-	0.0440468	-	-	-	-	-	-	0.00506523	-	-	-	-
	GO	GO:0036089 cleavage furrow formation			-	-	-	-	-	-	-	0.0469149	-	-	-	-	-	-	-	-	-	-	-	-	-	-	-	-	-	-	-	-	-	-	-	-	-	-	-	-	-	-	-	-	-	-	-	-	-
	GO	GO:0036211 protein modification proc.			-	-	-	0.000655284	-	-	0.00387271	-	-	-	-	5.26545e-05	-	-	-	-	-	-	-	-	-	-	-	-	-	-	-	-	-	-	-	-	-	-	-	-	-	-	-	-	-	-	-	-	-
	GO	GO:0036293 response to decreased oxygen levels			-	-	-	-	-	-	-	-	-	-	-	-	-	-	-	-	-	-	-	-	-	-	-	-	-	-	-	-	-	-	-	-	0.00365451	0.0178225	-	-	0.0400784	-	-	-	-	-	-	-	-
	GO	GO:0036296 response to increased oxygen levels			-	-	-	-	-	-	-	-	-	-	-	-	-	-	-	-	-	-	-	-	-	-	0.0425586	-	-	-	-	-	-	-	-	-	-	-	-	-	-	-	-	-	-	-	-	-	-
	GO	GO:0036303 lymph vessel morphogenesis			-	-	-	0.00736789	-	-	-	-	-	-	-	-	-	-	-	-	-	-	-	-	-	-	-	-	-	-	-	-	-	-	-	-	-	-	-	-	-	-	-	-	-	-	-	-	-
	GO	GO:0036314 response to sterol			-	-	-	-	-	-	-	-	-	-	-	-	-	-	-	-	-	0.00554997	-	0.00348973	-	-	-	-	-	-	-	-	-	-	-	-	-	-	-	-	-	-	-	-	-	-	-	-	-
	GO	GO:0036315 cellular response to sterol			-	-	-	-	-	-	-	-	-	-	-	-	-	-	-	-	-	0.000645542	-	0.000622901	-	-	-	-	-	-	-	-	-	-	-	-	-	-	0.0263731	-	-	-	-	-	-	-	-	-	-
	GO	GO:0036324 vascular endothelial growth factor receptor-2 signaling pathway			-	-	-	-	-	-	0.0339462	-	-	-	-	-	-	-	-	-	-	-	-	-	-	-	-	-	-	-	-	-	-	-	-	-	-	-	-	-	-	-	-	-	-	-	-	-	-
	GO	GO:0036336 dendritic cell migration			-	-	-	-	-	-	-	-	-	-	-	-	-	-	-	-	-	-	-	-	-	-	-	-	-	-	-	-	-	0.0206246	-	-	-	-	-	-	-	-	-	-	-	-	-	-	-
	GO	GO:0036462 TRAIL-activated apoptotic signaling pathway			-	-	-	-	-	-	-	-	-	0.0395287	-	-	-	-	-	-	-	-	-	-	-	-	-	-	-	-	-	-	-	-	-	-	-	-	-	-	-	-	-	-	-	-	-	-	-
	GO	GO:0036484 trunk neural crest cell migration			-	-	0.0407038	-	-	-	-	-	-	-	-	-	-	-	-	-	-	-	-	-	-	-	-	-	-	-	-	-	-	-	-	-	0.00307896	-	-	-	-	-	-	-	-	-	-	-	-
	GO	GO:0036486 ventral trunk neural crest cell migration			-	-	-	-	-	-	0.0339462	-	-	-	-	-	-	-	-	-	-	-	-	-	-	-	-	-	-	-	-	-	-	-	-	-	-	-	-	-	-	-	-	-	-	-	-	-	-
	GO	GO:0036493 positive reg. of translation in response to endoplasmic reticulum str			-	-	-	-	-	-	0.045959	-	-	-	-	-	-	-	-	-	-	-	-	-	-	-	-	-	-	-	-	-	-	-	-	-	-	-	-	-	-	-	-	-	-	-	-	-	-
	GO	GO:0036514 dopaminergic neuron axon guidance			-	-	-	0.0132241	-	-	-	-	-	-	-	-	-	-	-	-	-	-	-	-	-	-	-	-	-	-	-	-	-	-	-	-	-	-	-	-	-	-	-	-	-	-	-	-	-
	GO	GO:0038033 positive reg. of endothelial cell chemotaxis by VEGF-activated vascul			-	-	-	-	-	-	0.0403473	-	-	-	-	-	-	-	-	-	-	-	-	-	-	-	-	-	-	-	-	-	-	-	-	-	-	-	-	-	-	-	-	-	-	-	-	-	-
	GO	GO:0038034 signal transduction in absence of ligand			-	-	-	-	-	-	0.0295695	-	-	-	-	-	-	-	-	-	-	-	-	-	-	-	-	-	-	-	-	-	-	-	-	-	-	-	-	-	-	-	-	-	-	-	-	-	-
	GO	GO:0038061 NIK/NF-kappaB signaling			-	-	-	-	-	-	-	-	-	-	-	-	1.64218e-05	-	-	-	-	-	-	-	-	-	-	-	-	-	-	-	-	-	-	-	-	-	-	-	-	-	-	-	-	-	-	-	-
	GO	GO:0038063 collagen-activated tyrosine kinase receptor signaling pathway			-	-	0.00075889	-	-	-	-	-	-	-	-	-	-	-	-	-	-	-	-	-	-	-	-	-	-	-	-	-	-	0.0465141	-	-	-	-	-	-	-	-	-	-	-	-	-	-	-
	GO	GO:0038065 collagen-activated signaling pathway			-	-	0.00204346	-	-	-	-	-	-	-	-	-	-	-	-	-	-	-	-	-	-	-	-	-	-	-	-	-	-	-	-	-	-	-	-	-	-	-	-	-	-	-	-	-	-
	GO	GO:0038066 p38MAPK cascade			-	-	-	-	-	-	-	-	0.037502	-	-	-	-	-	-	-	-	-	-	-	-	-	-	-	-	-	-	-	-	-	-	-	-	-	-	-	-	-	-	-	-	-	-	-	-
	GO	GO:0038084 vascular endothelial growth factor signaling pathway			-	-	0.00130706	-	-	-	0.00111428	-	-	-	0.041455	0.0215871	-	-	-	-	-	-	-	-	-	-	-	-	-	-	-	-	-	-	-	-	-	-	-	-	-	-	-	-	-	-	-	-	-
	GO	GO:0038093 Fc receptor signaling pathway			-	-	-	-	-	-	-	-	-	-	-	-	-	-	-	-	-	-	-	-	-	-	-	-	-	0.0482007	-	-	-	-	-	-	-	-	-	-	-	-	-	-	-	-	-	-	-
	GO	GO:0038094 Fc-gamma receptor signaling pathway			-	-	-	-	-	-	-	-	-	-	-	-	-	-	-	-	-	-	-	-	-	-	-	-	-	0.0429919	-	-	-	-	-	-	-	-	-	-	-	-	-	-	-	-	-	-	-
	GO	GO:0038189 neuropilin signaling pathway			-	-	-	-	-	-	0.0339462	-	-	-	-	-	-	-	-	-	-	-	-	-	-	-	-	-	-	-	-	-	-	-	-	-	-	-	-	-	-	-	-	-	-	-	-	-	-
	GO	GO:0039528 cytoplasmic pattern recognition receptor signaling pathway in response to virus			-	-	-	-	-	-	-	-	-	-	-	-	-	-	-	-	-	-	-	-	-	-	0.0155412	-	-	-	-	-	-	-	-	-	-	-	-	-	0.0205723	-	-	-	-	-	-	-	-
	GO	GO:0039529 RIG-I signaling pathway			-	-	-	-	-	-	-	-	-	-	-	-	-	-	-	-	-	-	-	-	-	-	0.0103252	-	-	-	-	-	-	-	-	-	-	-	-	-	0.0143633	-	-	-	-	-	-	-	-
	GO	GO:0039530 MDA-5 signaling pathway			-	-	-	-	-	-	-	-	-	-	-	-	-	-	-	-	-	-	-	-	-	-	0.0216899	-	-	-	-	-	-	-	-	-	-	-	-	-	0.0327175	-	-	-	-	-	-	-	-
	GO	GO:0040007 growth			-	-	0.0117594	0.00691649	-	-	-	-	-	-	-	0.017725	-	-	-	-	-	0.000164496	-	0.0197058	-	-	-	-	-	-	-	-	-	-	-	-	-	-	-	-	-	-	-	-	-	-	-	-	-
	GO	GO:0040008 reg. of growth			-	-	-	-	-	-	-	-	-	-	-	-	-	-	-	-	-	0.00129875	-	-	-	-	-	-	-	-	-	-	-	-	-	-	-	-	-	-	-	-	-	-	-	-	-	-	-
	GO	GO:0040011 locomotion			-	-	4.36897e-06	1.0394e-07	-	-	5.741e-06	-	-	-	9.55942e-05	2.04212e-05	0.00237447	-	-	-	-	4.25164e-06	-	2.79568e-06	-	-	0.0100912	-	-	-	-	-	1.15153e-16	7.98789e-06	-	-	2.89804e-21	6.90371e-13	-	-	-	-	-	-	1.11105e-23	0.0176907	-	-	2.92231e-24
	GO	GO:0040012 reg. of locomotion			-	-	1.77397e-05	4.13586e-11	-	-	3.52873e-06	-	-	-	4.71008e-06	1.71683e-06	-	-	-	-	-	2.49366e-10	-	2.50917e-07	-	-	0.0103259	0.0121538	-	-	-	-	1.56098e-13	6.9896e-05	-	-	1.05328e-17	2.6078e-11	-	-	-	-	-	-	1.11044e-19	0.0117808	-	-	7.19034e-20
	GO	GO:0040013 negative reg. of locomotion			-	-	0.000720188	3.82701e-08	-	-	-	-	-	-	0.0156986	0.000667042	-	-	-	-	-	2.24258e-07	-	2.95437e-06	-	-	-	-	-	-	-	-	7.24726e-05	0.013732	-	-	2.34488e-05	0.00066008	-	-	-	-	-	-	0.000192476	-	-	-	1.50292e-05
	GO	GO:0040017 positive reg. of locomotion			-	-	0.002269	0.0012983	-	-	1.40472e-08	-	-	0.0300962	0.0009332	0.0129058	-	-	-	-	-	0.00044842	-	0.00399119	-	-	0.00652741	0.000199132	-	-	-	-	2.70026e-08	5.75242e-05	-	-	2.21843e-12	4.28239e-08	-	-	-	-	-	-	4.45884e-16	0.00690394	-	-	5.27647e-17
	GO	GO:0040036 reg. of fibroblast growth factor receptor signaling pathway			-	-	-	-	-	-	-	-	-	-	-	-	-	-	-	-	-	-	-	-	-	-	-	-	-	-	-	-	-	-	-	-	-	0.0340566	-	-	-	-	-	-	-	-	-	-	-
	GO	GO:0040037 negative reg. of fibroblast growth factor receptor signaling pathway			-	-	-	-	-	-	-	-	-	-	-	-	-	-	-	-	-	-	-	-	-	-	-	-	-	-	-	-	-	0.0107961	-	-	0.000910964	0.0256865	-	-	-	-	-	-	-	-	-	-	-
	GO	GO:0042044 fluid transport			-	-	-	-	-	-	-	-	-	-	-	-	-	-	-	-	-	-	-	-	-	-	-	-	-	-	-	-	-	-	0.00195351	0.0363358	-	-	0.00227769	0.00221712	-	-	-	-	-	-	-	-	-
	GO	GO:0042045 epithelial fluid transport			-	-	-	-	-	-	-	-	-	-	-	-	-	-	-	-	-	-	-	-	-	-	-	-	-	-	-	-	-	-	-	0.0441966	-	-	-	-	-	-	-	-	-	-	-	-	-
	GO	GO:0042060 wound healing			-	-	-	-	-	0.00241493	0.00323439	-	-	-	-	-	-	-	-	-	-	-	-	-	-	-	-	-	-	-	-	-	0.000715858	3.51457e-06	-	-	5.52801e-07	2.94877e-07	-	-	-	-	-	-	2.38279e-15	-	-	-	1.08179e-13
	GO	GO:0042063 gliogenesis			-	-	0.00834442	-	-	-	-	-	-	-	0.00663484	-	-	-	-	-	-	-	-	0.00718084	-	-	-	-	-	-	-	-	-	-	-	-	-	-	-	-	-	-	-	-	-	-	-	-	-
	GO	GO:0042088 T-helper 1 type immune response			-	-	-	-	-	-	-	-	-	-	-	-	0.000147946	-	-	-	-	-	-	-	-	-	-	-	-	-	-	-	-	-	-	-	-	-	-	-	-	-	-	-	-	-	-	-	-
	GO	GO:0042092 type 2 immune response			-	-	-	-	-	-	-	-	0.00828045	0.0338851	-	-	9.91657e-05	-	-	-	-	-	-	-	-	-	0.00795875	-	-	-	-	-	-	-	-	-	-	-	-	-	-	-	-	-	-	-	-	-	-
	GO	GO:0042093 T-helper cell differentiation			-	-	-	-	-	-	-	-	-	-	-	-	0.000941358	-	-	-	-	-	-	-	-	-	-	-	-	-	-	-	-	-	-	-	-	-	-	-	-	-	-	-	-	-	-	-	-
	GO	GO:0042098 T cell proliferation			-	0.0138566	-	-	-	-	0.0295695	-	-	0.0047123	-	-	6.23168e-05	-	-	-	-	-	-	-	-	-	0.0348421	2.95873e-05	-	-	-	-	-	-	-	-	0.000584613	-	-	-	-	-	-	-	-	-	-	-	-
	GO	GO:0042100 B cell proliferation			-	-	-	-	-	-	-	-	-	0.0327693	-	-	-	-	-	-	-	-	-	-	-	-	-	-	-	-	-	-	-	-	-	-	-	-	-	-	-	-	-	-	-	-	-	-	-
	GO	GO:0042102 positive reg. of T cell proliferation			-	0.0332276	-	-	-	-	-	-	-	0.00397924	-	-	0.000829793	-	-	-	-	-	-	-	-	-	-	0.000178412	-	-	-	-	-	-	-	-	-	-	-	-	-	-	-	-	-	-	-	-	-
	GO	GO:0042110 T cell activation			0.000215671	9.16593e-06	-	-	-	-	-	-	0.000577829	6.00016e-07	-	-	1.32859e-11	0.00476032	-	-	-	-	-	-	-	-	1.97188e-07	3.3979e-10	-	-	-	-	0.000296241	-	-	-	1.19724e-07	0.0458457	-	-	-	-	-	-	0.011178	-	-	-	0.000144181
	GO	GO:0042113 B cell activation			-	0.0277355	-	-	-	-	-	-	-	0.00188021	-	-	0.00129652	-	-	-	-	-	-	-	-	-	-	0.00140975	-	-	-	-	-	-	-	-	-	-	-	-	-	-	-	-	-	-	-	-	-
	GO	GO:0042116 macrophage activation			0.00445058	0.000363341	-	-	-	-	-	-	0.0264688	0.000853749	-	-	2.9203e-06	2.01389e-05	-	-	-	-	-	-	-	-	0.0114323	4.98308e-08	-	-	-	-	-	0.0125357	-	-	0.000861626	0.00912745	-	-	-	-	-	-	-	-	-	-	-
	GO	GO:0042127 reg. of cell population proliferation			-	-	0.000159587	1.19487e-05	-	-	0.00197345	-	-	0.038278	-	0.00144291	9.91657e-05	-	-	-	-	1.77746e-09	-	4.73896e-05	-	-	0.000912122	0.000400825	-	-	-	-	9.77562e-07	0.00953592	-	-	1.38925e-12	1.73031e-06	-	-	-	-	-	-	2.26933e-08	-	-	-	7.54493e-13
	GO	GO:0042129 reg. of T cell proliferation			-	0.00466311	-	-	-	-	0.0212021	-	-	0.00129044	-	-	3.79721e-05	-	-	-	-	-	-	-	-	-	0.0152249	2.93443e-06	-	-	-	-	-	-	-	-	-	-	-	-	-	-	-	-	-	-	-	-	-
	GO	GO:0042130 negative reg. of T cell proliferation			-	-	-	-	-	-	0.0295695	-	-	-	-	-	-	-	-	-	-	-	-	-	-	-	-	-	-	-	-	-	-	-	-	-	-	-	-	-	-	-	-	-	-	-	-	-	-
	GO	GO:0042168 heme metabolic proc.			-	-	-	-	0.00406147	0.000252461	-	-	-	-	-	-	-	-	-	-	9.51237e-07	-	-	-	-	-	-	-	-	-	-	-	-	-	-	-	-	-	-	-	-	-	-	-	-	-	-	-	-
	GO	GO:0042178 xenobiotic catabolic proc.			-	-	-	-	-	-	-	-	-	-	-	-	-	-	-	-	-	-	-	-	-	-	-	-	-	-	-	-	-	-	-	-	-	-	0.00122344	0.00425948	-	-	-	-	-	-	-	-	-
	GO	GO:0042180 cellular ketone metabolic proc.			-	-	-	-	-	-	-	-	-	-	-	-	-	-	-	-	-	-	-	-	-	-	-	-	-	-	-	-	-	-	-	-	-	-	0.00243814	-	-	-	-	-	-	-	-	-	-
	GO	GO:0042221 response to chemical			0.00854533	0.0035573	5.44134e-06	4.9261e-08	-	-	0.00557384	-	0.000180683	0.00217039	0.00305137	3.50119e-07	8.69386e-17	0.00150085	-	-	-	1.12682e-07	-	1.15835e-06	-	-	7.58805e-15	9.50201e-08	0.00154614	-	0.0275819	-	3.12497e-09	0.0144027	0.00471444	-	2.87545e-16	2.27972e-06	6.90824e-06	-	-	-	-	-	2.57709e-07	-	-	-	4.46028e-16
	GO	GO:0042256 mature ribosome assembly			-	-	-	-	-	-	0.045959	-	-	-	-	-	-	-	-	-	-	-	-	-	-	-	-	-	-	-	-	-	-	-	-	-	-	-	-	-	-	-	-	-	-	-	-	-	-
	GO	GO:0042267 natural killer cell mediated cytotoxicity			-	-	-	-	-	-	-	-	-	-	-	-	0.00813891	-	-	-	-	-	-	-	-	-	-	-	-	-	-	-	-	-	-	-	-	-	-	-	-	-	-	-	-	-	-	-	-
	GO	GO:0042269 reg. of natural killer cell mediated cytotoxicity			-	-	-	-	-	-	-	-	-	0.026604	-	-	0.0118018	-	-	-	-	-	-	-	-	-	-	-	-	-	-	-	-	-	-	-	-	-	-	-	-	-	-	-	-	-	-	-	-
	GO	GO:0042278 purine nucleoside metabolic proc.			-	-	-	-	-	-	-	-	-	-	-	-	-	-	-	-	-	-	-	-	-	-	-	-	-	-	-	-	-	-	-	-	-	-	0.0132356	-	-	-	-	-	-	-	-	-	-
	GO	GO:0042297 vocal learning			-	-	-	-	-	-	-	-	-	-	-	-	-	-	-	-	-	-	-	-	-	-	-	-	-	0.0429919	-	-	-	-	-	-	-	-	-	-	-	-	-	-	-	-	-	-	-
	GO	GO:0042303 molting cycle			-	-	-	-	-	-	-	-	-	-	-	-	-	-	-	-	-	-	-	0.00718084	-	-	-	-	-	-	-	-	-	-	-	-	-	-	-	-	-	-	-	-	-	-	-	-	-
	GO	GO:0042306 reg. of protein import into nucleus			-	-	-	-	-	-	-	-	-	-	-	0.0207949	-	-	-	-	-	-	-	-	-	-	-	-	-	-	-	-	-	-	-	-	-	-	-	-	-	-	-	-	-	-	-	-	-
	GO	GO:0042310 vasoconstriction			-	-	-	0.0135382	-	-	0.0295695	-	-	-	-	0.00962342	-	-	-	-	-	-	-	-	-	-	-	-	-	-	-	-	-	-	-	-	-	-	-	-	-	-	-	-	-	-	-	-	-
	GO	GO:0042325 reg. of phosphorylation			-	-	-	0.000845909	-	-	-	-	-	-	-	0.0108546	-	-	-	-	-	8.58685e-05	-	0.00133402	-	-	-	-	-	-	-	-	0.00912558	0.032968	-	-	1.01854e-05	0.000815627	-	-	-	-	-	-	2.68862e-06	-	-	-	2.7648e-06
	GO	GO:0042326 negative reg. of phosphorylation			-	-	-	-	-	-	-	-	-	-	-	-	-	-	-	-	-	0.00859429	-	-	-	-	-	-	-	-	-	-	-	-	-	-	-	-	-	-	-	-	-	-	-	-	-	-	-
	GO	GO:0042327 positive reg. of phosphorylation			-	-	-	0.000232486	-	-	-	-	-	-	-	0.00225973	-	-	-	-	-	0.000956167	-	0.00059948	-	-	-	-	-	-	-	-	-	-	-	-	0.000124877	-	-	-	-	-	-	-	-	-	-	-	-
	GO	GO:0042330 taxis			0.0284046	0.00480608	0.00902117	1.76693e-05	-	-	0.0154916	-	1.89809e-05	0.00011139	-	0.00131891	1.42547e-08	0.00154164	-	-	-	5.99086e-05	-	0.000973379	-	-	5.53485e-08	2.75364e-05	-	-	-	-	2.68062e-06	0.000303259	-	-	4.22959e-11	1.42202e-06	-	-	-	-	-	-	4.48708e-06	-	-	-	1.52287e-10
	GO	GO:0042364 water-soluble vitamin biosynthetic proc.			-	-	-	-	-	-	-	-	-	-	-	-	-	-	-	-	-	-	-	-	-	-	-	-	-	-	-	-	-	-	-	-	-	-	0.0206106	0.00972875	-	-	-	-	-	-	-	-	-
	GO	GO:0042373 vitamin K metabolic proc.			-	-	-	-	-	-	-	-	-	-	-	-	-	-	-	-	-	-	-	-	-	-	-	-	-	-	-	-	-	-	-	-	-	-	0.0206106	-	-	-	-	-	-	-	-	-	-
	GO	GO:0042391 reg. of membrane potential			0.000206004	-	-	-	0.0447965	-	-	-	-	0.0205892	-	-	-	-	-	-	-	-	-	0.015341	-	-	-	-	-	-	-	-	-	-	-	-	-	-	-	-	-	-	-	-	-	-	-	-	-
	GO	GO:0042403 thyroid hormone metabolic proc.			-	-	-	-	-	-	-	-	-	-	-	-	-	-	-	-	-	-	-	-	-	-	-	-	-	-	-	-	-	-	-	-	-	-	0.0331422	-	-	-	-	-	-	-	-	-	-
	GO	GO:0042416 dopamine biosynthetic proc.			-	-	-	-	-	-	-	-	-	-	-	-	-	-	-	-	-	-	-	-	-	-	-	-	-	-	-	-	-	-	-	-	-	-	-	0.044778	-	-	-	0.0292314	-	-	-	-	-
	GO	GO:0042423 catecholamine biosynthetic proc.			-	-	-	-	-	-	-	-	-	-	-	-	-	-	-	-	-	-	-	-	-	-	-	-	-	-	-	-	-	-	-	-	-	-	-	-	-	-	-	0.0363847	-	-	-	-	-
	GO	GO:0042436 indole-containing compound catabolic proc.			0.020704	-	-	-	-	-	-	-	-	-	-	-	-	-	-	-	-	-	-	-	-	-	-	-	-	-	-	-	-	-	-	-	-	0.026465	-	-	-	-	-	-	-	-	-	-	-
	GO	GO:0042440 pigment metabolic proc.			-	-	-	-	0.022988	0.000466148	-	-	-	-	-	-	-	-	-	-	6.98634e-05	-	-	-	-	-	-	-	-	-	-	-	-	-	-	-	-	-	-	-	-	-	-	-	-	-	-	-	-
	GO	GO:0042445 hormone metabolic proc.			0.0389345	-	0.0484275	-	-	-	-	-	-	-	0.0246115	0.0375096	-	-	-	-	-	-	-	-	-	-	-	-	-	-	0.00949264	-	-	0.0462145	0.00596808	-	-	-	2.70186e-05	0.00760029	-	-	-	-	-	-	-	-	-
	GO	GO:0042446 hormone biosynthetic proc.			-	-	-	-	-	-	-	-	-	-	-	-	-	-	-	-	-	-	-	-	-	-	-	-	-	-	-	-	-	0.0471717	-	-	-	-	-	-	-	-	-	-	-	-	-	-	-
	GO	GO:0042461 photoreceptor cell development			0.00339685	-	-	-	-	-	-	-	-	-	-	-	-	-	-	-	-	-	-	-	-	-	-	-	-	-	-	-	-	-	-	-	-	-	-	-	-	-	-	-	-	-	-	-	-
	GO	GO:0042462 eye photoreceptor cell development			0.0280708	-	-	-	-	-	-	-	-	-	-	-	-	-	-	-	-	-	-	-	-	-	-	-	-	-	-	-	-	-	-	-	-	-	-	-	-	-	-	-	-	-	-	-	-
	GO	GO:0042471 ear morphogenesis			-	-	0.0430664	0.0116237	-	-	-	-	-	-	-	-	-	-	-	-	-	0.00861719	-	-	-	-	-	-	-	-	-	-	0.01983	0.0191482	-	-	-	-	-	-	-	-	-	-	-	-	-	-	-
	GO	GO:0042472 inner ear morphogenesis			-	-	-	-	-	-	-	-	-	-	-	-	-	-	-	-	-	-	-	-	-	-	-	-	-	-	-	-	0.0106391	0.0330848	-	-	-	-	-	-	-	-	-	-	-	-	-	-	-
	GO	GO:0042474 middle ear morphogenesis			-	-	-	0.0131841	-	-	-	-	-	-	-	-	-	-	-	-	-	-	-	0.032579	-	-	-	-	-	-	-	-	-	-	-	-	-	-	-	-	-	-	-	-	-	-	-	-	-
	GO	GO:0042475 odontogenesis of dentin-containing tooth			-	-	-	-	-	-	-	-	-	-	-	-	-	-	-	-	-	-	-	-	-	-	-	-	-	-	-	-	-	-	-	-	-	-	-	-	-	-	-	-	0.000185097	-	-	-	-
	GO	GO:0042476 odontogenesis			-	-	0.0406602	-	-	-	-	-	-	-	-	-	-	-	-	-	-	-	-	-	-	-	-	-	-	-	-	-	0.0072817	0.017822	-	-	-	-	-	-	-	-	-	-	1.93653e-05	0.00373611	-	-	0.000466104
	GO	GO:0042481 reg. of odontogenesis			-	-	0.0457571	-	-	-	-	-	-	-	-	-	-	-	-	-	-	-	-	-	-	-	-	-	-	-	-	-	-	-	-	-	-	-	-	-	-	-	-	-	0.00677644	-	-	-	-
	GO	GO:0042501 serine phosphorylation of STAT protein			-	-	-	-	-	-	-	-	-	-	-	-	-	-	-	-	-	-	-	-	-	-	-	-	-	-	-	-	-	-	-	-	-	-	-	-	-	-	-	-	-	-	-	-	-
	GO	GO:0042541 hemoglobin biosynthetic proc.			-	-	-	-	-	-	-	-	-	-	-	-	-	-	-	-	0.00776392	-	-	-	0.0235775	0.00637488	-	-	-	-	-	-	-	-	-	-	-	-	-	-	-	-	-	-	-	-	-	-	-
	GO	GO:0042554 superoxide anion generation			-	-	-	-	-	-	-	-	-	-	-	-	-	-	-	-	-	-	-	-	-	-	-	0.0119068	-	-	-	-	-	-	-	-	-	-	-	-	-	-	-	-	-	-	-	-	-
	GO	GO:0042558 pteridine-containing compound metabolic proc.			-	-	-	-	-	-	-	-	-	-	-	-	-	0.0441789	-	-	-	-	-	-	-	-	-	-	-	-	-	-	-	-	-	-	-	-	-	-	-	-	-	-	-	-	-	-	-
	GO	GO:0042572 retinol metabolic proc.			-	-	-	-	-	-	-	-	-	-	-	-	-	-	-	-	-	-	-	-	-	-	-	-	-	-	0.0015167	-	-	-	0.00433732	-	-	-	3.38198e-06	0.000576509	-	-	0.0382097	-	-	-	-	-	-
	GO	GO:0042574 retinal metabolic proc.			-	-	-	-	-	-	-	-	-	-	-	-	-	-	-	-	-	-	-	-	-	-	-	-	-	-	-	-	-	-	-	-	-	-	0.0455261	0.0158064	-	-	0.0223547	0.0363847	-	-	-	-	-
	GO	GO:0042592 homeostatic proc.			0.00593328	-	-	0.0162063	0.00465797	0.0118549	-	-	0.00548098	0.0283117	-	0.0121474	0.00576151	-	-	-	0.0041999	2.85181e-05	-	0.00718084	-	-	0.0171034	-	-	-	0.0259027	-	0.00010383	0.0361892	2.17801e-05	0.0120882	8.04778e-05	-	6.66883e-08	0.00390641	-	-	-	-	0.00237287	-	-	-	-
	GO	GO:0042594 response to starvation			-	-	-	-	-	-	-	-	-	-	-	-	-	-	-	-	-	-	-	-	-	-	-	-	-	-	-	-	-	-	-	-	-	-	0.00420223	-	-	-	-	-	-	-	-	-	-
	GO	GO:0042632 cholesterol homeostasis			-	-	-	-	-	-	-	-	-	-	-	-	-	-	-	-	-	-	-	-	-	-	-	-	-	-	0.00197324	-	-	-	9.83073e-06	0.0164927	-	-	9.47226e-07	0.000281196	-	-	-	-	-	-	-	-	-
	GO	GO:0042633 hair cycle			-	-	-	-	-	-	-	-	-	-	-	-	-	-	-	-	-	-	-	0.00718084	-	-	-	-	-	-	-	-	-	-	-	-	-	-	-	-	-	-	-	-	-	-	-	-	-
	GO	GO:0042634 reg. of hair cycle			0.017095	-	-	-	-	-	-	-	0.0215212	-	-	-	-	0.0365371	-	-	-	-	-	-	-	-	-	-	-	-	-	-	-	-	-	-	-	-	-	-	-	-	-	-	-	-	-	-	-
	GO	GO:0042692 muscle cell differentiation			-	-	0.00425208	6.62175e-06	-	-	-	-	-	-	-	-	-	-	-	-	-	2.58103e-07	-	0.025661	-	-	-	-	-	-	-	-	0.0148228	-	-	-	-	0.00343429	-	-	-	-	-	-	0.000617439	-	-	-	4.786e-06
	GO	GO:0042693 muscle cell fate commitment			-	-	-	0.0113717	-	-	-	-	-	-	-	-	-	-	-	-	-	-	-	-	-	-	-	-	-	-	-	-	-	-	-	-	-	-	-	-	-	-	-	-	-	-	-	-	-
	GO	GO:0042730 fibrinolysis			-	-	-	-	-	-	0.00544629	-	-	-	-	-	-	-	-	-	-	-	-	-	-	-	-	-	-	-	-	-	-	0.0107961	-	-	-	-	-	-	-	-	-	-	-	-	-	-	-
	GO	GO:0042742 defense response to bacterium			0.000161069	8.08261e-06	-	-	-	-	-	-	0.000146377	1.2936e-07	-	-	1.09848e-07	3.45405e-06	-	-	0.0484449	-	-	-	-	-	0.000768185	2.0926e-08	0.00495509	-	-	-	0.0067385	-	-	-	0.00019334	-	-	-	-	-	-	-	-	-	-	-	-
	GO	GO:0042743 hydrogen peroxide metabolic proc.			-	-	-	-	0.0483673	-	-	-	-	-	-	-	-	-	-	-	0.00101286	-	-	0.0190675	-	-	-	-	-	-	-	-	-	-	-	-	-	-	0.021848	-	-	-	-	-	-	-	-	-	-
	GO	GO:0042744 hydrogen peroxide catabolic proc.			-	-	-	-	0.0102269	-	-	-	-	-	-	-	-	-	-	-	0.000288143	0.00225958	-	-	-	-	-	-	-	-	-	-	-	0.0465141	-	-	-	-	-	-	-	-	-	-	0.0103336	-	-	-	-
	GO	GO:0042749 reg. of circadian sleep/wake cycle			-	-	-	-	-	0.0399153	-	-	-	-	-	-	-	-	-	-	-	-	-	-	-	-	-	-	-	-	-	-	-	-	-	-	-	-	-	-	-	-	-	-	-	-	-	-	-
	GO	GO:0042760 very long-chain fatty acid catabolic proc.			-	-	-	-	-	-	-	-	-	-	-	-	-	-	-	-	-	-	-	-	-	-	-	-	-	-	-	-	-	-	-	-	-	-	0.00257938	0.00081127	-	-	-	-	-	-	-	-	-
	GO	GO:0042773 ATP synthesis coupled electron transport			-	-	-	-	-	-	-	-	-	0.00223989	-	-	-	-	-	-	-	-	-	-	-	-	-	-	-	-	-	-	-	-	-	-	-	-	-	-	-	-	-	-	-	-	-	-	-
	GO	GO:0042775 mitochondrial ATP synthesis coupled electron transport			-	-	-	-	-	-	-	-	-	0.00308536	-	-	-	-	-	-	-	-	-	-	-	-	-	-	-	-	-	-	-	-	-	-	-	-	-	-	-	-	-	-	-	-	-	-	-
	GO	GO:0042832 defense response to protozoan			0.000406072	0.000131015	-	-	-	-	-	-	3.48295e-05	8.87627e-07	-	-	4.17519e-06	0.00763045	-	-	-	-	-	-	-	-	0.00183597	4.63784e-05	-	-	-	-	-	-	-	-	-	-	-	-	-	-	-	-	-	-	-	-	-
	GO	GO:0042886 amide transport			0.0475262	-	-	-	-	0.0112811	-	-	0.0097253	-	0.0410624	-	-	-	-	-	-	-	-	-	-	-	-	-	-	-	-	-	-	-	0.0134847	-	-	-	0.00400147	-	-	-	-	-	-	-	-	-	-
	GO	GO:0042921 glucocorticoid receptor signaling pathway			-	-	-	-	-	-	-	-	-	-	-	-	-	-	-	-	-	-	-	-	-	-	-	-	-	0.0429919	-	-	-	-	-	-	-	-	-	-	-	-	-	-	-	-	-	-	-
	GO	GO:0042953 lipoprotein transport			-	-	-	-	-	-	-	-	-	-	-	-	-	-	-	-	-	-	-	-	-	-	-	-	-	-	0.00710801	-	-	-	0.00767357	-	-	-	0.00331792	-	-	-	-	-	-	-	-	-	-
	GO	GO:0042981 reg. of apoptotic proc.			-	-	0.0427436	-	-	-	-	-	-	0.031727	-	-	0.00146255	-	-	-	-	0.00915535	-	-	-	-	0.00194759	1.99077e-05	0.0421875	-	-	-	0.0073247	0.00147962	-	-	5.626e-08	0.000834168	-	-	-	-	-	-	2.83054e-05	-	-	-	1.09039e-07
	GO	GO:0043009 chordate embryonic development			-	-	-	-	-	-	-	-	-	-	0.00987299	-	-	-	-	-	-	0.00907607	-	-	-	-	-	-	-	-	-	-	-	-	-	-	-	-	-	-	-	-	-	-	0.0108892	-	-	-	-
	GO	GO:0043010 camera-type eye development			0.0283652	-	0.0265496	-	-	-	-	-	-	-	-	-	-	-	-	-	-	0.00361554	-	0.0293128	-	-	-	-	-	-	-	-	0.00539338	-	-	-	-	0.0171439	-	-	-	-	-	-	0.00196432	-	-	-	-
	GO	GO:0043029 T cell homeostasis			-	-	-	-	-	-	-	-	-	-	-	-	-	-	-	-	-	-	-	-	-	-	-	0.0163488	-	-	-	-	-	-	-	-	-	-	-	-	-	-	-	-	-	-	-	-	-
	GO	GO:0043030 reg. of macrophage activation			-	-	-	-	-	-	-	-	-	-	-	-	-	-	-	-	-	-	-	-	-	-	-	-	-	-	-	-	0.0129978	0.00080007	-	-	0.000154134	0.00247966	-	-	-	-	-	-	-	-	-	-	0.000569633
	GO	GO:0043032 positive reg. of macrophage activation			-	-	-	-	-	-	-	-	-	-	-	-	-	0.0133903	-	-	-	-	-	-	-	-	-	0.0150433	-	-	-	-	-	0.0089358	-	-	0.000543084	0.0201368	-	-	-	-	-	-	-	-	-	-	-
	GO	GO:0043043 peptide biosynthetic proc.			-	1.14399e-16	-	-	-	-	-	-	-	8.24862e-23	-	-	-	1.12309e-05	-	-	-	-	-	-	-	-	-	1.09654e-19	-	-	-	-	-	-	-	-	-	-	-	-	-	-	-	-	-	-	-	-	-
	GO	GO:0043062 extracellular structure organization			-	-	1.40098e-06	4.57784e-05	-	-	0.000209557	0.0156799	-	-	2.30244e-09	8.86606e-06	-	-	-	-	-	8.54285e-06	-	0.000117522	-	-	-	-	-	-	-	-	2.87192e-11	0.00147962	-	-	9.14692e-11	4.28166e-07	-	-	-	-	-	-	1.85934e-17	-	-	-	1.66177e-17
	GO	GO:0043065 positive reg. of apoptotic proc.			-	-	-	-	-	-	-	-	-	-	-	-	0.00333745	-	-	-	-	-	-	-	-	-	0.00245715	0.000405323	-	-	-	-	-	-	-	-	0.00420627	-	-	-	-	-	-	-	0.000136536	-	-	-	1.32988e-05
	GO	GO:0043066 negative reg. of apoptotic proc.			-	-	0.0208735	-	-	-	0.000843179	-	-	0.0260915	-	-	-	-	-	-	-	-	-	-	-	-	-	0.000308455	-	-	-	-	0.0141808	0.00455456	-	-	6.78031e-07	0.000643567	-	-	-	-	-	-	0.00387063	-	-	-	3.21837e-05
	GO	GO:0043067 reg. of programmed cell death			-	-	-	-	-	-	-	-	-	0.0159963	-	-	0.000708118	-	-	-	-	0.00955578	-	-	-	-	0.00140267	8.25451e-06	-	-	-	-	0.00703734	0.00210997	-	-	2.80845e-08	0.000607564	-	-	-	-	-	-	2.78088e-05	-	-	-	1.41917e-07
	GO	GO:0043068 positive reg. of programmed cell death			-	-	-	-	-	-	-	-	-	-	-	-	-	-	-	-	-	-	-	-	-	-	0.00116513	4.7781e-05	-	-	-	-	-	-	-	-	-	-	-	-	-	-	-	-	0.000206918	-	-	-	2.33267e-05
	GO	GO:0043069 negative reg. of programmed cell death			-	-	0.0285588	-	-	-	0.000187326	-	-	0.014275	-	-	-	-	-	-	-	-	-	-	-	-	-	0.000257723	-	-	-	-	0.0110306	0.00622708	-	-	1.86311e-07	0.000368035	-	-	-	-	-	-	0.0030407	-	-	-	3.21837e-05
	GO	GO:0043085 positive reg. of catalytic activity			-	-	-	0.0141689	-	-	-	-	-	-	-	0.022868	-	-	-	-	-	-	-	0.0137823	-	-	0.0103252	0.000395292	-	-	-	-	0.0169874	0.012038	-	-	0.00056239	0.0122038	-	-	-	-	-	-	-	-	-	-	0.000164569
	GO	GO:0043087 reg. of GTPase activity			-	-	-	9.89878e-05	-	-	-	-	-	-	-	0.00106153	-	-	-	-	-	0.00623454	-	0.00224851	-	-	-	-	-	-	-	-	0.00157424	-	-	-	-	-	-	-	-	-	-	-	-	-	-	-	-
	GO	GO:0043090 amino acid import			0.0235698	-	-	-	0.0194914	-	-	-	-	-	-	-	-	-	-	-	-	-	-	-	-	-	-	-	-	-	-	-	-	-	-	-	-	-	-	-	-	-	-	-	-	-	-	-	-
	GO	GO:0043114 reg. of vascular permeability			-	-	0.0148725	-	-	-	-	-	-	-	-	-	-	-	-	-	-	0.0056441	-	-	-	-	-	-	-	-	-	-	-	-	-	-	-	-	-	-	-	-	-	-	-	-	-	-	-
	GO	GO:0043117 positive reg. of vascular permeability			-	-	0.00564132	-	-	-	-	-	-	-	-	-	-	-	-	-	-	-	-	-	-	-	-	-	-	-	-	-	-	-	-	-	-	-	-	-	-	-	-	-	-	-	-	-	-
	GO	GO:0043122 reg. of I-kappaB kinase/NF-kappaB signaling			-	-	-	-	-	-	-	-	-	-	-	-	0.00128441	-	-	-	-	-	-	-	-	-	0.00673714	-	-	-	-	-	-	-	-	-	-	-	-	-	-	-	-	-	-	-	-	-	-
	GO	GO:0043123 positive reg. of I-kappaB kinase/NF-kappaB signaling			-	-	-	-	-	-	-	-	-	-	-	-	-	-	-	-	-	-	-	-	-	-	0.0176565	-	-	-	-	-	-	-	-	-	-	-	-	-	-	-	-	-	-	-	-	-	-
	GO	GO:0043124 negative reg. of I-kappaB kinase/NF-kappaB signaling			-	-	-	-	-	-	-	-	-	-	-	-	-	-	-	-	-	0.0108371	-	-	-	-	-	-	-	-	-	-	-	-	-	-	-	-	-	-	-	-	-	-	-	-	-	-	-
	GO	GO:0043129 surfactant homeostasis			-	-	-	-	-	-	0.00544629	-	-	-	-	-	-	-	-	-	-	-	-	-	-	-	-	-	-	-	-	-	-	-	-	-	-	-	-	-	-	-	-	-	-	-	-	-	-
	GO	GO:0043200 response to amino acid			-	-	0.0333197	-	-	-	-	-	-	-	-	-	-	-	-	-	-	-	-	-	-	-	-	-	-	-	-	-	0.01983	-	-	-	-	-	-	-	-	-	-	-	0.000360981	-	-	-	-
	GO	GO:0043207 response to external biotic stimulus			2.15921e-15	2.8498e-12	-	-	-	8.49828e-05	-	-	1.50327e-18	3.69427e-21	-	-	1.21649e-51	4.66714e-12	-	-	0.00966815	-	-	-	-	-	9.20599e-41	-	-	-	-	-	0.00208395	0.0400357	-	-	1.24647e-10	6.37125e-05	-	-	7.1551e-09	-	-	-	-	-	-	-	0.000695655
	GO	GO:0043217 myelin maintenance			-	-	-	-	-	-	-	-	-	-	-	-	-	-	-	-	-	-	-	-	-	-	-	-	-	-	-	-	-	-	-	-	-	-	0.0343843	-	-	-	-	-	-	-	-	-	-
	GO	GO:0043269 reg. of ion transport			0.0135777	0.0107947	-	-	-	-	-	-	0.0410435	-	-	-	0.0116126	-	-	-	-	-	-	-	-	-	-	-	-	-	-	-	0.0167143	-	-	-	0.000286969	-	-	-	-	-	-	-	-	-	-	-	-
	GO	GO:0043270 positive reg. of ion transport			-	-	-	-	-	-	-	-	-	-	-	-	-	-	-	-	-	-	-	-	-	-	-	-	-	-	-	-	-	-	-	-	-	-	0.017185	-	-	-	-	-	-	-	-	-	-
	GO	GO:0043277 apoptotic cell clearance			-	-	-	-	-	-	-	-	-	-	-	-	-	-	-	-	-	-	-	-	-	-	-	-	-	-	-	-	-	0.0455934	0.0334607	0.0120571	-	-	-	-	-	-	-	-	-	-	-	-	0.000569633
	GO	GO:0043280 positive reg. of cysteine-type endopeptidase activity involved in apo			-	-	-	-	-	-	0.0491961	-	-	-	-	-	-	-	-	-	-	-	-	-	-	-	-	-	-	-	-	-	-	0.0252496	-	-	-	-	-	-	-	-	-	-	-	-	-	-	-
	GO	GO:0043280 positive reg. of cysteine-type endopeptidase activity involved in apoptotic proc.			-	-	-	-	-	-	-	-	-	-	-	-	-	-	-	-	-	-	-	-	-	-	0.00609328	-	-	-	-	-	-	-	-	-	-	-	-	-	-	-	-	-	0.00478717	-	-	-	-
	GO	GO:0043281 reg. of cysteine-type endopeptidase activity involved in apoptotic pr			-	-	-	-	-	-	-	-	-	-	-	-	-	-	-	-	-	-	-	-	-	-	-	-	-	-	-	-	-	0.0361892	-	-	-	-	-	-	-	-	-	-	-	-	-	-	-
	GO	GO:0043299 leukocyte degranulation			-	-	-	-	-	-	-	-	-	0.0426633	-	-	-	-	-	-	-	-	-	-	-	-	-	-	-	-	-	-	0.000419958	0.00319061	-	-	1.59172e-06	0.000848525	-	-	-	-	-	-	-	-	-	-	0.00084043
	GO	GO:0043300 reg. of leukocyte degranulation			-	-	-	-	-	-	-	-	-	-	-	-	-	-	-	-	-	-	-	-	-	-	-	-	-	-	-	-	-	0.0471717	-	-	0.00109318	0.0144259	-	-	-	-	-	-	-	-	-	-	-
	GO	GO:0043303 mast cell degranulation			-	-	-	-	-	-	-	-	-	-	-	-	-	-	-	-	-	-	-	-	-	-	-	-	-	-	-	-	0.00201607	0.0395494	-	-	7.69304e-05	0.00165109	-	-	-	-	-	-	-	-	-	-	-
	GO	GO:0043304 reg. of mast cell degranulation			-	-	-	-	-	-	-	-	-	-	-	-	-	-	-	-	-	-	-	-	-	-	-	-	-	-	-	-	-	0.0228519	-	-	0.00164135	0.00260304	-	-	-	-	-	-	-	-	-	-	-
	GO	GO:0043330 response to exogenous dsRNA			-	-	-	-	-	-	-	-	-	-	-	-	0.00249646	-	-	-	-	-	-	-	-	-	0.0310689	-	-	-	-	-	-	-	-	-	-	-	-	-	-	-	-	-	-	-	-	-	-
	GO	GO:0043331 response to dsRNA			-	-	-	-	-	-	-	-	-	-	-	-	0.0046743	-	-	-	-	-	-	-	-	-	0.0434711	-	-	-	-	-	-	-	-	-	-	-	-	-	-	-	-	-	-	-	-	-	-
	GO	GO:0043367 CD4-positive alpha-beta T cell differentiation			-	-	-	-	-	-	-	-	-	-	-	-	0.000153233	-	-	-	-	-	-	-	-	-	-	0.00675809	-	-	-	-	-	-	-	-	-	-	-	-	-	-	-	-	-	-	-	-	-
	GO	GO:0043368 positive T cell selection			-	-	-	-	-	-	-	-	-	-	-	-	-	-	-	-	-	-	-	-	-	-	-	0.020764	-	-	-	-	-	-	-	-	-	-	-	-	-	-	-	-	-	-	-	-	-
	GO	GO:0043370 reg. of CD4-positive alpha-beta T cell differentiation			-	-	-	-	-	-	-	-	-	-	-	-	0.000254573	-	-	-	-	-	-	-	-	-	-	-	-	-	-	-	-	-	-	-	-	-	-	-	-	-	-	-	-	-	-	-	-
	GO	GO:0043372 positive reg. of CD4-positive alpha-beta T cell differentiation			-	-	-	-	-	-	-	-	-	-	-	-	0.00167798	-	-	-	-	-	-	-	-	-	0.00287096	-	-	-	-	-	-	-	-	-	-	-	-	-	-	-	-	-	-	-	-	-	-
	GO	GO:0043406 positive reg. of MAP kinase activity			-	-	-	-	-	-	0.0484143	-	-	-	-	-	-	-	-	-	-	-	-	-	-	-	-	-	-	-	-	-	-	-	-	-	-	0.0297375	-	-	-	-	-	-	-	-	-	-	-
	GO	GO:0043407 negative reg. of MAP kinase activity			-	-	-	-	-	-	-	-	-	-	-	-	-	-	-	-	-	-	-	-	-	-	-	-	-	-	0.0215096	-	-	-	-	-	-	-	-	-	-	-	-	-	-	-	-	-	-
	GO	GO:0043408 reg. of MAPK cascade			-	-	-	0.000882399	-	-	-	-	-	-	-	0.0204184	-	-	-	-	-	0.00261573	-	0.00913133	-	-	0.0474983	-	-	-	-	-	0.000468358	0.0152548	-	-	3.6497e-05	0.00026461	-	-	-	-	-	-	0.00021009	-	-	-	1.63367e-05
	GO	GO:0043410 positive reg. of MAPK cascade			-	-	-	0.0132241	-	-	0.000187326	-	-	-	-	-	0.00962827	-	-	-	-	0.00684045	-	0.00348973	-	-	-	0.0110189	-	-	-	-	0.00123685	0.0442285	-	-	0.000180767	0.00135688	-	-	-	-	-	-	0.000404768	-	-	-	3.88493e-06
	GO	GO:0043412 macromolecule modification			-	-	-	0.00346401	-	-	0.00561818	-	-	-	-	0.000792009	-	-	-	-	-	-	-	-	-	-	-	-	-	-	-	-	-	-	-	-	-	-	-	-	-	-	-	-	-	-	-	-	-
	GO	GO:0043413 macromolecule glycosylation			-	-	-	-	-	-	-	-	-	-	-	0.00189164	-	-	-	-	-	-	-	-	-	-	-	-	-	-	-	-	-	-	-	-	-	-	-	-	-	-	-	-	-	-	-	-	-
	GO	GO:0043433 negative reg. of DNA-binding transcription factor activity			-	-	-	-	-	-	-	-	-	-	-	-	0.00625336	-	-	-	-	-	-	-	-	-	-	-	-	-	-	-	-	-	-	-	-	-	-	-	-	-	-	-	-	-	-	-	-
	GO	GO:0043436 oxoacid metabolic proc.			-	-	-	-	-	-	-	-	-	-	-	-	-	-	-	-	-	-	-	-	-	-	-	-	-	-	0.0276831	-	-	-	5.60894e-05	-	-	-	1.08317e-14	9.43496e-15	-	-	6.97219e-08	3.03833e-05	-	-	-	-	-
	GO	GO:0043465 reg. of fermentation			-	-	-	-	-	-	-	-	-	-	-	-	-	-	-	-	-	-	-	-	-	-	-	-	-	-	-	-	-	-	-	-	-	-	-	-	-	-	-	-	-	-	-	-	-
	GO	GO:0043473 pigmentation			-	-	0.0151141	-	-	-	0.00738513	-	-	-	-	-	-	-	-	-	-	-	-	-	-	-	-	-	-	-	-	-	-	-	-	-	-	-	-	-	-	-	-	-	-	-	-	-	-
	GO	GO:0043491 protein kinase B signaling			-	-	-	-	-	-	-	-	-	-	-	-	-	-	-	-	-	-	-	-	-	-	-	-	-	-	-	-	0.00364638	-	-	-	-	0.0121102	-	-	-	-	-	-	-	-	-	-	-
	GO	GO:0043523 reg. of neuron apoptotic proc.			-	-	0.00564132	-	-	-	-	-	-	-	-	-	-	-	-	-	-	-	-	-	-	-	-	-	-	-	-	-	-	-	-	-	-	-	-	-	-	-	-	-	-	-	-	-	-
	GO	GO:0043524 negative reg. of neuron apoptotic proc.			-	-	0.0041531	-	-	-	-	-	-	-	-	-	-	-	-	-	-	-	-	-	-	-	-	-	-	-	-	-	-	-	-	-	-	-	-	-	-	-	-	-	-	-	-	-	-
	GO	GO:0043534 blood vessel endothelial cell migration			-	-	0.00849192	0.000518121	-	-	0.00106636	-	-	-	0.00114773	0.000220902	-	-	-	-	-	0.000370952	-	9.68712e-05	-	-	-	-	-	-	-	-	-	-	-	-	-	-	-	-	-	-	-	-	0.000209177	-	-	-	-
	GO	GO:0043535 reg. of blood vessel endothelial cell migration			-	-	0.0312966	0.0188474	-	-	-	-	-	-	0.0110568	0.00502179	-	-	-	-	-	0.00635173	-	0.00264607	-	-	-	-	-	-	-	-	-	-	-	-	-	-	-	-	-	-	-	-	0.000132637	-	-	-	-
	GO	GO:0043536 positive reg. of blood vessel endothelial cell migration			-	-	-	-	-	-	6.79605e-05	-	-	-	-	-	-	-	-	-	-	-	-	-	-	-	-	-	-	-	-	-	-	-	-	-	-	-	-	-	-	-	-	-	0.000479191	-	-	-	-
	GO	GO:0043542 endothelial cell migration			-	-	3.76367e-06	1.28084e-07	-	-	5.91338e-06	-	-	-	1.05491e-05	1.24351e-05	-	-	-	-	-	5.91436e-08	-	2.95437e-06	-	-	-	-	-	-	-	-	0.000173879	0.000902749	-	-	1.36895e-05	0.0465811	-	-	-	-	-	-	3.47911e-09	-	-	-	1.24807e-06
	GO	GO:0043545 molybdopterin cofactor metabolic proc.			-	-	-	-	-	-	-	-	-	-	-	-	-	-	-	-	-	-	-	-	-	-	-	-	-	-	-	-	-	-	-	-	-	-	-	-	-	-	0.0390127	-	-	-	-	-	-
	GO	GO:0043547 positive reg. of GTPase activity			-	-	-	-	-	-	-	-	-	-	-	-	-	-	-	-	-	-	-	-	-	-	-	-	-	-	-	-	0.00432352	-	-	-	-	-	-	-	-	-	-	-	-	-	-	-	-
	GO	GO:0043549 reg. of kinase activity			-	-	-	0.0178924	-	-	-	-	-	-	-	-	-	-	-	-	-	-	-	0.0267661	-	-	-	-	-	-	-	-	-	-	-	-	0.000629583	-	-	-	-	-	-	-	-	-	-	-	-
	GO	GO:0043583 ear development			-	-	-	-	-	-	-	-	-	-	-	-	-	-	-	-	-	-	-	-	-	-	-	-	-	-	-	-	0.00197211	0.0200771	-	-	-	0.0469106	-	-	-	-	-	-	-	-	-	-	-
	GO	GO:0043584 nose development			-	-	-	-	-	-	-	-	-	-	-	-	-	-	-	-	-	-	-	-	-	-	-	-	-	0.0482007	-	-	-	-	-	-	-	-	-	-	-	-	-	-	-	-	-	-	-
	GO	GO:0043589 skin morphogenesis			-	-	-	-	-	-	-	-	-	-	0.03638	-	-	-	-	-	-	-	-	-	-	-	-	-	-	-	-	-	-	-	-	-	-	-	-	-	-	-	-	-	-	-	-	-	-
	GO	GO:0043603 cellular amide metabolic proc.			-	6.32823e-12	-	-	-	-	-	-	-	1.93948e-19	-	-	-	0.00190866	-	-	-	-	-	-	-	-	-	1.27748e-17	-	-	-	-	-	-	-	-	-	-	-	-	-	-	-	-	-	-	-	-	-
	GO	GO:0043604 amide biosynthetic proc.			-	3.46928e-14	-	-	-	-	-	-	-	1.45959e-20	-	-	-	8.74621e-05	-	-	-	-	-	-	-	-	-	1.24009e-18	-	-	-	-	-	-	-	-	-	-	-	-	-	-	-	-	-	-	-	-	-
	GO	GO:0043616 keratinocyte proliferation			-	-	-	-	-	-	0.0288915	-	-	-	-	-	-	-	-	-	-	-	-	-	-	-	-	-	-	-	-	-	-	-	-	-	-	-	-	-	-	-	-	-	-	-	-	-	-
	GO	GO:0043648 dicarboxylic acid metabolic proc.			-	-	-	-	-	-	-	-	-	-	-	-	-	-	-	-	-	-	-	-	-	-	-	-	-	-	-	-	-	-	-	-	-	-	-	-	-	-	-	0.0359647	-	-	-	-	-
	GO	GO:0043903 reg. of biological proc. involved in symbiotic interaction			-	-	-	-	-	-	-	-	-	-	-	-	-	-	-	-	-	-	-	-	-	-	-	-	-	-	-	-	-	-	0.0179532	-	-	-	-	-	-	-	-	-	-	-	-	-	-
	GO	GO:0043931 ossification involved in bone maturation			-	-	-	-	-	-	-	-	-	-	-	-	-	-	-	-	-	-	-	-	-	-	-	-	-	-	-	-	0.0205165	-	-	-	-	0.00644603	-	-	-	-	-	-	-	-	-	-	-
	GO	GO:0043949 reg. of cAMP-mediated signaling			-	-	-	-	-	-	-	-	-	-	-	-	-	-	-	-	-	0.00865118	-	-	-	-	-	-	-	-	-	-	-	-	-	-	-	-	-	-	-	-	-	-	-	-	-	-	-
	GO	GO:0043951 negative reg. of cAMP-mediated signaling			-	-	0.0407038	-	-	-	-	-	-	-	-	-	-	-	-	-	-	0.00167979	-	-	-	-	-	-	-	-	-	-	-	-	-	-	-	-	-	-	-	-	-	-	-	-	-	-	-
	GO	GO:0044057 reg. of system proc.			-	-	-	0.000116965	-	-	0.0339462	-	-	-	-	0.0275771	-	-	-	-	-	3.59709e-05	-	0.00121181	-	-	-	-	-	-	-	-	0.000316984	-	0.00305618	0.00725323	3.09819e-06	0.00023731	0.00852047	-	-	-	-	-	-	-	-	-	-
	GO	GO:0044058 reg. of digestive system proc.			-	-	-	-	-	-	-	-	-	-	-	-	-	-	-	-	-	-	-	-	-	-	-	-	-	-	0.00379706	-	-	-	0.00240195	0.0389712	-	-	0.0004725	0.0175588	-	-	-	-	-	-	-	-	-
	GO	GO:0044087 reg. of cellular component biogenesis			-	-	-	-	-	-	-	-	-	-	-	0.0152032	-	-	-	-	-	-	-	0.0144187	-	-	-	-	-	-	-	-	-	-	-	-	-	-	-	-	-	-	-	-	-	-	-	-	0.000400948
	GO	GO:0044092 negative reg. of molecular function			-	-	-	-	-	-	-	-	-	-	-	-	0.00155649	-	-	-	-	-	-	-	-	-	0.0420676	-	-	-	-	-	-	-	-	-	-	-	-	-	-	-	-	-	-	-	-	-	-
	GO	GO:0044093 positive reg. of molecular function			-	-	-	9.71035e-05	-	-	-	-	-	-	-	0.000466691	0.00691661	-	-	-	-	0.00963498	-	0.00108325	-	-	0.0121653	5.54621e-05	-	-	-	-	0.00796499	0.0200771	-	-	6.24003e-05	0.0103184	-	-	-	-	-	-	-	-	-	-	9.02105e-05
	GO	GO:0044106 cellular amine metabolic proc.			-	-	-	-	-	0.0368951	-	-	-	-	-	-	-	-	-	-	-	-	-	-	-	-	-	-	-	-	-	-	-	-	-	-	-	-	-	-	-	-	-	-	-	-	-	-	-
	GO	GO:0044241 lipid digestion			-	-	-	-	-	-	-	-	-	-	-	-	-	-	-	-	-	-	-	-	-	-	-	-	-	-	0.014423	-	-	-	0.000284513	0.0173243	-	-	0.000194077	0.00309676	-	-	0.0292064	-	-	-	-	-	-
	GO	GO:0044242 cellular lipid catabolic proc.			-	-	-	-	-	-	-	-	-	-	-	-	-	-	-	-	-	-	-	-	-	-	-	-	-	-	0.0499615	-	-	-	1.18512e-06	-	-	-	8.92163e-15	4.49365e-08	-	-	0.0107362	0.0225287	-	-	-	-	-
	GO	GO:0044247 cellular polysaccharide catabolic proc.			-	-	-	-	-	-	-	-	-	-	-	-	-	-	-	-	-	-	-	-	-	-	-	-	-	-	-	-	-	0.0465141	-	-	-	-	-	-	-	-	-	-	-	-	-	-	-
	GO	GO:0044248 cellular catabolic proc.			-	-	-	-	-	-	-	-	-	-	-	-	-	-	-	-	-	-	-	-	-	-	-	-	-	-	-	-	-	-	0.00501446	-	-	-	6.33936e-05	0.00736938	-	-	-	-	-	-	-	-	-
	GO	GO:0044249 cellular biosynthetic proc.			-	-	-	-	-	-	-	-	-	-	-	-	-	-	-	-	-	-	-	-	-	-	-	0.00165004	-	-	-	-	-	-	-	-	-	-	-	-	-	-	-	-	-	-	-	-	-
	GO	GO:0044255 cellular lipid metabolic proc.			-	-	-	0.0177494	-	-	-	-	-	-	-	0.00716216	-	-	-	-	-	-	-	-	-	-	-	-	-	-	6.08448e-10	-	-	-	1.03144e-17	0.00131107	-	-	2.23218e-28	9.36518e-20	-	-	0.0013681	0.0131828	-	-	0.0458867	-	-
	GO	GO:0044260 cellular macromolecule metabolic proc.			-	-	-	-	-	-	0.0339462	-	-	-	-	-	-	-	-	-	-	-	-	-	-	-	-	2.50492e-05	-	-	-	-	-	-	-	-	-	-	-	-	-	-	-	-	-	-	-	-	-
	GO	GO:0044264 cellular polysaccharide metabolic proc.			-	-	-	-	-	-	-	-	-	-	0.03638	-	-	-	-	-	-	-	-	-	-	-	-	-	-	-	-	-	-	-	-	-	-	-	-	-	-	-	-	-	-	-	-	-	-
	GO	GO:0044267 cellular protein metabolic proc.			-	-	-	-	-	-	0.00856871	-	-	-	-	-	-	-	-	-	-	-	-	-	-	-	-	0.000524769	-	-	-	-	-	-	-	-	-	-	-	-	-	-	-	-	-	-	-	-	-
	GO	GO:0044271 cellular nitrogen compound biosynthetic proc.			-	-	-	-	-	-	-	-	-	0.000250026	-	-	-	-	-	-	-	-	-	-	-	-	-	1.00716e-05	-	-	-	-	-	-	-	-	-	-	-	-	-	-	-	-	-	-	-	-	-
	GO	GO:0044281 small molecule metabolic proc.			-	-	-	-	-	-	-	-	-	-	-	-	-	-	-	-	-	-	-	-	-	-	-	-	-	-	8.7499e-08	-	-	-	2.19884e-15	0.00158477	-	-	3.79195e-31	2.4883e-25	-	-	5.08346e-12	3.03833e-05	-	-	-	-	-
	GO	GO:0044282 small molecule catabolic proc.			-	-	-	-	-	-	-	-	-	-	-	-	-	-	-	-	-	-	-	-	-	-	-	-	-	-	-	-	-	-	7.32841e-05	-	-	-	3.30461e-12	6.74324e-11	0.000335604	-	1.29017e-07	8.74094e-05	-	-	-	-	-
	GO	GO:0044283 small molecule biosynthetic proc.			-	-	-	-	-	-	-	-	-	-	-	-	-	-	-	-	-	-	-	-	-	-	-	-	-	-	-	-	-	-	-	0.0173243	-	-	5.42506e-07	0.00082284	-	-	0.0326522	0.0314717	-	-	-	-	-
	GO	GO:0044319 wound healing spreading of cells			-	-	-	-	-	-	-	-	-	-	-	-	-	-	-	-	-	-	-	-	-	-	-	-	-	-	-	-	-	-	-	-	-	-	-	-	-	-	-	-	0.000222702	-	-	-	-
	GO	GO:0044344 cellular response to fibroblast growth factor stimulus			-	-	-	-	-	-	-	-	-	-	0.0187531	-	-	-	-	-	-	-	-	-	-	-	-	-	-	-	-	-	-	-	-	-	-	-	-	-	-	-	-	-	-	-	-	-	-
	GO	GO:0044409 entry into host			-	-	-	-	-	-	-	-	-	-	-	-	-	-	-	-	-	-	-	0.00718084	-	-	-	-	-	-	-	-	-	-	0.00622001	-	-	-	-	-	-	-	-	-	-	-	-	-	-
	GO	GO:0044419 biological proc. involved in interspecies interaction between organisms			6.10429e-12	3.18941e-10	-	-	-	0.000131667	0.045959	-	2.29248e-15	1.04987e-18	-	-	-	-	-	-	-	-	-	-	-	-	-	-	4.59579e-09	0.0107221	-	-	0.00345227	0.0303398	0.0195343	-	1.79977e-09	5.59679e-05	-	-	-	-	-	-	-	-	-	-	-
	GO	GO:0044419 biological proc. involved in interspecies interaction between organisms			-	-	-	-	-	-	-	-	-	-	-	-	5.75805e-47	6.01851e-10	-	-	0.0145438	-	-	-	-	-	1.30369e-37	6.09202e-24	-	-	-	-	-	-	-	-	-	-	-	-	7.23942e-08	-	-	-	0.00593477	-	-	-	0.000414984
	GO	GO:0044539 long-chain fatty acid import into cell			-	-	-	-	-	-	-	-	-	-	-	-	-	-	-	-	-	-	-	-	-	-	-	-	-	-	0.0126425	-	-	-	0.0184187	-	-	-	-	0.0197206	-	-	0.026569	-	-	-	-	-	-
	GO	GO:0044546 NLRP3 inflammasome complex assembly			-	-	-	-	-	-	-	-	-	-	-	-	0.00576151	-	-	-	-	-	-	-	-	-	0.0136274	-	-	-	-	-	-	-	-	-	-	-	-	-	-	-	-	-	-	-	-	-	-
	GO	GO:0044703 multi-organism reproductive proc.			-	-	-	-	-	-	-	-	-	-	-	-	-	-	-	-	-	-	-	-	-	-	-	-	-	-	-	-	-	-	-	-	-	0.00837664	-	-	-	-	-	-	-	-	-	-	-
	GO	GO:0044706 multi-multicellular organism proc.			-	-	-	-	-	-	-	-	-	-	-	-	-	-	-	-	-	-	-	-	-	-	-	-	-	-	-	-	-	-	-	-	-	0.0200614	-	-	-	-	-	-	-	-	-	-	-
	GO	GO:0044770 cell cycle phase transition			-	-	-	-	-	-	-	-	-	-	-	-	-	-	-	-	-	-	-	-	-	-	-	0.00933101	-	-	-	-	-	-	-	-	-	-	-	-	-	-	-	-	-	-	-	-	-
	GO	GO:0044772 mitotic cell cycle phase transition			-	-	-	-	-	-	-	0.0271125	-	-	-	-	-	-	-	-	-	-	-	-	-	-	-	0.00185484	-	-	-	-	-	-	-	-	-	-	-	-	-	-	-	-	-	-	-	-	-
	GO	GO:0044849 estrous cycle			-	-	-	-	-	-	-	-	-	-	-	-	-	-	-	-	-	-	-	-	-	-	0.00641695	-	-	-	-	-	-	-	-	-	-	-	-	-	-	-	-	-	-	-	-	-	-
	GO	GO:0044854 plasma membrane raft assembly			-	-	-	-	-	-	-	-	-	-	-	-	-	-	-	-	-	-	-	0.0116684	-	-	-	-	-	-	-	-	-	-	-	-	-	-	-	-	-	-	-	-	-	-	-	-	-
	GO	GO:0044857 plasma membrane raft organization			-	-	-	-	-	-	-	-	-	-	-	-	-	-	-	-	-	-	-	0.032579	-	-	-	-	-	-	-	-	-	-	-	-	-	-	-	-	-	-	-	-	-	-	-	-	-
	GO	GO:0044872 lipoprotein localization			-	-	-	-	-	-	-	-	-	-	-	-	-	-	-	-	-	-	-	-	-	-	-	-	-	-	0.00862851	-	-	-	0.0106367	-	-	-	0.00486793	-	-	-	-	-	-	-	-	-	-
	GO	GO:0045017 glycerolipid biosynthetic proc.			-	-	-	-	-	-	-	-	-	-	-	-	-	-	-	-	-	-	-	-	-	-	-	-	-	-	0.0162842	-	-	-	0.00221924	-	-	-	0.0197746	0.0449358	-	-	-	-	-	-	-	-	-
	GO	GO:0045055 regulated exocytosis			-	-	-	-	-	-	-	-	-	-	-	-	-	-	-	-	-	-	-	-	-	-	-	-	-	-	-	-	0.000320648	0.0247237	-	-	0.00010922	0.011579	-	-	-	-	-	-	-	-	-	-	-
	GO	GO:0045058 T cell selection			-	-	-	-	-	-	-	-	-	-	-	-	0.00357634	-	-	-	-	-	-	-	-	-	-	0.000965874	-	-	-	-	-	-	-	-	-	-	-	-	-	-	-	-	-	-	-	-	-
	GO	GO:0045060 negative thymic T cell selection			-	-	-	-	-	-	-	-	-	-	-	-	-	-	-	-	-	-	-	-	-	-	-	0.010488	-	-	-	-	-	-	-	-	-	-	-	-	-	-	-	-	-	-	-	-	-
	GO	GO:0045061 thymic T cell selection			-	-	-	-	-	-	-	-	-	-	-	-	-	-	-	-	-	-	-	-	-	-	-	0.00690912	-	-	-	-	-	-	-	-	-	-	-	-	-	-	-	-	-	-	-	-	-
	GO	GO:0045066 regulatory T cell differentiation			-	-	-	-	-	-	-	-	-	-	-	-	-	-	-	-	-	-	-	-	-	-	0.0310689	0.00214765	-	-	-	-	-	-	-	-	-	-	-	-	-	-	-	-	-	-	-	-	-
	GO	GO:0045069 reg. of viral genome replication			-	-	-	-	-	-	-	-	-	0.0484307	-	-	0.000339336	-	-	-	-	-	-	-	-	-	0.00109754	-	0.0264591	-	-	-	-	-	-	-	-	-	-	-	0.0319262	-	-	-	-	-	-	-	-
	GO	GO:0045071 negative reg. of viral genome replication			-	-	-	-	-	-	-	-	-	0.0451235	-	-	5.12144e-05	-	-	-	-	-	-	-	-	-	0.000600551	-	0.0133081	-	-	-	-	-	-	-	-	-	-	-	0.04412	-	-	-	-	-	-	-	-
	GO	GO:0045087 innate immune response			4.4655e-10	1.33775e-08	-	-	-	0.0399153	-	-	2.16466e-09	2.33979e-12	-	-	2.52339e-26	1.6461e-07	-	-	-	-	-	-	-	-	4.28898e-19	2.66538e-17	6.58683e-06	-	-	-	-	-	-	-	6.71859e-06	0.0172891	-	-	9.46758e-05	-	-	-	-	-	-	-	-
	GO	GO:0045088 reg. of innate immune response			2.8468e-06	8.66946e-07	-	-	-	-	-	-	1.77387e-05	1.90117e-07	-	-	5.72592e-19	9.09558e-07	-	-	-	-	-	-	-	-	2.42681e-12	3.80783e-11	0.00692545	-	-	-	-	-	-	-	0.00251505	-	-	-	0.00203446	-	-	-	-	-	-	-	-
	GO	GO:0045089 positive reg. of innate immune response			0.00300586	0.000206892	-	-	-	-	-	-	0.0358237	4.71817e-05	-	-	8.57619e-10	0.000203874	-	-	-	-	-	-	-	-	9.49531e-06	4.13668e-07	-	-	-	-	-	-	-	-	-	-	-	-	-	-	-	-	-	-	-	-	-
	GO	GO:0045112 integrin biosynthetic proc.			-	-	-	-	-	-	-	-	-	-	-	-	-	-	-	-	-	-	-	-	-	-	-	-	-	-	-	-	-	0.0260305	-	-	-	-	-	-	-	-	-	-	-	-	-	-	-
	GO	GO:0045113 reg. of integrin biosynthetic proc.			-	-	-	-	-	-	-	-	-	-	-	-	-	-	-	-	-	-	-	-	-	-	-	-	-	-	-	-	-	0.0200771	-	-	-	-	-	-	-	-	-	-	-	-	-	-	-
	GO	GO:0045132 meiotic chromosome segregation			-	-	-	-	0.0238683	-	-	-	-	-	-	-	-	-	-	-	-	-	-	-	-	-	-	-	-	-	-	-	-	-	-	-	-	-	-	-	-	-	-	-	-	-	-	-	-
	GO	GO:0045165 cell fate commitment			-	-	-	0.0192508	-	-	-	-	-	-	-	-	-	-	-	-	-	-	-	-	-	-	-	-	-	-	-	-	0.0184793	-	-	-	-	-	-	-	-	-	-	-	-	-	-	-	-
	GO	GO:0045184 establishment of protein localization			-	-	-	-	-	-	-	-	-	-	-	0.0237544	-	-	-	-	-	-	-	-	-	-	-	-	-	-	-	-	-	-	-	-	-	-	-	-	-	-	-	-	-	-	-	-	-
	GO	GO:0045216 cell-cell junction organization			-	-	-	5.03234e-05	-	-	-	-	-	-	-	5.79451e-06	-	-	-	-	-	1.91039e-05	-	2.08893e-05	-	-	-	-	-	-	-	-	-	-	-	-	-	-	-	-	-	-	-	-	-	-	-	-	-
	GO	GO:0045217 cell-cell junction maintenance			-	-	-	-	-	-	-	-	-	-	-	-	-	-	-	-	-	-	-	-	-	-	-	-	-	-	-	-	-	-	-	-	-	-	-	-	-	-	-	-	-	0.0439393	-	-	-
	GO	GO:0045229 external encapsulating structure organization			-	-	1.34191e-06	4.08793e-05	-	-	0.000209557	0.0156799	-	-	2.30244e-09	7.84519e-06	-	-	-	-	-	7.62994e-06	-	0.000110392	-	-	-	-	-	-	-	-	2.4908e-11	0.000362026	-	-	2.62265e-10	3.91099e-07	-	-	-	-	-	-	1.63861e-17	-	-	-	1.42531e-17
	GO	GO:0045321 leukocyte activation			7.44413e-06	4.21197e-10	-	-	-	-	-	-	9.4438e-06	4.48157e-13	-	-	1.61949e-19	1.97188e-06	-	-	-	-	-	-	-	-	3.16494e-10	2.03349e-16	-	-	-	-	8.60765e-10	0.00192686	-	-	7.92585e-15	7.08512e-06	-	-	-	-	-	-	5.60599e-06	-	-	-	8.77473e-09
	GO	GO:0045333 cellular respiration			-	-	-	-	-	-	-	-	-	0.0164748	-	-	-	-	-	-	-	-	-	-	-	-	-	-	-	-	-	-	-	-	-	-	-	-	-	-	-	-	-	-	-	-	-	-	-
	GO	GO:0045346 reg. of MHC class II biosynthetic proc.			-	-	-	-	-	-	-	-	-	0.0395287	-	-	-	-	-	-	-	-	-	-	-	-	-	-	-	-	-	-	-	-	-	-	-	-	-	-	-	-	-	-	-	-	-	-	-
	GO	GO:0045428 reg. of nitric oxide biosynthetic proc.			-	-	-	-	-	-	-	-	-	0.00796352	-	-	-	-	-	-	-	-	-	-	-	-	-	0.00776581	-	-	-	-	-	-	-	-	-	-	-	-	-	-	-	-	-	-	-	-	-
	GO	GO:0045429 positive reg. of nitric oxide biosynthetic proc.			-	-	-	-	-	-	-	-	-	0.026604	-	-	-	-	-	-	-	-	-	-	-	-	-	0.0051567	-	-	-	-	-	-	-	-	-	-	-	-	-	-	-	-	-	-	-	-	-
	GO	GO:0045444 fat cell differentiation			-	-	-	0.000628335	-	-	0.00835181	-	-	-	-	0.0335162	-	-	-	-	-	0.000126071	-	-	-	-	-	-	-	-	-	-	-	-	-	-	-	-	-	-	-	-	-	-	-	-	-	-	-
	GO	GO:0045446 endothelial cell differentiation			-	-	0.000799139	6.63769e-07	-	-	0.0499752	-	-	-	0.00281743	0.0108546	-	-	-	-	-	2.47656e-06	-	0.00474609	-	-	-	-	-	-	-	-	-	-	-	-	-	-	-	-	-	-	-	-	0.000249914	-	-	-	0.00017086
	GO	GO:0045453 bone resorption			-	-	-	-	-	-	-	-	-	-	-	-	0.00765979	-	0.00717654	-	-	-	-	-	-	-	0.0296325	-	-	-	-	-	-	-	-	-	-	-	-	-	-	-	-	-	-	-	-	-	-
	GO	GO:0045471 response to ethanol			0.0376997	-	-	-	-	-	-	-	-	-	-	-	-	-	-	-	-	-	-	-	-	-	-	-	-	-	-	-	-	-	-	-	-	-	-	-	-	-	-	-	-	-	-	-	-
	GO	GO:0045540 reg. of cholesterol biosynthetic proc.			-	-	-	-	-	-	-	-	-	-	-	-	-	-	-	-	-	-	-	-	-	-	-	-	-	-	-	-	-	-	-	-	-	-	0.0263731	-	-	-	-	-	-	-	-	-	-
	GO	GO:0045576 mast cell activation			-	-	-	-	-	-	-	-	-	-	-	-	-	-	-	-	-	-	-	-	-	-	-	-	-	-	-	-	0.00166949	-	-	-	0.000110729	0.00101265	-	-	-	-	-	-	-	-	-	-	-
	GO	GO:0045580 reg. of T cell differentiation			-	-	-	-	-	-	-	-	-	-	-	-	0.000286851	-	-	-	-	-	-	-	-	-	0.0103252	0.00051444	-	-	-	-	0.0134661	-	-	-	0.00449739	-	-	-	-	-	-	-	-	-	-	-	-
	GO	GO:0045581 negative reg. of T cell differentiation			-	-	-	-	-	-	-	-	-	-	-	-	-	-	-	-	-	-	-	-	-	-	-	0.0092713	-	-	-	-	-	-	-	-	-	-	-	-	-	-	-	-	-	-	-	-	-
	GO	GO:0045582 positive reg. of T cell differentiation			-	-	-	-	-	-	-	-	-	-	-	-	0.00260356	-	-	-	-	-	-	-	-	-	0.0212452	-	-	-	-	-	-	-	-	-	0.000584613	-	-	-	-	-	-	-	-	-	-	-	-
	GO	GO:0045589 reg. of regulatory T cell differentiation			-	-	-	-	-	-	-	-	-	-	-	-	-	-	-	-	-	-	-	-	-	-	0.0226209	-	-	-	-	-	-	-	-	-	-	-	-	-	-	-	-	-	-	-	-	-	-
	GO	GO:0045590 negative reg. of regulatory T cell differentiation			-	-	-	-	-	-	-	-	-	-	-	-	-	-	-	-	-	-	-	-	-	-	0.0106034	0.0150433	-	-	-	-	-	-	-	-	-	-	-	-	-	-	-	-	-	-	-	-	-
	GO	GO:0045595 reg. of cell differentiation			-	-	0.00759843	1.31502e-06	-	-	9.85707e-05	-	-	-	0.000316556	0.000464028	-	-	-	-	-	2.88764e-09	-	2.57886e-05	-	-	-	-	-	-	-	-	2.67664e-08	0.0399569	-	-	3.96831e-10	0.00397964	-	-	-	-	-	-	3.33418e-07	0.00533691	-	-	6.97181e-11
	GO	GO:0045596 negative reg. of cell differentiation			-	-	0.0166154	4.29599e-05	-	-	-	-	-	-	-	0.0010834	-	-	-	-	-	1.26657e-06	-	0.000109384	-	-	-	-	-	-	-	-	0.00089025	-	-	-	1.30125e-05	0.0285358	-	-	-	-	-	-	0.000139073	-	-	-	3.94736e-08
	GO	GO:0045597 positive reg. of cell differentiation			-	-	0.0136018	0.00209477	-	-	3.34032e-05	-	-	-	0.000316556	-	0.0107379	-	-	-	-	1.27468e-05	-	-	-	-	-	-	-	-	-	-	3.91087e-07	0.0444689	-	-	3.16787e-10	0.00159233	-	-	-	-	-	-	4.96221e-05	0.0218492	-	-	4.71701e-08
	GO	GO:0045598 reg. of fat cell differentiation			-	-	-	0.0153427	-	-	0.0133476	-	-	-	-	-	-	-	-	-	-	-	-	-	-	-	-	-	-	-	-	-	-	-	-	-	-	-	-	-	-	-	-	-	-	-	-	-	-
	GO	GO:0045599 negative reg. of fat cell differentiation			-	-	-	0.000997549	-	-	-	-	-	-	-	-	-	-	-	-	-	0.000666247	-	0.0250408	-	-	-	-	-	-	-	-	-	-	-	-	-	-	-	-	-	-	-	-	-	-	-	-	-
	GO	GO:0045600 positive reg. of fat cell differentiation			-	-	-	-	-	-	0.0314266	-	-	-	-	-	-	-	-	-	-	-	-	-	-	-	-	-	-	-	-	-	-	-	-	-	-	-	-	-	-	-	-	-	-	-	-	-	-
	GO	GO:0045601 reg. of endothelial cell differentiation			-	-	-	1.51057e-05	-	-	-	-	-	-	-	-	-	-	-	-	-	0.000133262	-	-	-	-	-	-	-	-	-	-	-	-	-	-	-	-	-	-	-	-	-	-	-	-	-	-	-
	GO	GO:0045603 positive reg. of endothelial cell differentiation			-	-	-	0.000550356	-	-	-	-	-	-	0.0308505	-	-	-	-	-	-	0.00117076	-	-	-	-	-	-	-	-	-	-	-	-	-	-	-	-	-	-	-	-	-	-	-	-	-	-	-
	GO	GO:0045619 reg. of lymphocyte differentiation			-	0.038108	-	-	-	-	-	-	-	-	-	-	0.000357659	-	-	-	-	-	-	-	-	-	0.00673714	0.000118783	-	-	-	-	0.00622591	-	-	-	0.00365451	-	-	-	-	-	-	-	-	-	-	-	-
	GO	GO:0045620 negative reg. of lymphocyte differentiation			-	-	-	-	-	-	-	-	-	0.0322186	-	-	-	-	-	-	-	-	-	-	-	-	-	0.00734941	-	-	-	-	-	-	-	-	-	-	-	-	-	-	-	-	-	-	-	-	-
	GO	GO:0045621 positive reg. of lymphocyte differentiation			-	-	-	-	-	-	-	-	-	-	-	-	0.00158048	-	-	-	-	-	-	-	-	-	0.00914625	0.0136279	-	-	-	-	-	-	-	-	0.000450338	-	-	-	-	-	-	-	-	-	-	-	-
	GO	GO:0045622 reg. of T-helper cell differentiation			-	-	-	-	-	-	-	-	-	-	-	-	0.000708118	-	-	-	-	-	-	-	-	-	-	-	-	-	-	-	-	-	-	-	-	-	-	-	-	-	-	-	-	-	-	-	-
	GO	GO:0045624 positive reg. of T-helper cell differentiation			-	-	-	-	-	-	-	-	-	-	-	-	0.00363739	-	-	-	-	-	-	-	-	-	0.0103252	-	-	-	-	-	-	-	-	-	-	-	-	-	-	-	-	-	-	-	-	-	-
	GO	GO:0045630 positive reg. of T-helper 2 cell differentiation			-	-	-	-	-	-	-	-	-	-	-	-	-	-	-	-	-	-	-	-	-	-	0.0216899	-	-	-	-	-	-	-	-	-	-	-	-	-	-	-	-	-	-	-	-	-	-
	GO	GO:0045636 positive reg. of melanocyte differentiation			-	-	-	-	-	-	0.0403473	-	-	-	-	-	-	-	-	-	-	-	-	-	-	-	-	-	-	-	-	-	-	-	-	-	-	-	-	-	-	-	-	-	-	-	-	-	-
	GO	GO:0045637 reg. of myeloid cell differentiation			-	-	-	-	-	-	-	-	-	-	-	-	0.00683099	-	-	-	-	-	-	-	-	-	0.0300547	0.0225627	-	-	-	-	-	-	-	-	-	-	-	-	-	-	-	-	-	-	-	-	-
	GO	GO:0045646 reg. of erythrocyte differentiation			-	-	-	-	-	-	-	-	-	-	-	-	-	-	-	-	-	-	-	-	-	-	0.0134262	-	-	-	-	-	-	-	-	-	-	-	-	-	-	-	-	-	-	-	-	-	-
	GO	GO:0045661 reg. of myoblast differentiation			-	-	-	-	-	-	-	-	-	-	-	-	-	-	-	-	-	-	-	-	-	-	-	-	-	-	-	-	-	-	-	-	-	-	-	-	-	-	-	-	-	-	-	-	-
	GO	GO:0045664 reg. of neuron differentiation			-	-	-	-	-	-	-	-	-	-	-	-	-	-	-	-	-	9.44328e-05	-	-	-	-	-	-	-	-	-	-	-	-	-	-	-	-	-	-	-	-	-	-	-	-	-	-	-
	GO	GO:0045667 reg. of osteoblast differentiation			-	-	0.0041531	0.00191539	-	-	-	-	-	-	0.00910501	0.00544964	-	-	-	-	-	-	-	-	-	-	-	-	-	-	-	-	-	-	-	-	-	-	-	-	-	-	-	-	-	-	-	-	0.000136077
	GO	GO:0045669 positive reg. of osteoblast differentiation			-	-	-	0.00784378	-	-	-	-	-	-	-	-	-	-	-	-	-	-	-	-	-	-	-	-	-	-	-	-	-	-	-	-	-	-	-	-	-	-	-	-	0.00438662	-	-	-	0.00137944
	GO	GO:0045726 positive reg. of integrin biosynthetic proc.			-	-	-	-	-	-	-	-	-	-	-	-	-	-	-	-	-	-	-	-	-	-	-	-	0.0489387	-	-	-	-	-	-	-	-	-	-	-	-	-	-	-	-	-	-	-	-
	GO	GO:0045730 respiratory burst			-	-	-	-	-	-	-	-	-	0.0361642	-	-	-	-	-	-	-	-	-	-	-	-	-	0.00690912	-	-	-	-	-	-	-	-	-	-	-	-	-	-	-	-	-	-	-	-	-
	GO	GO:0045744 negative reg. of G protein-coupled receptor signaling pathway			-	-	-	0.0151412	-	-	-	-	-	-	-	0.037505	-	-	-	-	-	-	-	-	-	-	-	-	-	-	-	-	-	0.0471717	-	-	-	-	-	-	-	-	-	-	-	-	-	-	-
	GO	GO:0045746 negative reg. of Notch signaling pathway			-	-	-	-	-	-	-	-	-	-	0.0335989	-	-	-	-	-	-	-	-	0.0324327	-	-	-	-	-	-	-	-	-	-	-	-	-	-	-	-	-	-	-	-	-	-	-	-	-
	GO	GO:0045765 reg. of angiogenesis			-	-	4.29253e-05	5.48348e-06	-	-	0.00155495	-	-	-	0.000302605	0.00344323	0.00274051	-	-	-	-	2.89056e-06	-	0.000166291	-	-	0.0136274	-	-	-	-	-	0.000312451	1.58229e-05	-	-	1.72628e-10	5.39668e-07	-	-	-	-	-	-	1.23664e-09	0.0113983	-	-	4.64439e-12
	GO	GO:0045766 positive reg. of angiogenesis			-	-	-	0.00161356	-	-	0.00197345	-	-	-	0.0498818	-	0.010523	-	-	-	-	0.00426667	-	0.00718084	-	-	-	-	-	-	-	-	0.00387726	0.00181852	-	-	4.19434e-07	2.06429e-05	-	-	-	-	-	-	4.58901e-07	0.00595825	-	-	3.52285e-11
	GO	GO:0045778 positive reg. of ossification			-	-	0.0236709	0.00799489	-	-	-	-	-	-	-	-	-	-	-	-	-	-	-	-	-	-	-	-	-	-	-	-	-	0.023783	-	-	-	-	-	-	-	-	-	-	0.00632097	-	-	-	-
	GO	GO:0045785 positive reg. of cell adhesion			-	-	0.002269	0.0103865	-	-	0.00147167	-	-	0.0358166	0.000723067	-	0.000740938	-	-	-	-	-	-	0.000356582	-	-	0.0115877	0.00113166	-	-	-	-	0.000754638	-	-	-	2.86226e-06	0.0225175	-	-	-	-	-	-	5.84417e-07	-	-	-	1.74309e-06
	GO	GO:0045793 positive reg. of cell size			-	-	-	-	-	-	-	-	-	-	-	-	-	-	-	-	-	-	-	-	-	-	-	-	-	-	-	-	-	-	-	-	-	-	-	-	-	-	-	-	-	-	-	-	-
	GO	GO:0045823 positive reg. of heart contraction			-	-	-	-	-	-	-	-	-	-	-	-	-	-	-	-	-	-	-	-	-	-	-	-	-	-	-	-	-	-	0.0471176	-	-	-	-	-	-	-	-	-	-	-	-	-	-
	GO	GO:0045824 negative reg. of innate immune response			0.00464473	0.0467086	-	-	-	-	-	-	0.00789784	0.0480385	-	-	1.30917e-09	0.0273297	-	-	-	-	-	-	-	-	6.4483e-08	0.00776581	0.000928133	-	-	-	-	-	-	-	-	-	-	-	0.0143633	-	-	-	-	-	-	-	-
	GO	GO:0045834 positive reg. of lipid metabolic proc.			-	-	-	-	-	-	-	-	-	-	-	-	-	-	-	-	-	-	-	-	-	-	-	-	-	-	-	-	-	-	-	-	-	-	0.0212274	-	-	-	-	-	-	-	-	-	-
	GO	GO:0045841 negative reg. of mitotic metaphase/anaphase transition			-	-	-	-	-	-	-	-	-	-	-	-	-	-	-	-	-	-	-	-	-	-	-	0.0115779	-	-	-	-	-	-	-	-	-	-	-	-	-	-	-	-	-	-	-	-	-
	GO	GO:0045859 reg. of protein kinase activity			-	-	-	-	-	-	-	-	-	-	-	-	-	-	-	-	-	-	-	0.0231796	-	-	-	-	-	-	-	-	0.0140375	0.0322233	-	-	0.000312197	0.00421801	-	-	-	-	-	-	0.0062223	-	-	-	-
	GO	GO:0045860 positive reg. of protein kinase activity			-	-	-	-	-	-	-	-	-	-	-	-	-	-	-	-	-	-	-	0.0270275	-	-	-	0.0181442	-	-	-	-	0.00306075	0.00939807	-	-	0.00015919	0.000577808	-	-	-	-	-	-	0.00556433	-	-	-	-
	GO	GO:0045862 positive reg. of proteolysis			-	-	-	-	-	-	0.0499752	-	-	-	-	-	-	-	-	-	-	-	-	-	-	-	-	-	-	-	-	-	-	-	-	-	-	-	-	-	-	-	-	-	-	-	-	-	-
	GO	GO:0045892 negative reg. of transcription DNA-templated			-	-	-	-	-	-	-	-	-	-	-	-	-	-	-	-	-	0.000100141	-	0.000117522	-	-	-	-	-	-	-	-	-	-	-	-	-	-	-	-	-	-	-	-	-	-	-	-	-
	GO	GO:0045893 positive reg. of transcription DNA-templated			-	-	-	0.000393496	-	-	-	-	-	-	-	0.0275948	-	-	-	-	-	1.024e-05	-	0.00571137	-	-	-	-	-	-	-	-	-	-	-	-	-	-	-	-	-	-	-	-	-	-	-	-	-
	GO	GO:0045921 positive reg. of exocytosis			-	-	-	-	-	-	-	-	-	-	-	-	-	-	-	-	-	-	-	-	-	-	-	-	-	-	-	-	-	0.0367803	-	-	-	0.0146214	-	-	-	-	-	-	-	-	-	-	-
	GO	GO:0045926 negative reg. of growth			-	-	-	-	-	-	-	-	-	-	-	0.0313083	-	-	-	-	-	0.00100881	-	0.00268602	-	-	-	-	-	-	-	-	-	-	-	-	-	-	-	-	-	-	-	-	-	-	-	-	-
	GO	GO:0045934 negative reg. of nucleobase-containing compound metabolic proc.			-	-	-	-	-	-	-	-	-	-	-	-	-	-	-	-	-	0.00194656	-	0.00121766	-	-	-	-	-	-	-	-	-	-	-	-	-	-	-	-	-	-	-	-	-	-	-	-	-
	GO	GO:0045935 positive reg. of nucleobase-containing compound metabolic proc.			-	-	-	0.00736789	-	-	-	-	-	-	-	-	-	-	-	-	-	0.000605949	-	-	-	-	-	-	-	-	-	-	-	-	-	-	-	-	-	-	-	-	-	-	-	-	-	-	-
	GO	GO:0045944 positive reg. of transcription by RNA polymerase II			-	-	-	0.00374065	-	-	-	-	-	-	-	-	-	-	-	-	-	0.000189006	-	-	-	-	-	-	-	-	-	-	-	-	-	-	-	-	-	-	-	-	-	-	-	-	-	-	-
	GO	GO:0046033 AMP metabolic proc.			-	-	-	-	-	-	-	-	-	-	-	-	-	-	-	-	-	-	-	-	-	-	-	-	-	-	-	-	-	-	-	-	-	-	-	-	-	-	0.0334433	-	-	-	-	-	-
	GO	GO:0046034 ATP metabolic proc.			-	-	-	-	-	-	-	-	-	0.00047592	-	-	-	-	-	-	-	-	-	-	-	-	-	-	-	-	-	-	-	-	-	-	-	-	-	-	-	-	-	-	-	-	-	-	-
	GO	GO:0046040 IMP metabolic proc.			-	0.0437315	-	-	-	-	-	-	-	-	-	-	-	0.00111789	-	-	-	-	-	-	-	-	-	-	-	-	-	-	-	-	-	-	-	-	-	-	-	-	-	-	-	-	-	-	-
	GO	GO:0046049 UMP metabolic proc.			-	-	-	-	-	-	-	-	-	-	-	-	-	0.0282903	-	-	-	-	-	-	-	-	-	-	-	-	-	-	-	-	-	-	-	-	-	-	-	-	-	-	-	-	-	-	-
	GO	GO:0046053 dAMP metabolic proc.			-	-	-	-	-	-	-	-	-	-	-	-	-	-	-	-	-	-	-	-	-	-	-	-	-	-	-	-	-	-	0.0315519	-	-	-	-	-	0.0461828	-	-	-	-	-	-	-	-
	GO	GO:0046059 dAMP catabolic proc.			-	-	-	-	-	-	-	-	-	-	-	-	-	-	-	-	-	-	-	-	-	-	-	-	-	-	-	-	-	-	-	-	-	-	0.0206106	-	0.024935	-	0.0390127	-	-	-	-	-	-
	GO	GO:0046068 cGMP metabolic proc.			-	-	0.0215774	-	-	-	-	-	-	-	-	0.0353207	-	-	-	-	-	0.00865118	-	0.00939793	-	-	-	-	-	-	-	-	-	-	-	-	-	-	-	-	-	-	-	-	-	-	-	-	-
	GO	GO:0046073 dTMP metabolic proc.			-	0.025359	-	-	-	-	-	-	-	-	-	-	-	-	-	-	-	-	-	-	-	-	-	0.00459816	-	-	-	-	-	-	-	-	-	-	-	-	-	-	-	-	-	-	-	-	-
	GO	GO:0046085 adenosine metabolic proc.			-	-	-	-	-	-	-	-	-	-	-	-	-	-	-	-	-	-	-	-	-	-	-	-	-	-	-	-	-	-	0.0142878	0.0391202	-	-	0.03437	0.0158064	0.0327175	-	-	-	-	-	-	-	-
	GO	GO:0046090 deoxyadenosine metabolic proc.			-	-	-	-	-	-	-	-	-	-	-	-	-	-	-	-	-	-	-	-	-	-	-	-	-	-	-	-	-	-	-	-	-	-	0.0206106	-	0.024935	-	0.0390127	-	-	-	-	-	-
	GO	GO:0046100 hypoxanthine metabolic proc.			-	-	-	-	-	-	-	-	-	-	-	-	-	-	-	-	-	-	-	-	-	-	-	-	-	-	-	-	-	-	-	-	-	-	-	-	0.024935	-	0.0390127	-	-	-	-	-	-
	GO	GO:0046102 inosine metabolic proc.			-	-	-	-	-	-	-	-	-	-	-	-	-	-	-	-	-	-	-	-	-	-	-	-	-	-	-	-	-	-	-	-	-	-	0.0206106	-	0.024935	-	0.0390127	-	-	-	-	-	-
	GO	GO:0046110 xanthine metabolic proc.			-	-	-	-	-	-	-	-	-	-	-	-	-	-	-	-	-	-	-	-	-	-	-	-	-	-	-	-	-	-	-	-	-	-	-	-	0.0191032	-	0.0292064	-	-	-	-	-	-
	GO	GO:0046121 deoxyribonucleoside catabolic proc.			-	-	-	-	-	-	-	-	-	-	-	-	-	-	-	-	-	-	-	-	-	-	-	-	-	-	-	-	-	-	-	-	-	-	0.000629873	0.0335098	0.0461828	-	0.00825763	-	-	-	-	-	-
	GO	GO:0046122 purine deoxyribonucleoside metabolic proc.			-	-	-	-	-	-	-	-	-	-	-	-	-	-	-	-	-	-	-	-	-	-	-	-	-	-	-	-	-	-	-	-	-	-	0.0049463	-	0.0406526	-	-	-	-	-	-	-	-
	GO	GO:0046124 purine deoxyribonucleoside catabolic proc.			-	-	-	-	-	-	-	-	-	-	-	-	-	-	-	-	-	-	-	-	-	-	-	-	-	-	-	-	-	-	-	-	-	-	0.00257938	-	0.0327175	-	-	-	-	-	-	-	-
	GO	GO:0046128 purine ribonucleoside metabolic proc.			-	-	-	-	-	-	-	-	-	-	-	-	-	-	-	-	-	-	-	-	-	-	-	-	-	-	-	-	-	-	-	-	-	-	0.0343843	-	-	-	-	-	-	-	-	-	-
	GO	GO:0046130 purine ribonucleoside catabolic proc.			-	-	-	-	-	-	-	-	-	-	-	-	-	-	-	-	-	-	-	-	-	-	-	-	-	-	-	-	-	-	-	-	-	-	0.03437	-	0.0327175	-	-	-	-	-	-	-	-
	GO	GO:0046137 negative reg. of vitamin metabolic proc.			-	-	-	-	-	-	0.045959	-	-	-	-	-	-	-	-	-	-	-	-	-	-	-	-	-	-	-	-	-	-	-	-	-	-	-	-	-	-	-	-	-	-	-	-	-	-
	GO	GO:0046148 pigment biosynthetic proc.			-	-	-	-	0.0162831	0.00160264	-	-	-	-	-	-	-	-	-	-	0.000252863	-	-	-	-	-	-	-	-	-	-	-	-	-	-	-	-	-	-	-	-	-	-	-	-	-	-	-	-
	GO	GO:0046165 alcohol biosynthetic proc.			-	-	-	-	-	-	-	-	-	-	-	-	-	-	-	-	-	-	-	-	-	-	-	-	-	-	-	-	-	-	0.0056879	0.0309158	-	-	2.47731e-05	-	-	-	-	-	-	-	-	-	-
	GO	GO:0046173 polyol biosynthetic proc.			-	-	-	-	-	-	-	-	-	-	-	-	-	-	-	-	-	-	-	-	-	-	-	-	-	-	-	-	-	-	0.0420533	0.0266696	-	-	0.00603451	-	-	-	-	-	-	-	-	-	-
	GO	GO:0046185 aldehyde catabolic proc.			-	-	-	-	-	-	-	-	-	-	-	-	-	-	-	-	-	-	-	-	-	-	-	-	-	-	-	-	-	-	-	-	-	-	-	-	-	-	-	0.0358006	-	-	-	-	-
	GO	GO:0046209 nitric oxide metabolic proc.			-	0.039447	-	-	-	-	-	-	-	0.0134824	-	-	0.00316147	-	-	-	-	-	-	-	-	-	-	0.00347317	-	-	-	-	-	-	-	-	-	-	-	-	-	-	0.044344	-	-	-	-	-	-
	GO	GO:0046218 indolalkylamine catabolic proc.			0.020704	-	-	-	-	-	-	-	-	-	-	-	-	-	-	-	-	-	-	-	-	-	-	-	-	-	-	-	-	-	-	-	-	0.026465	-	-	-	-	-	-	-	-	-	-	-
	GO	GO:0046320 reg. of fatty acid oxidation			-	-	-	-	-	-	-	-	-	-	-	-	-	-	-	-	-	-	-	-	-	-	-	-	-	-	-	-	-	-	-	-	-	-	-	-	-	-	-	-	-	-	0.0385262	-	-
	GO	GO:0046330 positive reg. of JNK cascade			-	-	-	-	-	-	-	-	-	-	-	-	-	-	-	-	-	-	-	0.0358594	-	-	-	-	-	-	-	-	-	-	-	-	-	-	-	-	-	-	-	-	-	-	-	-	-
	GO	GO:0046352 disaccharide catabolic proc.			0.0475262	-	-	-	-	-	-	-	-	-	-	-	-	-	-	-	-	-	-	-	-	-	-	-	-	-	-	-	-	-	0.00144688	-	-	-	0.00343093	0.00157311	-	-	-	-	-	-	-	-	-
	GO	GO:0046364 monosaccharide biosynthetic proc.			-	-	-	-	-	-	-	-	-	-	-	-	-	-	-	-	-	-	-	-	-	-	-	-	-	-	-	-	-	-	0.0427945	0.0493729	-	-	0.0127406	0.00354617	-	-	0.00936723	-	-	-	-	-	-
	GO	GO:0046365 monosaccharide catabolic proc.			-	-	-	-	-	-	-	-	-	-	-	-	-	-	-	-	-	-	-	-	-	-	-	-	-	-	-	-	-	-	0.0110606	-	-	-	0.000237256	2.28016e-05	0.0264891	-	0.00151759	0.0103029	-	-	-	-	-
	GO	GO:0046386 deoxyribose phosphate catabolic proc.			-	-	-	-	-	-	-	-	-	-	-	-	-	-	-	-	-	-	-	-	-	-	-	-	-	-	-	-	-	-	-	-	-	-	0.0004725	0.005331	-	-	0.00599121	-	-	-	-	-	-
	GO	GO:0046394 carboxylic acid biosynthetic proc.			-	-	-	-	-	-	-	-	-	-	-	-	-	-	-	-	-	-	-	-	-	-	-	-	-	-	-	-	-	-	-	-	-	-	0.0277059	-	-	-	-	0.0359647	-	-	-	-	-
	GO	GO:0046395 carboxylic acid catabolic proc.			-	-	-	-	-	-	-	-	-	-	-	-	-	-	-	-	-	-	-	-	-	-	-	-	-	-	-	-	-	-	-	-	-	-	4.48092e-05	0.00106367	-	-	0.0199722	0.00375041	-	-	-	-	-
	GO	GO:0046434 organophosphate catabolic proc.			-	-	-	-	-	-	-	-	-	-	-	-	-	-	-	-	-	-	-	-	-	-	-	-	-	-	-	-	-	-	1.18039e-05	0.00725323	-	-	1.83132e-06	5.99501e-05	0.0461828	-	0.00599121	-	-	-	-	-	-
	GO	GO:0046456 icosanoid biosynthetic proc.			-	-	-	-	-	-	-	-	-	-	-	-	-	-	-	-	-	-	-	-	-	-	-	-	-	-	-	-	-	-	-	-	-	-	-	-	-	-	-	-	0.00864849	-	-	-	0.00103037
	GO	GO:0046459 short-chain fatty acid metabolic proc.			-	-	-	-	-	-	-	-	-	-	-	-	-	-	-	-	-	-	-	-	-	-	-	-	-	-	-	-	-	-	-	-	-	-	-	0.00972875	-	-	0.0390127	-	-	-	-	-	-
	GO	GO:0046460 neutral lipid biosynthetic proc.			-	-	-	-	-	-	-	-	-	-	-	-	-	-	-	-	-	-	-	-	-	-	-	-	-	-	-	-	-	-	0.000285078	-	-	-	0.000626367	0.0121059	-	-	0.0267552	-	-	-	-	-	-
	GO	GO:0046461 neutral lipid catabolic proc.			-	-	-	-	-	-	-	-	-	-	-	-	-	-	-	-	-	-	-	-	-	-	-	-	-	-	-	-	-	-	-	-	-	-	0.00227769	-	-	-	-	-	-	-	-	-	-
	GO	GO:0046462 monoacylglycerol metabolic proc.			-	-	-	-	-	-	-	-	-	-	-	-	-	-	-	-	-	-	-	-	-	-	-	-	-	-	-	-	-	-	0.00369124	-	-	-	0.0132797	0.044778	-	-	-	-	-	-	-	-	-
	GO	GO:0046463 acylglycerol biosynthetic proc.			-	-	-	-	-	-	-	-	-	-	-	-	-	-	-	-	-	-	-	-	-	-	-	-	-	-	-	-	-	-	0.000285078	-	-	-	0.000626367	0.0121059	-	-	0.0267552	-	-	-	-	-	-
	GO	GO:0046464 acylglycerol catabolic proc.			-	-	-	-	-	-	-	-	-	-	-	-	-	-	-	-	-	-	-	-	-	-	-	-	-	-	-	-	-	-	-	-	-	-	0.00227769	-	-	-	-	-	-	-	-	-	-
	GO	GO:0046466 membrane lipid catabolic proc.			-	-	-	-	-	-	-	-	-	-	-	-	-	-	-	-	-	-	-	-	-	-	-	-	-	-	-	-	-	-	0.00137607	0.0120935	-	-	6.53973e-06	0.00889867	-	-	0.0223547	-	-	-	-	-	-
	GO	GO:0046467 membrane lipid biosynthetic proc.			-	-	-	-	-	-	-	-	-	-	-	-	-	-	-	-	-	-	-	-	-	-	-	-	-	-	-	-	-	-	0.0201011	0.0466032	-	-	0.00694167	-	-	-	-	-	-	-	-	-	-
	GO	GO:0046470 phosphatidylcholine metabolic proc.			-	-	-	-	-	-	-	-	-	-	-	-	-	-	-	-	-	-	-	-	-	-	-	-	-	-	0.0309768	-	-	-	0.00433732	-	-	-	0.0138906	-	-	-	-	-	-	-	-	-	-
	GO	GO:0046477 glycosylceramide catabolic proc.			-	-	-	-	-	-	-	-	-	-	-	-	-	-	-	-	-	-	-	-	-	-	-	-	-	-	-	-	-	-	-	-	-	-	0.0103327	-	-	-	-	-	-	-	-	-	-
	GO	GO:0046479 glycosphingolipid catabolic proc.			-	-	-	-	-	-	-	-	-	-	-	-	-	-	-	-	-	-	-	-	-	-	-	-	-	-	-	-	-	-	-	-	-	-	0.0263731	-	-	-	-	-	-	-	-	-	-
	GO	GO:0046486 glycerolipid metabolic proc.			-	-	-	-	-	-	-	-	-	-	-	-	-	-	-	-	-	0.00252531	-	-	-	-	-	-	-	-	0.00281617	-	-	-	4.87105e-06	-	-	-	9.07387e-07	5.51791e-05	-	-	-	-	-	-	-	-	-
	GO	GO:0046503 glycerolipid catabolic proc.			-	-	-	-	-	-	-	-	-	-	-	-	-	-	-	-	-	-	-	-	-	-	-	-	-	-	-	-	-	-	-	-	-	-	0.000588488	0.0270446	-	-	-	-	-	-	-	-	-
	GO	GO:0046513 ceramide biosynthetic proc.			-	-	-	-	-	-	-	-	-	-	-	-	-	-	-	-	-	-	-	-	-	-	-	-	-	-	0.0309768	-	-	-	0.00110826	0.0369708	-	-	0.000221884	-	-	-	-	-	-	-	-	-	-
	GO	GO:0046514 ceramide catabolic proc.			-	-	-	-	-	-	-	-	-	-	-	-	-	-	-	-	-	-	-	-	-	-	-	-	-	-	-	-	-	-	-	-	-	-	0.0025283	-	-	-	-	-	-	-	-	-	-
	GO	GO:0046519 sphingoid metabolic proc.			-	-	-	-	-	-	-	-	-	-	-	-	-	-	-	-	-	-	-	-	-	-	-	-	-	-	-	-	-	-	-	-	-	-	0.0127525	-	-	-	-	-	-	-	-	-	-
	GO	GO:0046530 photoreceptor cell differentiation			0.000628784	-	-	-	0.0411183	-	-	-	-	-	-	-	-	-	-	-	-	-	-	-	-	-	-	-	-	-	-	-	-	-	-	-	-	-	-	-	-	-	-	-	-	-	-	-	-
	GO	GO:0046578 reg. of Ras protein signal transduction			-	-	-	-	-	-	0.0163354	-	-	-	-	-	-	-	-	-	-	-	-	-	-	-	-	-	-	-	-	-	0.000225134	-	-	-	0.000199637	0.0236504	-	-	-	-	-	-	-	-	-	-	-
	GO	GO:0046579 positive reg. of Ras protein signal transduction			-	-	-	-	-	-	0.0170983	-	-	-	-	-	-	-	-	-	-	-	-	-	-	-	-	-	-	-	-	-	0.00567016	-	-	-	-	0.00425546	-	-	-	-	-	-	-	-	-	-	-
	GO	GO:0046596 reg. of viral entry into host cell			-	-	-	-	-	-	-	-	-	-	-	-	-	-	-	-	-	-	-	-	-	-	-	-	-	-	-	-	-	-	0.0188521	-	-	-	-	-	-	-	-	-	-	-	-	-	-
	GO	GO:0046598 positive reg. of viral entry into host cell			-	-	-	-	-	-	-	-	-	-	-	-	-	-	-	-	-	-	-	-	-	-	-	-	-	-	-	-	-	-	0.0222673	0.0441966	-	-	-	0.0238466	-	-	-	-	-	-	-	-	-
	GO	GO:0046620 reg. of organ growth			-	-	-	-	-	-	-	-	-	-	-	0.0412385	-	-	-	-	-	-	-	-	-	-	-	-	-	-	-	-	-	-	-	-	-	-	-	-	-	-	-	-	-	-	-	-	-
	GO	GO:0046621 negative reg. of organ growth			-	-	-	-	-	-	-	-	-	-	-	0.00838706	-	-	-	-	-	-	-	-	-	-	-	-	-	-	-	-	-	-	-	-	-	-	-	-	-	-	-	-	-	-	-	-	-
	GO	GO:0046631 alpha-beta T cell activation			-	-	-	-	-	-	-	-	-	0.038148	-	-	2.37103e-05	-	-	-	-	-	-	-	-	-	0.0426554	0.0003754	-	-	-	-	-	-	-	-	-	-	-	-	-	-	-	-	-	-	-	-	-
	GO	GO:0046632 alpha-beta T cell differentiation			-	-	-	-	-	-	-	-	-	0.0251562	-	-	0.000102571	-	-	-	-	-	-	-	-	-	-	0.0028748	-	-	-	-	-	-	-	-	-	-	-	-	-	-	-	-	-	-	-	-	-
	GO	GO:0046633 alpha-beta T cell proliferation			-	-	-	-	-	-	-	-	-	-	-	-	0.0116932	-	-	-	-	-	-	-	-	-	-	-	-	-	-	-	-	-	-	-	-	-	-	-	-	-	-	-	-	-	-	-	-
	GO	GO:0046634 reg. of alpha-beta T cell activation			-	-	-	-	-	-	-	-	-	-	-	-	6.05395e-05	-	-	-	-	-	-	-	-	-	-	0.00453049	-	-	-	-	-	-	-	-	-	-	-	-	-	-	-	-	-	-	-	-	-
	GO	GO:0046635 positive reg. of alpha-beta T cell activation			-	-	-	-	-	-	-	-	-	-	-	-	0.000501988	-	-	-	-	-	-	-	-	-	-	0.00303729	-	-	-	-	-	-	-	-	0.00368591	-	-	-	-	-	-	-	-	-	-	-	-
	GO	GO:0046637 reg. of alpha-beta T cell differentiation			-	-	-	-	-	-	-	-	-	-	-	-	0.000339336	-	-	-	-	-	-	-	-	-	-	-	-	-	-	-	-	-	-	-	-	-	-	-	-	-	-	-	-	-	-	-	-
	GO	GO:0046638 positive reg. of alpha-beta T cell differentiation			-	-	-	-	-	-	-	-	-	-	-	-	0.00217532	-	-	-	-	-	-	-	-	-	-	-	-	-	-	-	-	-	-	-	-	-	-	-	-	-	-	-	-	-	-	-	-
	GO	GO:0046640 reg. of alpha-beta T cell proliferation			-	-	-	-	-	-	-	-	-	-	-	-	0.00915873	-	-	-	-	-	-	-	-	-	-	-	-	-	-	-	-	-	-	-	-	-	-	-	-	-	-	-	-	-	-	-	-
	GO	GO:0046641 positive reg. of alpha-beta T cell proliferation			-	-	-	-	-	-	-	-	-	-	-	-	0.0118018	-	-	-	-	-	-	-	-	-	-	-	-	-	-	-	-	-	-	-	-	-	-	-	-	-	-	-	-	-	-	-	-
	GO	GO:0046649 lymphocyte activation			0.000925746	2.05703e-07	-	-	-	-	-	-	0.0015771	7.60718e-10	-	-	3.51283e-14	0.000888754	-	-	-	-	-	-	-	-	4.64229e-07	2.04079e-11	-	-	-	-	3.96667e-06	-	-	-	4.53277e-08	0.0326345	-	-	-	-	-	-	0.00214041	-	-	-	0.000200343
	GO	GO:0046651 lymphocyte proliferation			-	0.00273054	-	-	-	-	0.0476084	-	-	0.000218658	-	-	0.000493128	0.0314382	-	-	-	-	-	-	-	-	-	4.78729e-06	-	-	-	-	-	-	-	-	0.000929354	-	-	-	-	-	-	-	-	-	-	-	-
	GO	GO:0046653 tetrahydrofolate metabolic proc.			-	-	-	-	-	-	-	-	-	-	-	-	-	0.00212144	-	-	-	-	-	-	-	-	-	0.0150433	-	-	-	-	-	-	-	-	-	-	-	-	-	-	-	-	-	-	-	-	-
	GO	GO:0046676 negative reg. of insulin secretion			-	-	0.0148725	-	-	-	-	-	-	-	0.0187531	-	-	-	-	-	-	-	-	-	-	-	-	-	-	-	-	-	-	-	-	-	-	-	-	-	-	-	-	-	-	-	-	-	-
	GO	GO:0046717 acid secretion			0.017095	-	-	-	0.0149929	-	-	-	-	-	-	-	-	-	-	-	-	-	-	-	-	-	-	-	-	-	-	-	-	-	-	-	-	-	0.039097	-	-	-	-	-	-	-	-	-	-
	GO	GO:0046718 viral entry into host cell			-	-	-	-	-	-	-	-	-	-	-	-	-	-	-	-	-	-	-	0.00522846	-	-	-	-	-	-	-	-	-	-	0.00433732	-	-	-	-	-	-	-	-	-	-	-	-	-	-
	GO	GO:0046824 positive reg. of nucleocytoplasmic transport			-	-	-	-	-	-	-	-	-	-	-	0.046397	-	-	-	-	-	-	-	-	-	-	-	-	-	-	-	-	-	-	-	-	-	-	-	-	-	-	-	-	-	-	-	-	-
	GO	GO:0046839 phospholipid dephosphorylation			-	-	-	-	-	-	-	-	-	-	-	0.0426951	-	-	-	-	-	-	-	-	-	-	-	-	-	-	-	-	-	-	-	-	-	-	-	-	-	-	-	-	-	-	-	-	-
	GO	GO:0046849 bone remodeling			-	-	-	-	-	-	-	-	-	-	-	-	0.0110213	-	0.00777478	-	-	-	-	-	-	-	0.0212452	-	-	-	-	-	-	-	-	-	-	-	-	-	-	-	-	-	-	-	-	-	-
	GO	GO:0046850 reg. of bone remodeling			-	-	-	-	-	-	-	-	0.0321075	-	-	-	-	-	-	-	-	-	-	-	-	-	-	-	-	-	-	-	-	-	-	-	-	-	-	-	-	-	-	-	-	-	-	-	-
	GO	GO:0046864 isoprenoid transport			-	-	-	-	-	-	-	-	-	-	-	-	-	-	-	-	-	-	-	-	-	-	-	-	-	0.0429919	0.0187982	-	-	-	-	-	-	-	-	-	-	-	-	-	-	-	-	-	-
	GO	GO:0046865 terpenoid transport			-	-	-	-	-	-	-	-	-	-	-	-	-	-	-	-	-	-	-	-	-	-	-	-	-	0.0429919	0.0187982	-	-	-	-	-	-	-	-	-	-	-	-	-	-	-	-	-	-
	GO	GO:0046879 hormone secretion			-	-	-	-	-	-	-	-	-	-	0.0116927	-	-	-	-	-	-	-	-	-	-	-	-	-	-	-	-	-	-	-	-	-	-	-	-	-	-	-	-	-	-	-	-	-	-
	GO	GO:0046883 reg. of hormone secretion			-	-	-	-	-	-	-	-	-	-	0.03698	-	-	-	-	-	-	-	-	-	-	-	-	-	-	-	-	-	-	-	-	-	-	-	-	-	-	-	-	-	-	-	-	-	-
	GO	GO:0046888 negative reg. of hormone secretion			-	-	-	0.0110374	-	-	-	-	-	-	-	-	-	-	-	-	-	-	-	-	-	-	-	-	-	-	-	-	-	-	-	-	-	-	-	-	-	-	-	-	-	-	-	-	-
	GO	GO:0046889 positive reg. of lipid biosynthetic proc.			-	-	-	-	-	-	-	-	-	-	-	-	-	-	-	-	-	-	-	-	-	-	-	-	-	-	-	-	-	-	-	-	-	-	0.0270782	-	-	-	-	-	-	-	-	-	-
	GO	GO:0046890 reg. of lipid biosynthetic proc.			-	-	-	-	-	-	-	-	-	-	-	-	-	-	-	-	-	-	-	-	-	-	-	-	-	-	0.0276831	-	-	-	0.00144688	0.0120882	-	-	1.31391e-05	-	-	-	-	-	-	-	-	-	-
	GO	GO:0046903 secretion			0.000583266	0.00273054	-	-	0.00307507	-	-	-	0.000204482	-	-	-	-	-	-	-	-	-	-	-	-	-	-	-	-	-	-	-	0.00228911	0.00566534	-	-	0.000112946	0.000531816	-	-	-	-	-	-	-	-	-	-	0.000870989
	GO	GO:0046916 cellular transition metal ion homeostasis			-	-	-	-	-	-	-	-	-	-	-	-	-	-	-	-	0.0456988	-	-	-	-	-	-	-	-	-	-	-	-	-	-	-	-	-	-	-	-	-	-	-	-	-	-	-	-
	GO	GO:0046942 carboxylic acid transport			0.0001592	0.00101468	-	-	1.2436e-05	-	-	-	0.0132968	-	-	-	-	0.0043244	-	-	-	-	-	-	-	-	-	-	-	-	-	-	-	-	1.29055e-05	-	-	-	1.28805e-07	5.87534e-05	-	-	0.000135324	-	-	-	-	-	-
	GO	GO:0046967 cytosol to endoplasmic reticulum transport			-	-	-	-	-	-	-	-	-	-	-	-	-	-	-	-	-	-	-	-	-	-	0.0106034	-	-	-	-	-	-	-	-	-	-	-	-	-	0.0191032	-	-	-	-	-	-	-	-
	GO	GO:0046984 reg. of hemoglobin biosynthetic proc.			-	-	-	-	-	-	-	-	-	-	-	-	-	-	-	-	0.0476613	-	-	-	-	0.0488569	-	-	-	-	-	-	-	-	-	-	-	-	-	-	-	-	-	-	-	-	-	-	-
	GO	GO:0048002 antigen processing and presentation of peptide antigen			0.0284046	0.00095263	-	-	-	-	-	-	0.0222796	0.00232571	-	-	7.56366e-07	0.000228479	-	-	-	-	-	-	-	-	-	2.18682e-05	-	-	-	-	-	-	-	-	-	-	-	-	-	-	-	-	-	-	-	-	-
	GO	GO:0048008 platelet-derived growth factor receptor signaling pathway			-	-	-	-	-	-	-	-	-	-	-	-	-	-	-	-	-	-	-	-	-	-	-	-	-	-	-	-	-	-	-	-	-	-	-	-	-	-	-	-	0.0020421	-	-	-	-
	GO	GO:0048010 vascular endothelial growth factor receptor signaling pathway			-	-	-	-	-	-	0.0187212	-	-	-	-	0.0259381	-	-	-	-	-	-	-	-	-	-	-	-	-	-	-	-	-	-	-	-	-	-	-	-	-	-	-	-	-	-	-	-	-
	GO	GO:0048014 Tie signaling pathway			-	-	0.0285588	-	-	-	-	-	-	-	0.0103616	-	-	-	-	-	-	-	-	-	-	-	-	-	-	-	-	-	-	-	-	-	-	-	-	-	-	-	-	-	-	-	-	-	-
	GO	GO:0048015 phosphatidylinositol-mediated signaling			-	-	-	-	-	-	-	-	-	-	-	-	-	-	-	-	-	-	-	-	-	-	-	-	-	-	-	-	-	-	-	-	-	0.042676	-	-	-	-	-	-	-	-	-	-	-
	GO	GO:0048041 focal adhesion assembly			-	-	0.0333197	-	-	-	0.0314266	-	-	-	-	0.0331358	-	-	-	-	-	-	-	-	-	-	-	-	-	-	-	-	-	-	-	-	-	-	-	-	-	-	-	-	-	-	-	-	-
	GO	GO:0048048 embryonic eye morphogenesis			-	-	-	-	-	-	-	-	-	-	-	-	-	-	-	-	-	-	-	-	-	-	-	-	-	-	-	-	-	-	-	-	-	-	-	-	-	-	-	-	0.00506523	-	-	-	-
	GO	GO:0048050 post-embryonic eye morphogenesis			-	-	-	-	-	-	-	-	-	-	-	-	-	-	-	-	-	-	-	-	-	-	-	-	-	-	-	-	-	-	-	-	-	-	-	-	-	-	-	-	0.0075164	-	-	-	-
	GO	GO:0048066 developmental pigmentation			-	-	-	-	-	-	0.0230568	-	-	-	-	-	-	-	-	-	-	-	-	-	-	-	-	-	-	-	-	-	-	-	-	-	-	-	-	-	-	-	-	-	-	-	-	-	-
	GO	GO:0048070 reg. of developmental pigmentation			-	-	0.0215774	-	-	-	-	-	-	-	-	-	-	-	-	-	-	-	-	-	-	-	-	-	-	-	-	-	-	-	-	-	-	-	-	-	-	-	-	-	-	-	-	-	-
	GO	GO:0048104 establishment of body hair or bristle planar orientation			-	-	-	-	-	-	0.0339462	-	-	-	-	-	-	-	-	-	-	-	-	-	-	-	-	-	-	-	-	-	-	-	-	-	-	-	-	-	-	-	-	-	-	-	-	-	-
	GO	GO:0048144 fibroblast proliferation			-	-	-	-	-	-	-	-	-	-	-	-	-	-	-	-	-	-	-	-	-	-	-	0.00579117	-	-	-	-	-	-	-	-	-	-	-	-	-	-	-	-	-	-	-	-	-
	GO	GO:0048232 male gamete generation			0.0458839	-	-	-	-	-	-	-	-	-	-	-	-	-	-	-	-	-	-	-	-	-	-	-	-	-	-	-	-	-	-	-	-	-	-	-	-	-	-	-	-	-	-	-	-
	GO	GO:0048245 eosinophil chemotaxis			-	-	-	-	-	-	-	-	-	-	-	-	-	-	-	-	-	-	-	-	-	-	-	-	-	-	-	-	-	0.032968	-	-	-	-	-	-	-	-	-	-	0.00520126	-	-	-	-
	GO	GO:0048246 macrophage chemotaxis			-	-	-	-	-	-	-	-	-	-	-	-	0.000501988	0.00775774	-	-	-	-	-	-	-	-	4.35249e-05	-	-	-	-	-	-	-	-	-	-	-	-	-	-	-	-	-	-	-	-	-	-
	GO	GO:0048247 lymphocyte chemotaxis			-	-	-	-	-	-	-	-	-	-	-	-	0.00626254	-	-	-	-	-	-	-	-	-	0.00795875	-	-	-	-	-	-	-	-	-	-	-	-	-	-	-	-	-	-	-	-	-	-
	GO	GO:0048251 elastic fiber assembly			-	-	-	-	-	-	-	-	-	-	-	-	-	-	-	-	-	-	-	-	-	-	-	-	-	-	-	-	-	-	-	-	-	-	-	-	-	-	-	-	2.79353e-05	-	-	-	4.25726e-06
	GO	GO:0048285 organelle fission			-	-	-	-	-	-	-	-	-	-	-	-	-	0.00592903	-	-	-	-	-	-	-	-	-	2.25102e-06	-	-	-	-	-	-	-	-	-	-	-	-	-	-	-	-	-	-	-	-	-
	GO	GO:0048286 lung alveolus development			-	-	-	-	-	-	-	-	-	-	-	0.00692759	-	-	-	-	-	0.00677811	-	-	-	-	-	-	-	-	-	-	-	-	-	-	-	-	-	-	-	-	-	-	-	-	-	-	-
	GO	GO:0048468 cell development			-	-	0.00733003	0.0026513	-	-	-	-	-	-	0.0446757	-	-	-	-	-	-	0.0006237	-	0.00121167	-	-	-	-	0.0271876	-	-	-	3.08341e-08	-	-	-	2.51743e-07	0.0123682	-	-	-	-	-	-	1.47313e-05	-	-	-	3.53675e-06
	GO	GO:0048483 autonomic nervous system development			-	-	0.0171263	-	-	-	0.0235472	-	-	-	-	-	-	-	-	-	-	-	-	-	-	-	-	-	-	-	-	-	-	0.0189944	-	-	0.00306803	0.0136653	-	-	-	-	-	-	-	-	-	-	-
	GO	GO:0048485 sympathetic nervous system development			-	-	0.00921218	-	-	-	-	-	-	-	-	-	-	-	-	-	-	-	-	-	-	-	-	-	-	-	-	-	-	0.0206246	-	-	-	-	-	-	-	-	-	-	-	-	-	-	-
	GO	GO:0048513 animal organ development			0.000122429	-	1.02797e-06	4.13415e-07	0.0325567	-	0.0339462	-	0.00458713	0.0295187	0.000306264	6.92351e-05	-	-	-	-	-	3.61847e-13	-	2.2674e-07	-	-	-	-	0.000565839	-	-	-	1.72474e-15	0.000365569	-	-	1.57407e-14	1.28871e-08	-	-	-	-	-	-	3.64982e-15	0.0132922	-	-	2.29254e-13
	GO	GO:0048514 blood vessel morphogenesis			-	-	3.12389e-08	1.55847e-16	-	-	0.000173587	-	-	-	7.78315e-07	1.51533e-08	0.00277259	-	-	-	-	8.64859e-14	-	3.63718e-10	-	-	0.00902622	-	-	-	-	-	1.07233e-09	9.80878e-06	-	-	3.20911e-14	2.26795e-06	-	-	-	-	-	-	2.51028e-19	-	-	-	1.67663e-18
	GO	GO:0048518 positive reg. of biological proc.			-	-	0.000720216	5.39285e-08	-	-	6.62623e-05	-	-	-	0.00179818	5.46374e-05	2.94203e-13	-	-	-	-	5.31908e-10	-	0.000122223	-	-	1.04608e-06	9.3272e-07	0.0176103	-	-	-	9.55151e-12	0.000234309	-	-	1.0901e-18	3.24439e-09	-	-	-	-	-	-	1.16094e-11	0.0176907	-	-	9.49088e-17
	GO	GO:0048519 negative reg. of biological proc.			-	-	0.000229015	7.90797e-07	-	-	0.000656669	-	-	-	0.0066256	0.00048994	0.000998643	-	-	-	-	3.49227e-09	-	1.85452e-06	-	-	0.00226156	-	-	-	-	-	5.48275e-06	0.0252666	-	-	3.65123e-10	6.04422e-05	-	-	-	-	-	-	2.21087e-07	-	-	-	9.45458e-09
	GO	GO:0048520 positive reg. of behavior			-	-	-	-	-	-	-	-	-	-	-	-	-	-	-	-	-	-	-	-	-	-	-	-	-	0.0429919	-	-	-	-	-	-	-	-	-	-	-	-	-	-	-	-	-	-	-
	GO	GO:0048522 positive reg. of cellular proc.			-	-	0.00147743	3.18205e-08	-	-	5.68315e-05	-	-	-	0.00353308	9.55379e-06	1.69476e-07	-	-	-	-	2.39726e-09	-	0.000193034	-	-	0.000146266	2.95873e-05	-	-	-	-	9.64293e-10	0.000885486	-	-	1.17579e-14	8.0155e-08	-	-	-	-	-	-	1.89259e-11	0.0196736	-	-	3.41353e-16
	GO	GO:0048523 negative reg. of cellular proc.			-	-	0.000120716	1.23017e-07	-	-	0.000668031	-	-	-	0.00780192	0.000154991	0.00654692	-	-	-	-	8.63609e-10	-	5.05712e-07	-	-	0.00629446	-	-	-	-	-	4.10191e-05	0.0465141	-	-	3.01094e-10	0.000351489	-	-	-	-	-	-	4.4466e-06	-	-	-	3.99103e-08
	GO	GO:0048525 negative reg. of viral proc.			0.0212432	-	-	-	-	-	-	-	0.00396138	-	-	-	8.54023e-06	-	-	-	-	-	-	-	-	-	1.75064e-05	-	0.00114884	-	-	-	-	-	-	-	-	-	-	-	0.0340842	-	-	-	-	-	-	-	-
	GO	GO:0048534 hematopoietic or lymphoid organ development			-	0.0338346	-	-	-	0.00160264	-	-	0.00138087	1.4182e-06	-	-	2.71207e-07	-	-	-	0.0275385	0.000667411	-	0.0125605	-	-	2.92963e-05	2.07312e-05	0.0240516	-	-	-	6.98044e-05	-	-	-	2.09021e-06	-	-	-	-	-	-	-	0.000151061	-	-	-	0.000180858
	GO	GO:0048537 mucosa-associated lymphoid tissue development			-	-	-	-	-	-	-	-	-	-	-	-	-	-	-	-	-	-	-	-	-	-	-	-	-	-	-	-	-	-	-	-	-	-	-	-	-	-	-	-	-	-	-	-	-
	GO	GO:0048541 Peyers patch development			-	-	-	-	-	-	-	-	-	-	-	-	-	-	-	-	-	-	-	-	-	-	-	-	-	-	-	-	-	-	-	-	-	-	-	-	-	-	-	-	-	-	-	-	-
	GO	GO:0048562 embryonic organ morphogenesis			-	-	0.0171263	0.00150042	-	-	-	-	-	-	-	-	-	-	-	-	-	4.93093e-05	-	0.0166083	-	-	-	-	-	-	-	-	-	-	-	-	-	-	-	-	-	-	-	-	-	-	-	-	-
	GO	GO:0048565 digestive tract development			-	-	-	0.00309442	-	-	-	-	-	-	-	-	-	-	-	-	-	0.0022795	-	-	-	-	-	-	-	-	-	-	-	-	-	-	-	-	-	-	-	-	-	-	0.00146731	-	-	-	0.00134348
	GO	GO:0048568 embryonic organ development			-	-	0.00134801	0.000739207	-	-	-	-	-	-	0.0149299	0.0443314	-	-	-	-	-	1.74271e-05	-	0.000939022	-	-	-	-	-	-	-	-	0.00981034	0.0189944	-	-	-	-	-	-	-	-	-	-	5.14659e-05	-	-	-	-
	GO	GO:0048583 reg. of response to stimulus			-	0.0243007	0.000811672	1.61133e-07	-	-	0.000152328	-	-	0.00165229	0.00138259	5.28903e-05	3.98369e-16	0.0354115	-	-	-	1.26775e-07	-	5.47136e-06	-	-	1.92692e-11	1.4355e-08	0.0210359	-	-	-	4.97705e-12	0.000344439	-	-	8.19631e-17	9.87102e-10	-	-	-	-	-	-	1.97234e-12	-	-	-	3.15445e-14
	GO	GO:0048584 positive reg. of response to stimulus			-	0.000422324	0.0183629	-	-	-	6.62623e-05	-	0.0188681	5.91204e-06	-	-	2.80992e-19	0.00239959	-	-	-	-	-	0.0233385	-	-	5.43654e-13	1.71858e-10	-	-	-	-	1.8947e-06	0.00086304	-	-	7.35199e-10	8.41762e-06	-	-	-	-	-	-	3.01374e-08	-	-	-	6.26262e-12
	GO	GO:0048585 negative reg. of response to stimulus			-	-	0.00257598	8.6463e-07	-	-	-	-	-	-	-	0.00114866	0.00156274	-	-	-	-	2.08467e-06	-	3.97585e-05	-	-	0.00216325	-	-	-	-	-	9.3537e-07	0.00292853	-	-	1.74404e-12	5.33388e-06	-	-	-	-	-	-	1.84853e-07	-	-	-	6.18382e-11
	GO	GO:0048588 developmental cell growth			-	-	-	0.00405675	-	-	-	-	-	-	-	-	-	-	-	-	-	0.00856158	-	0.0115878	-	-	-	-	-	-	-	-	-	-	-	-	-	-	-	-	-	-	-	-	-	-	-	-	-
	GO	GO:0048589 developmental growth			-	-	0.00172638	0.00174866	-	-	-	-	-	-	-	0.0104454	-	-	-	-	-	0.000261674	-	0.00718084	-	-	-	-	-	-	-	-	-	-	-	-	-	0.0440468	-	-	-	-	-	-	-	-	-	-	-
	GO	GO:0048592 eye morphogenesis			-	-	-	-	-	-	-	-	-	-	-	-	-	-	-	-	-	-	-	-	-	-	-	-	-	-	-	-	-	-	-	-	-	-	-	-	-	-	-	-	0.00249282	-	-	-	-
	GO	GO:0048597 post-embryonic camera-type eye morphogenesis			-	-	-	-	-	-	0.0403473	-	-	-	-	-	-	-	-	-	-	-	-	-	-	-	-	-	-	-	-	-	-	-	-	-	-	-	-	-	-	-	-	-	-	-	-	-	-
	GO	GO:0048598 embryonic morphogenesis			-	-	0.000395811	3.05229e-05	-	-	-	-	-	-	0.0193368	0.00647814	-	-	-	-	-	6.74273e-06	-	0.0108835	-	-	-	-	-	-	-	-	1.34869e-06	0.0146976	-	-	8.06283e-05	0.000930444	-	-	-	-	-	-	1.77118e-07	-	-	-	6.50288e-05
	GO	GO:0048608 reproductive structure development			-	-	-	-	-	-	-	-	-	-	-	-	-	-	-	-	-	-	-	-	-	-	-	-	-	-	-	-	0.00201607	-	-	-	-	0.0219716	-	-	-	-	-	-	-	-	-	-	-
	GO	GO:0048609 multicellular organismal reproductive proc.			0.0217628	-	-	-	-	-	-	-	-	-	-	-	-	-	-	-	-	-	-	-	-	-	-	-	-	-	-	-	-	-	-	-	-	-	-	-	-	-	-	-	-	-	-	-	-
	GO	GO:0048638 reg. of developmental growth			-	-	-	0.002888	-	-	-	-	-	-	-	-	-	-	-	-	-	0.000666247	-	0.0163365	-	-	-	-	-	-	-	-	-	-	-	-	-	-	-	-	-	-	-	-	-	-	-	-	-
	GO	GO:0048640 negative reg. of developmental growth			-	-	-	0.000914474	-	-	-	-	-	-	-	0.005213	-	-	-	-	-	0.000941847	-	0.000563724	-	-	-	-	-	-	-	-	-	-	-	-	-	-	-	-	-	-	-	-	-	-	-	-	-
	GO	GO:0048644 muscle organ morphogenesis			-	-	-	-	-	-	-	-	-	-	0.0427892	-	-	-	-	-	-	-	-	-	-	-	-	-	-	-	-	-	-	-	-	-	-	-	-	-	-	-	-	-	0.0102222	-	-	-	-
	GO	GO:0048645 animal organ formation			-	-	-	-	-	-	-	-	-	-	-	-	-	-	-	-	-	0.00446992	-	0.0115528	-	-	-	-	-	-	-	-	-	-	-	-	-	-	-	-	-	-	-	-	-	-	-	-	-
	GO	GO:0048646 anatomical structure formation involved in morphogenesis			-	-	1.16343e-08	3.44374e-10	-	-	0.000362776	-	-	-	2.8784e-08	1.45817e-07	-	-	-	-	-	9.91792e-12	-	2.2674e-07	-	-	-	-	-	-	-	-	4.0962e-10	5.18717e-06	-	-	3.62932e-16	2.07556e-08	-	-	-	-	-	-	1.68812e-22	-	-	-	3.84351e-24
	GO	GO:0048659 smooth muscle cell proliferation			-	-	-	-	-	-	-	-	-	-	-	-	-	-	-	-	-	-	-	-	-	-	-	-	-	-	-	-	-	-	-	-	-	0.0461684	-	-	-	-	-	-	0.00180898	-	-	-	0.00119839
	GO	GO:0048660 reg. of smooth muscle cell proliferation			-	-	-	-	-	-	-	-	-	-	-	-	-	-	-	-	-	-	-	-	-	-	-	-	-	-	-	-	0.0197378	-	-	-	-	0.0412229	-	-	-	-	-	-	0.00152802	-	-	-	0.000991625
	GO	GO:0048663 neuron fate commitment			-	-	-	-	-	-	-	-	-	-	-	-	-	-	-	-	-	-	-	-	-	-	-	-	-	-	-	-	-	-	-	-	-	0.0144259	-	-	-	-	-	-	-	-	-	-	-
	GO	GO:0048666 neuron development			-	-	-	-	0.00550809	-	-	-	-	-	-	-	-	-	-	-	-	-	-	-	-	-	-	-	0.0230575	-	-	-	0.0001076	-	-	-	0.00142389	-	-	-	-	-	-	-	-	-	-	-	-
	GO	GO:0048667 cell morphogenesis involved in neuron differentiation			-	-	0.0134116	0.00132913	-	-	-	-	-	-	-	-	-	-	-	-	-	0.00454936	-	0.00687151	-	-	-	-	0.033433	-	-	-	0.00239942	-	-	-	-	-	-	-	-	-	-	-	-	-	-	-	-
	GO	GO:0048669 collateral sprouting in absence of injury			-	-	-	-	-	-	-	-	-	-	-	-	-	-	-	-	-	-	-	0.00718084	-	-	-	-	-	-	-	-	-	-	-	-	-	-	-	-	-	-	-	-	-	-	-	-	-
	GO	GO:0048675 axon extension			-	-	0.00565742	0.00319036	-	-	-	-	-	-	-	0.0322132	-	-	-	-	-	-	-	0.00128334	-	-	-	-	-	-	-	-	-	-	-	-	-	-	-	-	-	-	-	-	-	-	-	-	-
	GO	GO:0048696 reg. of collateral sprouting in absence of injury			-	-	-	-	-	-	-	-	-	-	-	-	-	-	-	-	-	-	-	0.0359976	-	-	-	-	-	-	-	-	-	-	-	-	-	-	-	-	-	-	-	-	-	-	-	-	-
	GO	GO:0048699 generation of neurons			0.0220978	-	-	-	0.00452584	-	-	-	-	-	-	-	-	-	-	-	-	0.00225035	-	-	-	-	-	-	0.00298517	-	-	-	2.75481e-06	-	-	-	5.01988e-05	-	-	-	-	-	-	-	-	-	-	-	-
	GO	GO:0048705 skeletal system morphogenesis			-	-	0.0291788	-	-	-	-	-	-	-	0.0400693	-	-	-	-	-	-	0.00644198	-	-	-	-	-	-	-	-	-	-	-	-	-	-	-	-	-	-	-	-	-	-	0.0103336	-	-	-	-
	GO	GO:0048706 embryonic skeletal system development			-	-	-	-	-	-	-	-	-	-	-	-	-	-	-	-	-	0.00963498	-	-	-	-	-	-	-	-	-	-	-	-	-	-	-	-	-	-	-	-	-	-	-	-	-	-	-
	GO	GO:0048729 tissue morphogenesis			-	-	0.0011718	5.33261e-06	-	-	0.0313222	-	-	-	0.00388859	0.001537	-	-	-	-	-	5.3819e-09	-	0.00114832	-	-	-	-	-	-	-	-	9.77983e-05	0.00319044	-	-	1.24166e-05	0.00129944	-	-	-	-	-	-	2.99511e-08	-	-	-	5.2266e-07
	GO	GO:0048730 epidermis morphogenesis			-	-	-	-	-	-	-	-	-	-	-	-	-	-	-	-	-	-	-	0.0252829	-	-	-	-	-	-	-	-	-	-	-	-	-	-	-	-	-	-	-	-	-	-	-	-	-
	GO	GO:0048731 system development			0.000175429	-	5.27206e-09	3.08852e-08	0.00212316	-	0.00561818	-	0.00544407	-	1.76664e-05	1.66379e-06	-	-	-	-	-	5.66689e-13	-	5.02261e-08	-	-	-	-	2.21829e-06	-	-	-	7.56416e-22	1.87392e-05	-	-	7.90463e-21	2.3579e-11	-	-	-	-	-	-	2.69059e-20	0.0132922	-	-	3.09541e-19
	GO	GO:0048732 gland development			-	-	-	-	-	-	-	-	-	-	-	-	-	-	-	-	-	-	-	-	-	-	0.0287405	-	-	-	-	-	-	-	-	-	-	-	-	-	-	-	-	-	-	-	-	-	0.000560161
	GO	GO:0048738 cardiac muscle tissue development			-	-	-	3.10242e-05	-	-	-	-	-	-	-	-	-	-	-	-	-	6.06867e-06	-	-	-	-	-	-	-	-	-	-	0.00821892	-	-	-	-	-	-	-	-	-	-	-	0.00230689	-	-	-	0.000159671
	GO	GO:0048741 skeletal muscle fiber development			0.0320269	-	-	-	-	-	-	-	-	-	-	-	-	-	-	-	-	-	-	-	-	-	-	-	-	-	-	-	-	-	-	-	-	-	-	-	-	-	-	-	-	-	-	-	-
	GO	GO:0048745 smooth muscle tissue development			-	-	0.0170557	-	-	-	-	-	-	-	-	-	-	-	-	-	-	-	-	-	-	-	-	-	-	-	-	-	-	-	-	-	-	0.0258732	-	-	-	-	-	-	-	-	-	-	-
	GO	GO:0048754 branching morphogenesis of an epithelial tube			-	-	0.00128801	0.000602042	-	-	0.0266595	-	-	-	0.00281743	0.0187009	-	-	-	-	-	7.62994e-06	-	0.000940211	-	-	-	-	-	-	-	-	-	-	-	-	-	-	-	-	-	-	-	-	5.87647e-05	-	-	-	1.50705e-05
	GO	GO:0048762 mesenchymal cell differentiation			-	-	0.000348084	0.000111868	-	-	8.17021e-05	-	-	-	0.00150621	0.00386335	-	-	-	-	-	3.38924e-05	-	0.00919613	-	-	-	-	-	-	-	-	0.00858663	-	-	-	7.98249e-05	0.00644603	-	-	-	-	-	-	1.80905e-05	-	-	-	1.20723e-09
	GO	GO:0048771 tissue remodeling			-	-	-	0.0187727	-	-	-	-	-	-	-	0.0362355	-	-	0.0151967	-	-	-	-	-	-	-	0.0118045	-	-	-	-	-	-	-	-	-	0.00306803	-	-	-	-	-	-	-	-	-	-	-	-
	GO	GO:0048799 animal organ maturation			-	-	-	-	-	-	-	-	-	-	-	-	-	-	-	-	-	-	-	-	-	-	-	-	-	-	-	-	0.00221216	0.00251532	-	-	0.00164135	3.29339e-05	-	-	-	-	-	-	-	-	-	-	0.000635997
	GO	GO:0048812 neuron projection morphogenesis			-	-	0.022916	0.0022072	-	-	-	-	-	-	-	-	-	-	-	-	-	0.00484374	-	0.0140061	-	-	-	-	-	-	-	-	0.00231628	-	-	-	-	-	-	-	-	-	-	-	-	-	-	-	-
	GO	GO:0048821 erythrocyte development			-	-	-	-	-	0.000835138	-	-	-	-	-	-	-	-	-	-	-	-	-	-	-	-	-	-	-	-	-	-	-	-	-	-	-	-	-	-	-	-	-	-	-	-	-	-	-
	GO	GO:0048839 inner ear development			-	-	-	-	-	-	-	-	-	-	-	-	-	-	-	-	-	-	-	-	-	-	-	-	-	-	-	-	0.00310724	-	-	-	-	-	-	-	-	-	-	-	0.0105566	-	-	-	-
	GO	GO:0048841 reg. of axon extension involved in axon guidance			-	-	-	0.00432214	-	-	-	-	-	-	-	0.0258142	-	-	-	-	-	0.00598577	-	0.00718084	-	-	-	-	-	-	-	-	-	-	-	-	-	-	-	-	-	-	-	-	-	-	-	-	-
	GO	GO:0048842 positive reg. of axon extension involved in axon guidance			-	-	-	-	-	-	0.0403473	-	-	-	-	-	-	-	-	-	-	-	-	-	-	-	-	-	-	-	-	-	-	-	-	-	-	-	-	-	-	-	-	-	-	-	-	-	-
	GO	GO:0048843 negative reg. of axon extension involved in axon guidance			-	-	-	-	-	-	-	-	-	-	-	-	-	-	-	-	-	-	-	0.0173368	-	-	-	-	-	-	-	-	-	-	-	-	-	-	-	-	-	-	-	-	-	-	-	-	-
	GO	GO:0048844 artery morphogenesis			-	-	0.00450397	5.03234e-05	-	-	0.0391948	-	-	-	0.0335989	-	-	-	-	-	-	0.000133475	-	-	-	-	-	-	-	-	-	-	-	-	-	-	-	-	-	-	-	-	-	-	-	-	-	-	-
	GO	GO:0048846 axon extension involved in axon guidance			-	-	0.0351159	0.00432214	-	-	-	-	-	-	-	0.0203102	-	-	-	-	-	0.0040347	-	0.00265166	-	-	-	-	-	-	-	-	0.0164469	-	-	-	-	-	-	-	-	-	-	-	-	-	-	-	-
	GO	GO:0048856 anatomical structure development			0.000781803	-	6.09862e-10	4.80183e-07	0.00485206	-	0.00561818	-	0.0189767	-	6.25206e-06	3.66288e-05	-	-	-	-	-	8.07708e-13	-	1.18102e-06	-	-	-	-	4.35783e-05	-	-	-	1.06765e-21	3.54476e-06	-	-	6.05125e-21	1.48373e-11	-	-	-	-	-	-	1.68812e-22	0.00197695	-	-	3.64387e-19
	GO	GO:0048858 cell projection morphogenesis			-	-	0.0288949	0.00437295	-	-	-	-	-	-	-	-	-	-	-	-	-	0.00825714	-	0.011091	-	-	-	-	-	-	-	-	0.00126326	-	-	-	-	-	-	-	-	-	-	-	-	-	-	-	-
	GO	GO:0048863 stem cell differentiation			-	-	0.000147403	-	-	-	0.00692597	-	-	-	0.00764665	-	-	-	-	-	-	0.0108371	-	-	-	-	-	-	-	-	-	-	-	-	-	-	-	0.0427299	-	-	-	-	-	-	-	-	-	-	-
	GO	GO:0048864 stem cell development			-	-	0.000638176	-	-	-	0.000217424	-	-	-	0.0283057	-	-	-	-	-	-	-	-	-	-	-	-	-	-	-	-	-	-	-	-	-	-	-	-	-	-	-	-	-	-	-	-	-	-
	GO	GO:0048869 cellular developmental proc.			0.00103868	-	4.9284e-05	0.000573713	-	-	0.00647643	-	0.0170959	-	0.000344504	0.026813	-	-	-	-	-	2.0514e-09	-	0.000210218	-	-	-	-	0.000142233	-	-	-	3.61473e-17	0.00584126	-	-	1.17611e-16	6.50252e-06	-	-	-	-	-	-	1.3782e-12	0.042586	-	-	7.54493e-13
	GO	GO:0048870 cell motility			-	-	4.85294e-06	5.8889e-07	-	-	2.74964e-06	-	-	-	3.586e-05	5.26545e-05	0.00448201	-	-	-	-	4.00654e-05	-	5.73533e-05	-	-	0.0263022	-	-	-	-	-	8.24225e-17	5.68621e-06	-	-	3.14262e-20	2.61346e-13	-	-	-	-	-	-	1.42482e-24	0.0341084	-	-	5.83321e-25
	GO	GO:0048871 multicellular organismal homeostasis			-	-	-	-	-	-	-	-	-	-	-	-	-	-	-	-	-	0.00654753	-	0.03676	-	-	-	-	-	-	-	-	-	-	-	-	-	-	-	-	-	-	-	-	-	-	-	-	-
	GO	GO:0048872 homeostasis of number of cells			-	-	-	-	-	0.000122294	-	-	-	-	-	-	-	-	-	-	0.0041999	0.00164134	-	-	-	0.0488569	0.00128571	-	-	-	-	-	0.01983	-	-	-	-	-	-	-	-	-	-	-	0.00556433	-	-	-	-
	GO	GO:0048875 chemical homeostasis within a tissue			-	-	-	-	-	-	0.00663126	-	-	-	-	-	-	-	-	-	-	-	-	-	-	-	-	-	-	-	-	-	-	-	-	-	-	-	-	-	-	-	-	-	-	-	-	-	-
	GO	GO:0048878 chemical homeostasis			0.000207141	-	-	-	0.00111255	-	-	-	0.00053029	0.0494568	-	-	0.00625605	-	-	-	0.0309967	-	-	-	-	-	-	-	-	-	0.0251263	-	0.0127749	-	8.94421e-05	0.0162447	0.000434792	-	1.98425e-07	0.00493559	-	-	-	-	-	-	-	-	-
	GO	GO:0048880 sensory system development			0.0232984	-	0.0327644	0.00833332	-	-	-	-	-	-	-	-	-	-	-	-	-	0.00150113	-	0.0080868	-	-	-	-	-	-	-	-	0.00194004	-	-	-	-	0.0206575	-	-	-	-	-	-	7.37845e-05	-	-	-	0.00115385
	GO	GO:0050482 arachidonic acid secretion			-	0.0448977	-	-	-	-	-	-	-	-	-	-	-	-	-	-	-	-	-	-	-	-	-	-	-	-	-	-	-	-	-	-	-	-	-	-	-	-	-	-	-	-	-	-	-
	GO	GO:0050654 chondroitin sulfate proteoglycan metabolic proc.			-	-	-	-	-	-	-	-	-	-	-	-	-	-	-	-	-	-	-	-	-	-	-	-	-	-	-	-	-	-	-	-	-	0.0297695	-	-	-	-	-	-	-	-	-	-	-
	GO	GO:0050665 hydrogen peroxide biosynthetic proc.			-	-	-	-	-	-	-	-	-	-	-	-	-	-	-	-	-	-	-	-	-	-	-	-	-	-	-	-	-	-	-	-	-	-	0.019779	-	-	-	-	-	-	-	-	-	-
	GO	GO:0050670 reg. of lymphocyte proliferation			-	0.00110495	-	-	-	-	0.0339462	-	0.0472648	3.71201e-05	-	-	0.000146795	0.0111247	-	-	-	-	-	-	-	-	0.0477909	1.93239e-07	-	-	-	-	-	-	-	-	0.00191424	-	-	-	-	-	-	-	-	-	-	-	-
	GO	GO:0050671 positive reg. of lymphocyte proliferation			-	0.0267298	-	-	-	-	-	-	-	0.00403129	-	-	0.00142761	-	-	-	-	-	-	-	-	-	-	0.000194696	-	-	-	-	-	-	-	-	-	-	-	-	-	-	-	-	-	-	-	-	-
	GO	GO:0050672 negative reg. of lymphocyte proliferation			-	-	-	-	-	-	0.0391948	-	-	-	-	-	-	-	-	-	-	-	-	-	-	-	-	0.0218916	-	-	-	-	-	-	-	-	-	-	-	-	-	-	-	-	-	-	-	-	-
	GO	GO:0050673 epithelial cell proliferation			-	-	0.0017855	0.000167212	-	-	0.00883868	-	-	-	0.0012061	0.0207949	-	-	-	-	-	4.95803e-08	-	1.34949e-05	-	-	-	-	-	-	-	-	3.07769e-05	5.18717e-06	-	-	9.80885e-06	0.000957182	-	-	-	-	-	-	3.19281e-09	-	-	-	2.13494e-09
	GO	GO:0050678 reg. of epithelial cell proliferation			-	-	0.0014804	9.46994e-05	-	-	0.0230568	-	-	-	0.000257844	0.00980312	-	-	-	-	-	7.69537e-08	-	1.84061e-05	-	-	-	-	-	-	-	-	0.000582757	2.35792e-05	-	-	3.3598e-06	0.00117805	-	-	-	-	-	-	8.70882e-06	-	-	-	2.98266e-07
	GO	GO:0050679 positive reg. of epithelial cell proliferation			-	-	0.0126241	0.020928	-	-	-	-	-	-	0.0110959	-	-	-	-	-	-	0.000455619	-	0.00284219	-	-	-	-	-	-	-	-	0.0194012	0.00743663	-	-	0.000237343	-	-	-	-	-	-	-	5.87647e-05	-	-	-	1.50705e-05
	GO	GO:0050680 negative reg. of epithelial cell proliferation			-	-	-	0.00109072	-	-	-	-	-	-	0.0449404	0.0486568	-	-	-	-	-	0.000434499	-	0.0152894	-	-	-	-	-	-	-	-	0.0164581	0.00670046	-	-	-	0.017345	-	-	-	-	-	-	-	-	-	-	-
	GO	GO:0050688 reg. of defense response to virus			-	-	-	-	-	-	-	-	0.0460187	-	-	-	0.00765979	-	-	-	-	-	-	-	-	-	0.0296325	-	-	-	-	-	-	-	-	-	-	-	-	-	-	-	-	-	-	-	-	-	-
	GO	GO:0050691 reg. of defense response to virus by host			0.0475262	-	-	-	-	-	-	-	0.00821107	-	-	-	-	-	-	-	-	-	-	-	-	-	-	0.0111559	-	-	-	-	-	-	-	-	-	-	-	-	-	-	-	-	-	-	-	-	-
	GO	GO:0050727 reg. of inflammatory response+C11:C15			-	-	-	-	-	-	-	-	-	-	-	-	-	-	-	-	-	-	-	-	-	-	-	-	-	-	-	-	-	-	-	-	-	-	-	-	-	-	-	-	-	-	-	-	-
	GO	GO:0050728 negative reg. of inflammatory response			0.0284046	-	-	-	-	-	-	-	-	-	-	-	-	-	-	-	-	-	-	-	-	-	-	0.0232954	-	-	0.0126425	-	-	-	-	-	-	-	-	-	-	-	-	-	-	-	-	-	-
	GO	GO:0050729 positive reg. of inflammatory response			0.00197959	0.015961	-	-	-	-	-	-	0.000282667	0.000198523	-	-	0.000257271	0.00234185	-	-	-	-	-	-	-	-	0.00164688	9.78066e-05	-	-	-	-	0.0032042	0.00151816	-	-	2.55151e-05	0.000520656	-	-	-	-	-	-	0.00677644	-	-	-	6.29385e-05
	GO	GO:0050730 reg. of peptidyl-tyrosine phosphorylation			-	-	-	-	-	-	-	-	-	-	-	0.0393112	-	-	-	-	-	0.00653105	-	0.000228186	-	-	-	-	-	-	-	-	-	-	-	-	-	-	-	-	-	-	-	-	0.00150126	-	-	-	-
	GO	GO:0050731 positive reg. of peptidyl-tyrosine phosphorylation			-	-	-	-	-	-	-	-	-	-	-	-	-	-	-	-	-	0.00963498	-	0.000725734	-	-	-	-	-	-	-	-	-	0.0272227	-	-	-	-	-	-	-	-	-	-	0.00113774	-	-	-	0.00140286
	GO	GO:0050764 reg. of phagocytosis			0.0328185	0.0241871	-	-	-	-	-	-	-	-	-	-	-	0.0491038	-	-	-	-	-	-	-	-	-	0.000762891	-	-	-	-	-	-	-	-	-	-	-	-	-	-	-	-	-	-	-	-	0.000126333
	GO	GO:0050766 positive reg. of phagocytosis			0.0448885	-	-	-	-	-	-	-	-	-	-	-	0.00449322	-	-	-	-	-	-	-	-	-	-	0.00623048	-	-	-	-	-	-	-	-	-	-	-	-	-	-	-	-	-	-	-	-	-
	GO	GO:0050767 reg. of neurogenesis			-	-	-	-	-	-	-	-	-	-	0.0195357	-	-	-	-	-	-	-	-	-	-	-	-	-	-	-	-	-	-	-	-	-	-	-	-	-	-	-	-	-	-	-	-	-	-
	GO	GO:0050769 positive reg. of neurogenesis			-	-	-	-	-	-	-	-	-	-	0.0237497	-	-	-	-	-	-	-	-	-	-	-	-	-	-	-	-	-	-	-	-	-	-	-	-	-	-	-	-	-	-	-	-	-	-
	GO	GO:0050770 reg. of axonogenesis			-	-	-	-	-	-	-	-	-	-	-	-	-	-	-	-	-	0.00969876	-	0.0358594	-	-	-	-	-	-	-	-	-	-	-	-	0.00283065	0.0297375	-	-	-	-	-	-	-	-	-	-	-
	GO	GO:0050771 negative reg. of axonogenesis			-	-	-	-	-	-	-	-	-	-	-	-	-	-	-	-	-	-	-	0.0324327	-	-	-	-	-	-	-	-	-	-	-	-	-	-	-	-	-	-	-	-	-	-	-	-	-
	GO	GO:0050776 reg. of immune response			4.65823e-09	7.43836e-12	-	-	-	-	-	-	2.61857e-07	1.21941e-18	-	-	2.41495e-37	1.68609e-10	-	-	-	-	-	-	-	-	2.54813e-18	2.83139e-25	0.00298517	-	-	-	7.18367e-05	-	-	-	3.47563e-11	0.000302714	-	-	0.0143283	-	-	-	-	-	-	-	0.000152636
	GO	GO:0050777 negative reg. of immune response			0.000106976	0.000338731	-	-	-	-	-	-	0.00449938	3.74328e-05	-	-	3.59693e-09	-	-	-	-	-	-	-	-	-	-	1.94704e-05	0.00561665	-	-	-	-	-	-	-	3.44241e-05	-	-	-	-	-	-	-	-	-	-	-	-
	GO	GO:0050778 positive reg. of immune response			0.000215671	5.61477e-09	-	-	-	-	-	-	4.49516e-05	3.52902e-12	-	-	1.89609e-23	3.13584e-07	-	-	-	-	-	-	-	-	1.85305e-10	6.65842e-15	-	-	-	-	0.00736457	-	-	-	5.19742e-07	0.00445374	-	-	-	-	-	-	-	-	-	-	0.000146005
	GO	GO:0050790 reg. of catalytic activity			-	-	-	0.000408725	-	-	-	-	-	-	-	0.0139829	0.00407699	-	-	-	-	0.00109334	-	0.000620168	-	-	0.00243684	-	-	-	-	-	0.00796499	0.00670046	-	-	0.000201002	0.017345	-	-	-	-	-	-	0.000849998	-	-	-	1.50292e-05
	GO	GO:0050792 reg. of viral proc.			-	-	-	-	-	-	-	-	-	-	-	-	0.000400082	-	-	-	-	-	-	-	-	-	0.000228725	-	0.0144894	-	-	-	-	-	-	-	-	-	-	-	0.0461828	-	-	-	-	-	-	-	-
	GO	GO:0050793 reg. of developmental proc.			-	-	9.35335e-07	5.95954e-10	-	-	9.41212e-05	-	-	-	1.05491e-05	2.40738e-05	0.000520163	-	-	-	-	2.69028e-12	-	2.2674e-07	-	-	0.00645227	-	-	-	-	-	7.85797e-14	0.00012702	-	-	1.24594e-16	1.35862e-06	-	-	-	-	-	-	3.46813e-14	0.00108583	-	-	4.06332e-17
	GO	GO:0050801 ion homeostasis			0.000633242	-	-	-	0.00436334	0.0209983	-	-	0.000127581	0.0128942	-	-	0.00261132	-	-	-	0.002135	-	-	-	-	-	0.0417258	-	-	-	-	-	0.0141808	-	-	-	0.000680578	-	0.00603451	-	-	-	-	-	-	-	-	-	-
	GO	GO:0050803 reg. of synapse structure or activity			-	-	-	0.00538561	-	-	-	-	-	-	-	-	-	-	-	-	-	-	-	-	-	-	-	-	-	-	-	-	-	-	-	-	-	-	-	-	-	-	-	-	-	-	-	-	-
	GO	GO:0050804 modulation of chemical synaptic transmission			0.0475262	-	-	-	-	-	-	-	-	-	-	-	-	-	-	-	-	-	-	-	-	-	-	-	-	-	-	-	-	-	-	-	-	-	-	-	-	-	-	-	-	-	-	-	-
	GO	GO:0050807 reg. of synapse organization			-	-	-	0.00484245	-	-	-	-	-	-	-	-	-	-	-	-	-	-	-	-	-	-	-	-	-	-	-	-	-	-	-	-	-	-	-	-	-	-	-	-	-	-	-	-	-
	GO	GO:0050808 synapse organization			-	-	-	0.0151412	0.00465797	-	-	-	0.0350592	-	-	0.00779286	-	-	-	-	-	-	-	0.0267661	-	-	-	-	-	-	-	-	-	-	-	-	-	-	-	-	-	-	-	-	-	-	-	-	-
	GO	GO:0050810 reg. of steroid biosynthetic proc.			-	-	-	-	-	-	-	-	-	-	-	-	-	-	-	-	-	-	-	-	-	-	-	-	-	-	-	-	-	-	-	-	-	-	0.0387221	-	-	-	-	-	-	-	-	-	-
	GO	GO:0050817 coagulation			-	-	-	-	0.0102269	0.000640992	0.00323439	-	-	-	-	-	-	-	-	-	0.00694777	-	-	-	-	-	-	-	-	-	-	-	-	0.000234309	-	0.0142831	0.00027359	0.000184229	-	-	-	-	-	-	7.28532e-07	-	-	-	8.33737e-07
	GO	GO:0050818 reg. of coagulation			-	-	-	-	-	-	0.0040329	-	-	-	-	-	-	-	-	-	-	-	-	-	-	-	-	-	-	-	-	-	-	0.00186932	-	-	0.00196051	0.0019553	-	-	-	-	-	-	3.75422e-06	0.0151274	-	-	2.40569e-07
	GO	GO:0050819 negative reg. of coagulation			-	-	-	-	-	-	-	-	-	-	-	-	-	-	-	-	-	-	-	-	-	-	-	-	-	-	-	-	-	-	-	-	-	0.0343433	-	-	-	-	-	-	0.000404768	-	-	-	0.000425925
	GO	GO:0050829 defense response to Gram-negative bacterium			0.0232287	0.0412821	-	-	-	-	-	-	-	9.63053e-05	-	-	-	0.0413463	-	-	0.00776392	-	-	-	-	-	-	-	-	-	-	-	-	-	-	-	-	0.0216136	-	-	-	-	-	-	-	-	-	-	-
	GO	GO:0050830 defense response to Gram-positive bacterium			0.0097992	0.000262994	-	-	-	-	-	-	0.00821107	6.2069e-05	-	-	0.000137662	0.000625133	-	-	-	-	-	-	-	-	-	2.64318e-05	-	-	-	-	-	-	-	-	-	-	-	-	-	-	-	-	-	-	-	-	-
	GO	GO:0050832 defense response to fungus			-	-	-	-	-	-	-	-	-	0.0144952	-	-	-	-	-	-	-	-	-	-	-	-	-	-	-	-	-	-	-	-	-	-	-	-	-	-	-	-	-	-	-	-	-	-	-
	GO	GO:0050850 positive reg. of calcium-mediated signaling			-	-	-	-	-	-	-	-	-	0.0144952	-	-	-	-	-	-	-	-	-	-	-	-	-	0.000243765	-	-	-	-	-	-	-	-	-	-	-	-	-	-	-	-	-	-	-	-	-
	GO	GO:0050851 antigen receptor-mediated signaling pathway			-	-	-	-	-	-	-	-	-	0.0296516	-	-	-	-	-	-	-	-	-	-	-	-	-	-	-	-	-	-	0.0175912	-	-	-	0.000841584	-	-	-	-	-	-	-	-	-	-	-	-
	GO	GO:0050853 B cell receptor signaling pathway			-	-	-	-	-	-	-	-	-	0.031727	-	-	-	-	-	-	-	-	-	-	-	-	-	-	-	-	-	-	-	-	-	-	-	-	-	-	-	-	-	-	-	-	-	-	-
	GO	GO:0050863 reg. of T cell activation			0.00112417	3.92521e-05	-	-	-	-	-	-	0.000813883	1.24545e-05	-	-	4.34333e-09	0.00592903	-	-	-	-	-	-	-	-	2.92963e-05	5.05757e-09	-	-	-	-	0.00897592	-	-	-	5.79176e-06	-	-	-	-	-	-	-	-	-	-	-	-
	GO	GO:0050864 reg. of B cell activation			-	-	-	-	-	-	-	-	-	0.00304248	-	-	0.0047666	-	-	-	-	-	-	-	-	-	-	0.000147342	-	-	-	-	-	-	-	-	-	-	-	-	-	-	-	-	-	-	-	-	-
	GO	GO:0050865 reg. of cell activation			0.000700464	6.40399e-05	-	-	-	-	-	-	0.000116945	5.4415e-08	-	-	7.47419e-11	0.00563714	-	-	-	-	-	-	-	-	0.000118319	9.81446e-11	-	-	-	-	5.85076e-07	0.00446248	-	-	1.49384e-14	9.55706e-05	-	-	-	-	-	-	0.000249914	-	-	-	3.87217e-08
	GO	GO:0050866 negative reg. of cell activation			0.0235698	-	-	-	-	-	0.0295695	-	0.00234592	0.0012733	-	-	3.12724e-06	-	-	-	-	-	-	-	-	-	0.000837653	1.00962e-05	-	-	-	-	0.0159899	-	-	-	1.60543e-06	-	-	-	-	-	-	-	0.00405893	-	-	-	3.20195e-05
	GO	GO:0050867 positive reg. of cell activation			0.0204625	0.000597666	-	-	-	-	-	-	-	6.32149e-05	-	-	1.09848e-07	0.019364	-	-	-	-	-	-	-	-	0.0146484	1.27486e-06	-	-	-	-	0.00281454	0.0303398	-	-	7.19332e-06	0.0375043	-	-	-	-	-	-	-	-	-	-	-
	GO	GO:0050868 negative reg. of T cell activation			-	-	-	-	-	-	-	-	-	0.0375172	-	-	0.000415811	-	-	-	-	-	-	-	-	-	0.0102101	0.000719377	-	-	-	-	-	-	-	-	-	-	-	-	-	-	-	-	-	-	-	-	-
	GO	GO:0050869 negative reg. of B cell activation			-	-	-	-	-	-	-	-	-	-	-	-	-	-	-	-	-	-	-	-	-	-	-	0.0168166	-	-	-	-	-	-	-	-	-	-	-	-	-	-	-	-	-	-	-	-	-
	GO	GO:0050870 positive reg. of T cell activation			0.0383062	0.00230271	-	-	-	-	-	-	-	0.00258197	-	-	3.12724e-06	-	-	-	-	-	-	-	-	-	0.00322544	2.95873e-05	-	-	-	-	0.0159899	-	-	-	0.000103413	-	-	-	-	-	-	-	-	-	-	-	-
	GO	GO:0050873 brown fat cell differentiation			-	-	-	-	-	-	-	-	-	-	-	-	-	-	-	-	-	-	0.000279704	-	-	-	-	-	-	-	-	-	-	-	-	-	-	-	-	-	-	-	-	-	-	-	-	-	-
	GO	GO:0050877 nervous system proc.			5.43193e-15	0.00252015	-	-	3.16629e-10	-	-	-	2.53204e-05	-	-	-	-	-	-	-	-	-	-	-	-	-	-	-	0.0121943	-	-	-	0.00181557	-	-	-	-	-	-	-	-	-	-	-	-	-	-	-	-
	GO	GO:0050878 reg. of body fluid levels			-	-	-	-	0.0022011	0.023568	0.0139388	-	0.0169057	-	-	-	-	-	-	-	-	-	-	-	-	-	-	-	-	-	-	-	-	0.00266093	0.018534	0.0156539	0.000110729	0.000461867	-	-	-	-	-	-	0.00175355	-	-	-	0.000586811
	GO	GO:0050886 endocrine proc.			-	-	-	0.0196964	-	-	0.0354365	-	-	-	-	-	-	-	-	-	-	-	-	-	-	-	-	-	-	-	-	-	-	-	-	-	-	-	-	-	-	-	-	-	-	-	-	-	-
	GO	GO:0050890 cognition			0.0235698	-	-	-	-	-	-	-	-	-	-	-	-	-	-	-	-	-	-	-	-	-	-	-	-	-	-	-	-	-	-	-	-	-	-	-	-	-	-	-	-	-	-	-	-
	GO	GO:0050892 intestinal absorption			-	-	-	-	-	-	-	-	-	-	-	-	-	-	-	-	-	-	-	-	-	-	-	-	-	-	0.00659803	-	-	-	2.65068e-10	0.00158477	-	-	1.09222e-10	1.61139e-05	-	-	0.000452983	-	-	-	-	-	-
	GO	GO:0050900 leukocyte migration			0.0173032	1.04937e-05	-	-	-	0.0154112	-	-	0.00018462	2.07113e-06	-	-	2.01179e-08	2.54557e-06	-	-	-	-	-	0.0171549	-	-	1.27145e-07	5.42856e-08	-	-	-	-	3.03417e-05	0.000197989	-	-	9.01894e-12	8.8901e-08	-	-	-	-	-	-	9.93328e-11	-	-	-	9.48747e-16
	GO	GO:0050905 neuromuscular proc.			0.0224442	-	-	-	-	-	-	-	-	-	-	-	-	-	-	-	-	-	-	-	-	-	-	-	-	-	-	-	-	-	-	-	-	-	-	-	-	-	-	-	-	-	-	-	-
	GO	GO:0050906 detection of stimulus involved in sensory perception			7.58734e-06	-	-	-	5.98396e-06	-	-	-	0.00053029	-	-	-	-	-	-	-	-	-	-	-	-	-	-	-	-	-	-	-	-	-	-	-	-	-	-	-	-	-	-	-	-	-	-	-	-
	GO	GO:0050910 detection of mechanical stimulus involved in sensory perception of so			0.00627538	-	-	-	0.000322571	-	-	-	0.0028074	-	-	-	-	-	-	-	-	-	-	-	-	-	-	-	-	-	-	-	-	-	-	-	-	-	-	-	-	-	-	-	-	-	-	-	-
	GO	GO:0050918 positive chemotaxis			-	-	0.0129647	0.000275066	-	-	0.000368885	-	-	-	0.00164999	0.0250717	-	-	-	-	-	0.000102846	-	0.0102469	-	-	-	-	-	-	-	-	-	-	-	-	-	-	-	-	-	-	-	-	-	-	-	-	-
	GO	GO:0050919 negative chemotaxis			-	-	-	-	-	-	-	-	-	-	-	-	-	-	-	-	-	-	-	-	-	-	-	-	-	-	-	-	0.00282281	-	-	-	-	0.0310484	-	-	-	-	-	-	-	-	-	-	-
	GO	GO:0050920 reg. of chemotaxis			-	0.0252763	-	0.0142575	-	-	0.00391919	-	-	0.0402012	0.00962858	0.041889	4.54917e-06	0.00119102	-	-	-	0.00412812	-	0.0138764	-	-	8.3267e-05	0.000941801	-	-	-	-	0.00673652	-	-	-	5.96064e-06	0.00313072	-	-	-	-	-	-	3.96169e-05	-	-	-	1.1907e-07
	GO	GO:0050921 positive reg. of chemotaxis			-	0.00230271	-	-	-	-	0.00155495	-	-	0.002633	0.0375704	-	2.96682e-06	0.000213821	-	-	-	-	-	-	-	-	-	8.20156e-05	-	-	-	-	0.0103346	-	-	-	0.000116171	0.0118397	-	-	-	-	-	-	0.000581864	-	-	-	1.07474e-05
	GO	GO:0050922 negative reg. of chemotaxis			-	-	-	0.0204957	-	-	-	-	-	-	0.0249303	-	-	-	-	-	-	-	-	0.00055684	-	-	-	-	-	-	-	-	-	-	-	-	-	-	-	-	-	-	-	-	-	-	-	-	0.000282927
	GO	GO:0050926 reg. of positive chemotaxis			-	-	0.026241	0.00174866	-	-	-	-	-	-	0.00582634	0.0457472	-	-	-	-	-	0.000181514	-	-	-	-	-	-	-	-	-	-	-	-	-	-	-	-	-	-	-	-	-	-	-	-	-	-	-
	GO	GO:0050927 positive reg. of positive chemotaxis			-	-	-	0.00719901	-	-	0.00447051	-	-	-	-	-	-	-	-	-	-	0.00107683	-	-	-	-	-	-	-	-	-	-	-	-	-	-	-	-	-	-	-	-	-	-	-	-	-	-	-
	GO	GO:0050930 induction of positive chemotaxis			-	-	-	-	-	-	-	-	-	-	-	-	-	-	-	-	-	0.00761954	-	-	-	-	-	-	-	-	-	-	-	-	-	-	-	-	-	-	-	-	-	-	-	-	-	-	-
	GO	GO:0050931 pigment cell differentiation			-	-	-	-	-	-	0.0163354	-	-	-	-	-	-	-	-	-	-	-	-	-	-	-	-	-	-	-	-	-	-	-	-	-	-	-	-	-	-	-	-	-	-	-	-	-	-
	GO	GO:0050942 positive reg. of pigment cell differentiation			-	-	-	-	-	-	0.0499752	-	-	-	-	-	-	-	-	-	-	-	-	-	-	-	-	-	-	-	-	-	-	-	-	-	-	-	-	-	-	-	-	-	-	-	-	-	-
	GO	GO:0050953 sensory perception of light stimulus			7.00418e-07	-	-	-	0.000136816	-	-	-	-	-	-	-	-	-	-	-	-	-	-	-	-	-	-	-	-	-	-	-	-	-	-	-	-	-	-	-	-	-	-	-	-	-	-	-	-
	GO	GO:0050954 sensory perception of mechanical stimulus			5.24868e-06	-	-	-	5.33242e-05	-	-	-	0.0022102	-	-	-	-	-	-	-	-	-	-	-	-	-	-	-	-	-	-	-	-	-	-	-	-	-	-	-	-	-	-	-	-	-	-	-	-
	GO	GO:0050974 detection of mechanical stimulus involved in sensory perception			0.017095	-	-	-	0.00300075	-	-	-	0.013106	-	-	-	-	-	-	-	-	-	-	-	-	-	-	-	-	-	-	-	-	-	-	-	-	-	-	-	-	-	-	-	-	-	-	-	-
	GO	GO:0050982 detection of mechanical stimulus			-	-	-	-	0.0149929	-	-	-	-	-	-	-	-	-	-	-	-	-	-	-	-	-	-	-	-	-	-	-	-	-	-	-	-	-	-	-	-	-	-	-	-	-	-	-	-
	GO	GO:0050996 positive reg. of lipid catabolic proc.			-	-	-	-	-	-	-	-	-	-	-	-	-	-	-	-	-	-	-	-	-	-	-	-	-	-	-	-	-	-	-	-	-	-	0.0331422	-	-	-	-	-	-	-	-	-	-
	GO	GO:0051017 actin filament bundle assembly			-	-	-	-	-	-	-	-	-	-	-	-	-	-	-	-	-	-	-	-	-	-	-	-	-	-	-	-	-	-	-	-	0.00326486	-	0.0138906	-	-	-	-	-	-	-	-	-	-
	GO	GO:0051046 reg. of secretion			-	0.0227235	-	-	-	-	-	-	-	-	-	-	-	-	-	-	-	-	-	-	-	-	-	-	-	-	-	-	-	0.0216528	-	-	0.00066502	0.00161082	-	-	-	-	-	-	-	-	-	-	0.000455937
	GO	GO:0051047 positive reg. of secretion			-	-	-	-	-	-	-	-	-	-	-	-	-	-	-	-	-	-	-	-	-	-	-	-	-	-	-	-	-	0.0177987	-	-	-	0.00912745	-	-	-	-	-	-	-	-	-	-	0.000151766
	GO	GO:0051048 negative reg. of secretion			-	-	-	-	-	-	-	-	-	-	-	-	-	-	-	-	-	-	-	-	-	-	-	-	-	-	-	-	-	-	-	-	-	0.0354943	-	-	-	-	-	-	-	-	-	-	-
	GO	GO:0051049 reg. of transport			-	-	-	0.00283975	-	-	-	-	-	-	-	0.000650203	-	-	-	-	-	0.000654639	-	0.0145893	-	-	-	-	-	-	-	-	2.33355e-06	-	0.0123717	-	5.52801e-07	0.000489497	0.00416042	-	-	-	-	-	0.00439458	-	-	-	9.54055e-08
	GO	GO:0051050 positive reg. of transport			-	-	-	0.0137751	-	-	-	-	-	-	-	0.00189164	-	-	-	-	-	-	-	-	-	-	-	-	-	-	-	-	0.0022436	-	0.0206421	-	0.000167585	-	0.00413089	-	-	-	-	-	0.000888673	-	-	-	1.10134e-07
	GO	GO:0051051 negative reg. of transport			-	-	-	-	-	-	-	-	-	-	-	-	-	-	-	-	-	-	-	-	-	-	-	-	-	-	-	-	-	-	-	-	-	0.0238384	-	-	-	-	-	-	-	-	-	-	-
	GO	GO:0051056 reg. of small GTPase mediated signal transduction			-	-	-	-	-	-	0.0247387	-	-	-	0.0320234	-	-	-	-	-	-	-	-	-	-	-	-	-	-	-	-	-	0.00126893	-	-	-	0.000782931	-	-	-	-	-	-	-	-	-	-	-	-
	GO	GO:0051057 positive reg. of small GTPase mediated signal transduction			-	-	-	-	-	-	0.0212021	-	-	-	-	-	-	-	-	-	-	-	-	-	-	-	-	-	-	-	-	-	0.0130955	-	-	-	-	0.00938998	-	-	-	-	-	-	-	-	-	-	-
	GO	GO:0051058 negative reg. of small GTPase mediated signal transduction			-	-	-	-	-	-	-	-	-	-	-	-	-	-	-	-	-	-	-	0.0275131	-	-	-	-	-	-	-	-	-	-	-	-	-	-	-	-	-	-	-	-	-	-	-	-	-
	GO	GO:0051090 reg. of DNA-binding transcription factor activity			-	-	-	-	-	-	-	-	-	-	-	-	0.0102559	-	-	-	-	-	-	0.0145893	-	-	-	-	-	-	-	-	-	-	-	-	-	-	-	-	-	-	-	-	-	-	-	-	-
	GO	GO:0051091 positive reg. of DNA-binding transcription factor activity			-	-	-	0.0180098	-	-	-	-	-	-	-	-	-	-	-	-	-	-	-	-	-	-	-	-	-	-	-	-	-	-	-	-	-	-	-	-	-	-	-	-	-	-	-	-	-
	GO	GO:0051093 negative reg. of developmental proc.			-	-	2.10369e-05	4.04315e-08	-	-	0.00587082	-	-	-	0.00494728	1.63078e-05	-	-	-	-	-	4.39841e-10	-	1.70165e-07	-	-	0.0378421	-	-	-	-	-	2.09543e-06	0.000361172	-	-	6.55687e-08	0.00139624	-	-	-	-	-	-	1.94255e-08	-	-	-	8.81795e-12
	GO	GO:0051094 positive reg. of developmental proc.			-	-	0.00108398	0.000375999	-	-	0.000131939	-	-	-	0.00252087	-	0.000814754	-	-	-	-	2.08467e-06	-	0.0324327	-	-	-	-	-	-	-	-	1.28729e-09	0.000978432	-	-	3.29915e-14	5.47886e-07	-	-	-	-	-	-	1.08086e-08	0.000428879	-	-	1.46465e-14
	GO	GO:0051099 positive reg. of binding			-	-	-	-	-	-	-	-	-	-	-	-	-	-	-	-	-	-	-	0.0295956	-	-	-	-	-	-	-	-	-	-	-	-	-	-	-	-	-	-	-	-	-	-	-	-	-
	GO	GO:0051128 reg. of cellular component organization			-	-	-	0.0177672	-	-	-	-	-	-	-	0.00471154	-	-	-	-	-	-	-	0.00310226	-	-	-	-	-	-	-	-	-	-	-	-	0.00418765	-	-	-	-	-	-	-	-	-	-	-	2.65324e-06
	GO	GO:0051129 negative reg. of cellular component organization			-	-	-	-	-	-	-	-	-	-	-	-	-	-	-	-	-	0.00241532	-	0.000198626	-	-	-	-	-	-	-	-	-	-	-	-	-	-	-	-	-	-	-	-	-	-	-	-	0.000630011
	GO	GO:0051130 positive reg. of cellular component organization			-	-	-	-	-	-	-	-	-	-	-	-	-	-	-	-	-	-	-	-	-	-	-	-	-	-	-	-	-	-	-	-	-	0.026465	-	-	-	-	-	-	0.00107104	-	-	-	3.55977e-06
	GO	GO:0051145 smooth muscle cell differentiation			-	-	5.29725e-07	1.32483e-08	-	-	0.0314266	-	-	-	0.0193368	0.00131891	-	-	-	-	-	7.88639e-09	-	0.000189275	-	-	-	-	-	-	-	-	-	-	-	-	-	-	-	-	-	-	-	-	-	-	-	-	-
	GO	GO:0051146 striated muscle cell differentiation			-	-	-	0.0149213	-	-	-	-	-	-	-	-	-	-	-	-	-	0.00172559	-	-	-	-	-	-	-	-	-	-	0.0184317	-	-	-	0.00148869	0.00242441	-	-	-	-	-	-	-	-	-	-	2.52915e-05
	GO	GO:0051150 reg. of smooth muscle cell differentiation			-	-	-	-	-	-	-	-	-	-	-	-	-	-	-	-	-	0.0056441	-	-	-	-	-	-	-	-	-	-	-	-	-	-	-	-	-	-	-	-	-	-	-	-	-	-	-
	GO	GO:0051171 reg. of nitrogen compound metabolic proc.			-	-	-	0.00311631	-	-	0.0158138	-	-	-	-	0.0125676	-	-	-	-	-	0.000489463	-	0.0178925	-	-	-	-	-	-	-	-	-	-	-	-	-	-	-	-	-	-	-	-	-	-	-	-	-
	GO	GO:0051172 negative reg. of nitrogen compound metabolic proc.			-	-	-	-	-	-	-	-	-	-	-	-	-	-	-	-	-	0.00703799	-	0.00646449	-	-	-	-	-	-	-	-	-	-	-	-	-	-	-	-	-	-	-	-	-	-	-	-	-
	GO	GO:0051173 positive reg. of nitrogen compound metabolic proc.			-	-	0.0348533	0.000171843	-	-	0.00532364	-	-	-	-	0.000152615	-	-	-	-	-	9.07095e-06	-	0.00108325	-	-	-	-	-	-	-	-	-	-	-	-	-	-	-	-	-	-	-	-	-	-	-	-	-
	GO	GO:0051174 reg. of phosphorus metabolic proc.			-	-	-	0.000328855	-	-	-	-	-	-	-	0.00916924	-	-	-	-	-	5.55011e-05	-	0.000742675	-	-	-	-	-	-	-	-	-	0.0423693	-	-	0.000109219	0.00439507	-	-	-	-	-	-	1.65331e-05	-	-	-	7.37314e-06
	GO	GO:0051179 localization			0.0250846	-	0.0014525	0.000153074	0.0270773	-	0.0118909	-	-	-	0.02014	0.000111687	-	-	-	-	-	0.000941847	-	0.00865763	-	-	-	-	0.0122439	-	0.00672937	-	2.67345e-09	0.00949562	6.4765e-07	-	3.33481e-11	5.46648e-07	1.04158e-06	-	-	-	-	-	1.69803e-10	-	-	-	4.51594e-13
	GO	GO:0051180 vitamin transport			-	-	-	-	-	-	-	-	-	-	-	-	-	-	-	-	-	-	-	-	-	-	-	-	-	-	-	-	-	-	0.000285078	-	-	-	1.36094e-05	4.98107e-05	-	-	-	-	-	-	-	-	-
	GO	GO:0051189 prosthetic group metabolic proc.			-	-	-	-	-	-	-	-	-	-	-	-	-	-	-	-	-	-	-	-	-	-	-	-	-	-	-	-	-	-	-	-	-	-	-	-	-	-	0.0390127	-	-	-	-	-	-
	GO	GO:0051208 sequestering of calcium ion			-	-	-	-	-	0.0368951	-	-	-	-	-	-	-	-	-	-	-	-	-	-	-	-	-	-	-	-	-	-	-	-	-	-	-	-	-	-	-	-	-	-	-	-	-	-	-
	GO	GO:0051209 release of sequestered calcium ion into cytosol			-	-	-	-	-	0.0337936	-	-	-	0.049898	-	-	-	-	-	-	-	-	-	-	-	-	-	-	-	-	-	-	-	-	-	-	-	-	-	-	-	-	-	-	-	-	-	-	-
	GO	GO:0051216 cartilage development			-	-	-	-	-	-	0.00539227	-	-	-	0.0156986	-	-	-	-	-	-	-	-	-	-	-	-	-	-	-	-	-	-	-	-	-	-	-	-	-	-	-	-	-	0.000482155	-	-	-	4.46485e-05
	GO	GO:0051222 positive reg. of protein transport			-	-	-	-	-	-	-	-	-	-	-	0.000919553	-	-	-	-	-	-	-	0.0290253	-	-	-	-	-	-	-	-	-	-	-	-	-	-	-	-	-	-	-	-	-	-	-	-	-
	GO	GO:0051223 reg. of protein transport			-	-	-	0.00862832	-	-	-	-	-	-	-	0.00112778	-	-	-	-	-	-	-	0.0141405	-	-	-	-	-	-	-	-	-	-	-	-	-	-	-	-	-	-	-	-	-	-	-	-	-
	GO	GO:0051225 spindle assembly			-	-	-	-	-	-	-	-	-	-	-	-	-	-	-	-	-	-	-	-	-	-	-	0.00544754	-	-	-	-	-	-	-	-	-	-	-	-	-	-	-	-	-	-	-	-	-
	GO	GO:0051231 spindle elongation			-	-	-	-	-	-	-	0.0464594	-	-	-	-	-	-	-	-	-	-	-	-	-	-	-	-	-	-	-	-	-	-	-	-	-	-	-	-	-	-	-	-	-	-	-	-	-
	GO	GO:0051234 establishment of localization			3.37396e-05	-	-	-	5.33242e-05	-	-	-	0.00332473	-	-	-	-	-	-	-	-	-	-	-	-	-	-	-	-	-	0.000438878	-	0.00242018	-	2.36708e-10	0.0223627	0.000382061	0.00747202	2.99502e-11	0.000634342	-	-	-	-	-	-	-	-	0.00059641
	GO	GO:0051239 reg. of multicellular organismal proc.			0.00210545	-	6.91447e-05	1.26131e-13	-	-	1.84164e-05	-	0.00917982	0.0270763	0.000323963	5.89644e-06	7.55842e-12	0.00727952	-	-	-	6.30873e-13	-	3.09371e-07	-	-	6.5517e-07	6.79301e-06	0.024785	-	-	-	7.85797e-14	0.00021526	-	-	1.94024e-20	1.46205e-09	-	-	-	-	-	-	1.16329e-13	0.00355295	-	-	1.84602e-13
	GO	GO:0051240 positive reg. of multicellular organismal proc.			0.00582699	0.00119933	0.00541983	0.00186676	-	-	6.62623e-05	-	0.00775138	0.000225025	0.0275333	-	6.75482e-14	5.73935e-05	-	-	-	2.80246e-05	-	-	-	-	2.03878e-06	6.08521e-11	0.00413079	-	-	-	4.97705e-12	5.18717e-06	-	-	2.22136e-17	1.73116e-08	-	-	-	-	-	-	7.91498e-09	0.00118908	-	-	1.20525e-12
	GO	GO:0051241 negative reg. of multicellular organismal proc.			0.0475262	-	0.00234852	2.02878e-08	-	-	0.00244409	-	-	-	0.00496568	0.00109647	0.000268804	-	-	-	-	2.62079e-07	-	6.31508e-06	-	-	0.00119219	-	-	-	-	-	0.000514136	0.000463905	-	-	6.35103e-11	1.64712e-05	-	-	-	-	-	-	3.43576e-08	-	-	-	1.49712e-10
	GO	GO:0051246 reg. of protein metabolic proc.			-	-	-	-	-	-	0.00251587	-	-	-	-	0.0211565	-	-	-	-	-	-	-	0.0380618	-	-	-	-	-	-	-	-	-	-	-	-	0.000277999	-	-	-	-	-	-	-	0.000838557	-	-	-	5.65625e-05
	GO	GO:0051247 positive reg. of protein metabolic proc.			-	-	0.00651852	0.00317043	-	-	0.000772714	-	-	-	-	5.11624e-05	-	-	-	-	-	0.0018296	-	0.00177031	-	-	-	-	-	-	-	-	-	-	-	-	-	-	-	-	-	-	-	-	0.000546284	-	-	-	8.47749e-05
	GO	GO:0051249 reg. of lymphocyte activation			0.00156144	1.82392e-05	-	-	-	-	-	-	0.000699578	1.25338e-07	-	-	1.68561e-10	0.00726529	-	-	-	-	-	-	-	-	7.93668e-05	1.16474e-10	-	-	-	-	0.000252321	-	-	-	5.60625e-07	-	-	-	-	-	-	-	-	-	-	-	-
	GO	GO:0051250 negative reg. of lymphocyte activation			-	-	-	-	-	-	-	-	0.00852752	0.000880718	-	-	6.05395e-05	-	-	-	-	-	-	-	-	-	0.00245715	4.97868e-06	-	-	-	-	-	-	-	-	0.00172061	-	-	-	-	-	-	-	-	-	-	-	-
	GO	GO:0051251 positive reg. of lymphocyte activation			-	0.00163119	-	-	-	-	-	-	-	0.00160544	-	-	1.61997e-07	-	-	-	-	-	-	-	-	-	0.00641695	3.27199e-05	-	-	-	-	0.0124362	-	-	-	0.000929354	-	-	-	-	-	-	-	-	-	-	-	-
	GO	GO:0051252 reg. of RNA metabolic proc.			-	-	-	0.000927013	-	-	-	-	-	-	-	0.0165604	-	-	-	-	-	7.2184e-05	-	0.0373981	-	-	-	-	-	-	-	-	-	-	-	-	-	-	-	-	-	-	-	-	-	-	-	-	-
	GO	GO:0051254 positive reg. of RNA metabolic proc.			-	-	-	-	-	-	-	-	-	-	-	0.0386185	-	-	-	-	-	-	-	-	-	-	-	-	-	-	-	-	-	-	-	-	-	-	-	-	-	-	-	-	-	-	-	-	-
	GO	GO:0051255 spindle midzone assembly			-	-	-	-	-	-	-	0.0469149	-	-	-	-	-	-	-	-	-	-	-	-	-	-	-	-	-	-	-	-	-	-	-	-	-	-	-	-	-	-	-	-	-	-	-	-	-
	GO	GO:0051270 reg. of cellular component movement			-	-	5.25346e-05	8.08239e-10	-	-	-	-	-	-	5.46347e-06	9.29152e-06	-	-	-	-	-	8.02571e-09	-	3.08077e-06	-	-	0.00599557	0.00741346	-	-	-	-	9.81814e-13	0.00021526	-	-	1.87987e-16	3.67008e-10	-	-	-	-	-	-	9.217e-19	0.0271277	-	-	1.47124e-18
	GO	GO:0051271 negative reg. of cellular component movement			-	-	0.00135507	1.15184e-06	-	-	-	-	-	-	0.0363955	0.0023588	-	-	-	-	-	5.10311e-06	-	4.66971e-05	-	-	-	-	-	-	-	-	8.2084e-05	0.0107219	-	-	5.01988e-05	0.000376611	-	-	-	-	-	-	0.0003661	-	-	-	7.58024e-05
	GO	GO:0051272 positive reg. of cellular component movement			-	-	0.00928065	0.00238726	-	-	1.40472e-08	-	-	0.0395287	0.00241934	0.0321027	-	-	-	-	-	0.00102367	-	0.0115612	-	-	0.00578035	0.000126258	-	-	-	-	2.48716e-07	4.57815e-05	-	-	1.89005e-11	6.18269e-07	-	-	-	-	-	-	1.14251e-15	0.00642245	-	-	1.01541e-16
	GO	GO:0051276 chromosome organization			-	-	-	-	-	-	-	-	-	-	-	-	-	-	-	-	-	-	-	-	-	-	-	0.000782323	-	-	-	-	-	-	-	-	-	-	-	-	-	-	-	-	-	-	-	-	-
	GO	GO:0051282 reg. of sequestering of calcium ion			-	-	-	-	-	-	-	-	-	0.0290746	-	-	-	-	-	-	-	-	-	-	-	-	-	-	-	-	-	-	-	-	-	-	-	-	-	-	-	-	-	-	-	-	-	-	-
	GO	GO:0051283 negative reg. of sequestering of calcium ion			-	-	-	-	-	0.0337936	-	-	-	0.049898	-	-	-	-	-	-	-	-	-	-	-	-	-	-	-	-	-	-	-	-	-	-	-	-	-	-	-	-	-	-	-	-	-	-	-
	GO	GO:0051301 cell division			-	-	-	-	-	-	-	0.0156799	-	-	-	-	-	-	-	-	-	-	-	-	-	-	-	-	-	-	-	-	-	-	-	-	-	-	-	-	-	-	-	-	-	-	-	-	-
	GO	GO:0051302 reg. of cell division			-	-	-	-	-	-	-	0.00678593	-	-	-	-	-	-	-	-	-	-	-	-	-	-	-	-	-	-	-	-	-	-	-	-	-	-	-	-	-	-	-	-	-	-	-	-	-
	GO	GO:0051321 meiotic cell cycle			-	-	-	-	0.0103991	-	-	-	-	0.0219823	-	-	-	-	-	-	-	-	-	-	-	-	-	-	-	-	-	-	-	-	-	-	-	-	-	-	-	-	-	-	-	-	-	-	-
	GO	GO:0051336 reg. of hydrolase activity			-	-	-	0.000807232	-	-	-	-	-	-	-	0.00817683	0.0124848	-	-	-	-	0.000915699	-	0.00510302	-	-	0.0369767	-	-	-	-	-	0.00117459	0.00498835	-	-	0.000564325	-	-	-	-	-	-	-	0.00251041	-	-	-	0.000122614
	GO	GO:0051338 reg. of transferase activity			-	-	-	0.0102961	-	-	-	-	-	-	-	-	-	-	-	-	-	-	-	0.0197058	-	-	-	-	-	-	-	-	-	-	-	-	0.00394538	0.0305352	-	-	-	-	-	-	-	-	-	-	-
	GO	GO:0051341 reg. of oxidoreductase activity			-	-	-	-	-	-	-	-	-	-	-	-	-	-	-	-	-	-	-	-	-	-	-	-	-	-	-	-	-	-	-	-	-	-	0.0335425	-	-	-	-	-	-	-	-	-	-
	GO	GO:0051345 positive reg. of hydrolase activity			-	-	-	0.0210338	-	-	-	-	-	-	-	0.0157553	-	-	-	-	-	-	-	-	-	-	-	-	-	-	-	-	0.00449373	0.0200771	-	-	0.00417119	-	-	-	-	-	-	-	0.00636521	-	-	-	0.00110059
	GO	GO:0051347 positive reg. of transferase activity			-	-	-	-	-	-	-	-	-	-	-	-	-	-	-	-	-	-	-	-	-	-	-	0.000416465	-	-	-	-	-	-	-	-	0.0041046	0.00833668	-	-	-	-	-	-	-	-	-	-	-
	GO	GO:0051353 positive reg. of oxidoreductase activity			-	-	-	-	-	-	-	-	-	-	-	-	-	-	-	-	-	-	-	-	-	-	-	-	-	-	-	-	-	-	-	-	-	-	0.039097	-	-	-	-	-	-	-	-	-	-
	GO	GO:0051382 kinetochore assembly			-	-	-	-	-	-	-	-	-	-	-	-	-	0.0102269	-	-	-	-	-	-	-	-	-	0.000869172	-	-	-	-	-	-	-	-	-	-	-	-	-	-	-	-	-	-	-	-	-
	GO	GO:0051383 kinetochore organization			-	-	-	-	-	-	-	-	-	-	-	-	-	0.00763045	-	-	-	-	-	-	-	-	-	0.0003754	-	-	-	-	-	-	-	-	-	-	-	-	-	-	-	-	-	-	-	-	-
	GO	GO:0051384 response to glucocorticoid			0.0212367	-	-	-	-	-	-	-	-	-	-	-	-	-	-	-	-	-	-	-	-	-	-	-	-	-	-	-	-	-	-	-	-	-	-	-	-	-	-	-	-	-	-	-	-
	GO	GO:0051402 neuron apoptotic proc.			-	-	0.0217797	-	-	-	-	-	-	-	-	-	-	-	-	-	-	-	-	-	-	-	-	-	-	-	-	-	-	-	-	-	-	-	-	-	-	-	-	-	-	-	-	-	-
	GO	GO:0051403 stress-activated MAPK cascade			-	-	-	-	-	-	-	-	-	-	-	-	0.000708118	-	-	-	-	-	-	-	-	-	0.0316692	-	-	-	-	-	-	-	-	-	-	-	-	-	-	-	-	-	-	-	-	-	-
	GO	GO:0051480 reg. of cytosolic calcium ion concentration			0.00598292	-	-	-	-	-	-	-	0.0261711	0.0382819	-	-	-	-	-	-	-	-	-	-	-	-	-	-	-	-	-	-	0.00448963	-	-	-	5.96919e-05	-	-	-	-	-	-	-	-	-	-	-	0.00124626
	GO	GO:0051489 reg. of filopodium assembly			-	-	-	-	-	-	-	-	-	-	-	0.0171081	-	-	-	-	-	-	-	-	-	-	-	-	-	-	-	-	-	-	-	-	-	-	-	-	-	-	-	-	-	-	-	-	-
	GO	GO:0051493 reg. of cytoskeleton organization			-	-	-	-	-	-	-	-	-	-	-	-	-	-	-	-	-	-	-	0.0231161	-	-	-	-	-	-	-	-	0.00239942	0.000833945	-	-	-	0.0347141	-	-	-	-	-	-	-	-	-	-	1.33447e-05
	GO	GO:0051495 positive reg. of cytoskeleton organization			-	-	-	-	-	-	-	-	-	-	-	-	-	-	-	-	-	-	-	-	-	-	-	-	-	-	-	-	0.0126135	0.00370671	-	-	0.00251505	-	-	-	-	-	-	-	-	-	-	-	0.000465646
	GO	GO:0051547 reg. of keratinocyte migration			-	-	-	-	-	-	-	-	-	-	-	0.041889	-	-	-	-	-	-	-	-	-	-	-	-	-	-	-	-	-	-	-	-	-	-	-	-	-	-	-	-	-	-	-	-	-
	GO	GO:0051580 reg. of neurotransmitter uptake			-	-	-	-	-	-	-	-	-	-	-	-	-	-	-	-	-	-	-	-	-	-	-	-	-	-	-	-	-	0.0465141	-	-	-	0.0469106	-	-	-	-	-	-	-	-	-	-	-
	GO	GO:0051592 response to calcium ion			-	-	-	-	-	-	-	-	-	-	-	-	-	-	-	-	-	-	-	-	-	-	-	-	0.0221268	-	-	-	0.000668259	0.0189944	-	-	-	-	-	-	-	-	-	-	-	-	-	-	-
	GO	GO:0051604 protein maturation			-	-	-	-	-	-	0.045959	-	-	-	-	-	-	-	-	-	-	-	-	-	-	-	-	-	-	-	-	-	-	-	0.0354577	-	-	0.0176935	-	-	-	-	-	-	-	-	-	-	-
	GO	GO:0051606 detection of stimulus			4.1e-10	0.00280068	-	-	7.1971e-07	-	-	-	6.36555e-05	-	-	-	-	0.0374857	-	-	-	-	-	-	-	-	-	-	-	-	-	-	-	-	-	-	-	-	-	-	-	-	-	-	-	-	-	-	-
	GO	GO:0051607 defense response to virus			1.41194e-07	0.00527058	-	-	-	-	-	-	4.74799e-09	0.000148435	-	-	3.23776e-25	0.000171944	-	-	-	-	-	-	-	-	3.79582e-22	4.11029e-12	7.47679e-06	-	-	-	-	-	-	-	-	-	-	-	8.77528e-10	-	-	-	-	-	-	-	-
	GO	GO:0051610 serotonin uptake			-	-	-	-	-	-	-	-	-	-	-	-	-	-	-	-	-	-	-	-	-	-	-	-	-	-	-	-	-	0.032968	-	-	-	-	-	-	-	-	-	-	-	-	-	-	-
	GO	GO:0051641 cellular localization			-	-	-	-	-	-	-	-	-	-	-	0.0413333	-	-	-	-	-	-	-	-	-	-	-	-	-	-	-	-	-	-	-	-	-	-	-	-	-	-	-	-	-	-	-	-	-
	GO	GO:0051668 localization within membrane			-	-	-	-	-	-	-	-	-	-	-	0.0267514	-	-	-	-	-	-	-	0.0214254	-	-	-	-	-	-	-	-	-	-	-	-	-	-	-	-	-	-	-	-	-	-	-	-	-
	GO	GO:0051674 localization of cell			-	-	4.85294e-06	5.8889e-07	-	-	2.74964e-06	-	-	-	3.586e-05	5.26545e-05	0.00448201	-	-	-	-	4.00654e-05	-	5.73533e-05	-	-	0.0263022	-	-	-	-	-	8.24225e-17	5.68621e-06	-	-	3.14262e-20	2.61346e-13	-	-	-	-	-	-	1.42482e-24	0.0341084	-	-	5.83321e-25
	GO	GO:0051707 response to other organism			2.15921e-15	2.62535e-12	-	-	-	8.49828e-05	-	-	1.50327e-18	3.45015e-21	-	-	1.21649e-51	4.66714e-12	-	-	0.00966815	-	-	-	-	-	9.20599e-41	1.99861e-27	1.53398e-09	0.0100971	-	-	0.00201607	0.0399569	-	-	1.1501e-10	6.16279e-05	-	-	7.1551e-09	-	-	-	0.0111192	-	-	-	0.000675998
	GO	GO:0051716 cellular response to stimulus			-	-	0.000816951	5.45912e-05	-	-	8.17021e-05	-	-	-	0.00166036	0.00106153	5.106e-07	-	-	-	-	1.11647e-07	-	2.57886e-05	-	-	2.73729e-05	0.00182287	-	-	-	-	4.39688e-08	0.0308334	-	-	9.90896e-13	0.00148056	-	-	-	-	-	-	0.00044938	-	-	-	8.55385e-09
	GO	GO:0051726 reg. of cell cycle			-	-	-	-	-	-	-	-	-	-	-	-	-	-	-	-	-	-	-	-	-	-	-	0.0225831	-	-	-	-	-	-	-	-	-	-	-	-	-	-	-	-	-	-	-	-	-
	GO	GO:0051770 positive reg. of nitric-oxide synthase biosynthetic proc.			-	-	-	-	-	-	-	-	-	-	-	-	0.00901438	-	-	-	-	-	-	-	-	-	-	-	-	-	-	-	-	-	-	-	-	-	-	-	-	-	-	-	-	-	-	-	-
	GO	GO:0051783 reg. of nuclear division			-	-	-	-	-	-	-	-	-	-	-	-	-	-	-	-	-	-	-	-	-	-	-	0.00896794	-	-	-	-	-	-	-	-	-	-	-	-	-	-	-	-	-	-	-	-	-
	GO	GO:0051797 reg. of hair follicle development			0.0389345	-	-	-	-	-	-	-	0.044158	-	-	-	-	-	-	-	-	-	-	-	-	-	-	-	-	-	-	-	-	-	-	-	-	-	-	-	-	-	-	-	-	-	-	-	-
	GO	GO:0051798 positive reg. of hair follicle development			-	-	-	-	-	-	-	-	-	-	-	-	-	0.0441789	-	-	-	-	-	-	-	-	-	0.010488	-	-	-	-	-	-	-	-	-	-	-	-	-	-	-	-	-	-	-	-	-
	GO	GO:0051873 killing by host of symbiont cells			-	-	-	-	-	-	-	-	-	-	-	-	-	-	-	-	0.0364231	-	-	-	-	-	-	-	-	-	-	-	-	-	-	-	-	-	-	-	-	-	-	-	-	-	-	-	-
	GO	GO:0051881 reg. of mitochondrial membrane potential			-	-	-	-	-	-	-	-	-	-	-	-	-	-	-	-	-	-	-	-	-	-	0.0296325	-	-	-	-	-	-	-	-	-	-	-	-	-	-	-	-	-	-	-	-	-	-
	GO	GO:0051890 reg. of cardioblast differentiation			-	-	-	-	-	-	-	-	-	-	-	0.0274974	-	-	-	-	-	0.00761954	-	0.00122762	-	-	-	-	-	-	-	-	-	-	-	-	-	-	-	-	-	-	-	-	-	-	-	-	-
	GO	GO:0051893 reg. of focal adhesion assembly			-	-	0.0129647	-	-	-	-	-	-	-	-	-	-	-	-	-	-	-	-	-	-	-	-	-	-	-	-	-	-	-	-	-	-	-	-	-	-	-	-	-	-	-	-	-	-
	GO	GO:0051894 positive reg. of focal adhesion assembly			-	-	0.0407038	-	-	-	0.00663126	-	-	-	0.00960723	-	-	-	-	-	-	-	-	-	-	-	-	-	-	-	-	-	-	-	-	-	-	-	-	-	-	-	-	-	-	-	-	-	-
	GO	GO:0051896 reg. of protein kinase B signaling			-	-	-	-	-	-	-	-	-	-	-	-	-	-	-	-	-	-	-	-	-	-	-	-	-	-	-	-	0.0032042	-	-	-	-	-	-	-	-	-	-	-	-	-	-	-	-
	GO	GO:0051901 positive reg. of mitochondrial depolarization			-	-	-	-	-	-	0.0403473	-	-	-	-	-	-	-	-	-	-	-	-	-	-	-	-	-	-	-	-	-	-	-	-	-	-	-	-	-	-	-	-	-	-	-	-	-	-
	GO	GO:0051902 negative reg. of mitochondrial depolarization			-	-	-	-	-	-	-	-	-	-	-	-	-	-	-	-	-	-	-	-	-	-	-	-	-	-	-	-	-	-	-	-	-	-	-	-	-	-	-	-	-	-	-	-	-
	GO	GO:0051917 reg. of fibrinolysis			-	-	-	-	-	-	-	-	-	-	-	-	-	-	-	-	-	-	-	-	-	-	-	-	-	-	-	-	-	0.0399569	-	-	-	-	-	-	-	-	-	-	-	-	-	-	-
	GO	GO:0051918 negative reg. of fibrinolysis			-	-	-	-	-	-	0.045959	-	-	-	-	-	-	-	-	-	-	-	-	-	-	-	-	-	-	-	-	-	-	0.0200771	-	-	-	-	-	-	-	-	-	-	-	-	-	-	-
	GO	GO:0051952 reg. of amine transport			-	-	-	-	-	-	-	-	-	-	-	-	-	-	-	-	-	-	-	-	-	-	-	-	-	-	-	-	-	-	-	-	-	-	0.0194472	-	-	-	-	-	-	-	-	-	-
	GO	GO:0051954 positive reg. of amine transport			-	-	-	-	-	-	-	-	-	-	-	-	-	-	-	-	-	-	-	-	-	-	-	-	-	-	-	-	-	-	-	-	-	-	0.019779	-	-	-	-	-	-	-	-	-	-
	GO	GO:0051957 positive reg. of amino acid transport			-	-	-	-	-	-	-	-	-	-	-	-	-	-	-	-	-	-	-	-	-	-	-	-	-	-	-	-	-	-	-	-	-	-	0.03437	-	-	-	-	-	-	-	-	-	-
[truncated: 1,085 more rows]
[truncated: 3 more columns]
