# Supplementary material for: Hookworm infection modulates lung and intestinal transcriptomic responses to SARS-CoV-2 in Syrian hamsters
Source: Front Immunol. 2025 Nov 5;16:1701728. doi: 10.3389/fimmu.2025.1701728 (PMC12627036; doi:10.3389/fimmu.2025.1701728)
Supplement: Supplementary Table 5 — Intersections of significantly enriched GO terms and KEGG pathways among sets of differentially expressed genes of interest. Values shown are -Log FDR-adjusted P values for enrichment among the DEG sets indicated. [file Table5.xlsx]

## Sheet: S5 Enrichment of interest
	Supplementary Table S5: Intersections of significantly enriched GO terms and KEGG pathways among sets of differentially expressed genes of interest. Values shown are -Log FDR-adjusted P values for enrichment among the DEG sets indicated.
	Table S5A: Pathways significantly enriched among DEGs upregulated by coinfection (related to Fig 2A)						Table S5B: Pathways significantly enriched among DEGs upregulated by CoV (related to Fig 3A)						Table S5C: Pathways significantly enriched among DEGs upregulated by HW (related to Fig 4A)						Table S5D: Pathways significantly enriched among DEGs upregulated by CoV (related to Fig 5A)								Table S5E: Pathways significantly enriched among DEGs upregulated by HW (related to Fig 6A)
	Gene set	Enriched GO terms or KEGG pathways	-Log P value for enrichment				Gene set	Enriched GO terms or KEGG pathways	-Log P value for enrichment				Gene set	Enriched GO terms or KEGG pathways	-Log P value for enrichment				Gene set	Enriched GO terms or KEGG pathways	-Log P value for enrichment						Gene set	Enriched GO terms or KEGG pathways	-Log P value for enrichment
			CoV+HW						CoV						HW+ only						vs Uninfected								vs Uninfected
			vs Uninfected	vs CoV+ only	vs HW+ only				vs Uninfected	vs HW+ only	vs CoV+HW				vs Uninfected	vs CoV	vs CoV+HW				vs CoV Day 3	vs CoV Day 6	vs CoV+HW Day 3	vs CoV+HW Day 6					vs HW Day 3	vs HW Day 6	vs CoV+HW Day 3	vs CoV+HW Day 6
	↑ Intestine Day 3	GO:0002376 immune system proc.	23.7737	18.4596	4.26668		↑ Lung Day 3	Path:maua05323 Rheumatoid arthritis	4	9.87458	1.6629		↑ Lung Day 3	GO:0015669 gas transport	4.3252	9.62918	13.6134		↑ Lung Day 3 & 6	GO:0002831 reg. of response to biotic stimulus	4.66246	4.98101	7.26866	7.53041	8 Overlapping the intestine		↑ Lung Day 3 & 6	GO:0015669 gas transport	4.3252	7.75303	3.27549	1.93177	2 Overlapping the intestine
		GO:0002682 reg. of immune system proc.	20.1021	13.2611	1.94293			Path:maua04620 Toll-like receptor signaling pathway	2.2	9.73912	1.6629			GO:0015671 oxygen transport	3.36846	7.2201	13.2469			GO:0045088 reg. of innate immune response	5.54564	6.06201	4.75108	6.72098				GO:0015671 oxygen transport	3.36846	7.65726	3.47307	2.31067
		GO:0006955 immune response	17.379	11.9785	2.65853		↓ Int. Day 3	GO:0065008 reg. of biological quality	1.77901	7.83758	9.22107		↑ Lung Day 6	GO:0042592 homeostatic proc.	1.9261	4.54488	2.14383			GO:0009615 response to virus	6.64839	3.03827	8.07899	4.72722			↑ Int. Day 3 & 6	GO:0015669 gas transport	4.20083	5.57157	4.59631	2.73417	2 Overlapping the lung
		GO:0006952 defense response	15.1741	6.50517	7.72638			GO:0042221 response to chemical	1.55938	6.58887	15.3506			GO:0061515 myeloid cell development	3.59781	3.35161	1.42525			GO:0035456 response to interferon-beta	5.2277	3.08141	4.45805	5.02731				GO:0015671 oxygen transport	4.33788	5.38843	3.75241	2.42002
		GO:0002684 positive reg. of immune system proc.	16.0132	10.4543	1.74924			GO:0051179 localization	2.17203	9.77005	12.3453			GO:0048534 hematopoietic or lymphoid organ development	2.79516	3.17561	1.90099			Path:maua04621 NOD-like receptor signaling pathway	4.12496	2.62678	5.36342	5.41212				GO:0016477 cell migration	16.3275	5.55185	20.1021	13.8538
		GO:0006950 response to stress	12.3584	9.68417	2.75478									GO:0030097 hemopoiesis	2.65408	2.82533	1.85488			GO:0071345 cellular response to cytokine stimulus	2.92745	3.68426	4.92553	3.97101				GO:0040011 locomotion	15.9387	5.09757	20.5379	12.1609
		GO:0051707 response to other organism	9.93926	3.17005	11.6195									GO:0002520 immune system development	2.87073	2.62165	1.70541			GO:0050777 negative reg. of immune response	3.97071	3.47015	2.34685	4.42675				GO:0048870 cell motility	16.084	5.24518	19.5027	12.5828
		GO:0043207 response to external biotic stimulus	9.90432	3.15761	11.6195								↓ Lung day 3 (Top 40 shown)	GO:0002376 immune system proc.	2.09926	50	41.2055			Path:maua05162 Measles	2.91014	2.93056	3.11159	4.48959				GO:0051674 localization of cell	16.084	5.24518	19.5027	12.5828
		GO:0010033 response to organic substance	11.5626	10.6423	1.43038									GO:0009605 response to external stimulus	3.68598	46.9879	37.0813			Path:maua05171 Coronavirus disease-COVID-19	6.86658	35.0849	4.73042	39.6239				GO:0006928 movement of cell or subcellular component	15.6129	4.02521	18.8317	11.778
		GO:0002252 immune effector proc.	10.3871	4.78859	1.76916									GO:0002682 reg. of immune system proc.	1.98101	41.6104	26.0605			GO:0002682 reg. of immune system proc.	7.82135	13.5004	10.4496	19.8334				GO:0040012 reg. of locomotion	12.8066	4.15555	16.9775	10.5837
		GO:0050776 reg. of immune response	10.459	3.81634	2.54836									GO:0006950 response to stress	1.30807	28.9137	19.6748			GO:0050776 reg. of immune response	8.33178	11.1285	6.58194	17.9139				GO:0007155 cell adhesion	14.8739	2.68284	17.8987	5.73161
		GO:0031347 reg. of defense response	7.4615	3.98445	2.47508									GO:0032101 reg. of response to external stimulus	2.27005	22.6027	17.725			GO:0002252 immune effector proc.	5.86251	12.4067	6.81367	15.6813				GO:0051270 reg. of cellular component movement	12.008	3.66704	15.7259	9.43532
		GO:0080134 reg. of response to stress	6.28452	5.79806	1.58607									GO:0001817 reg. of cytokine production	2.08434	22.2682	13.7499			GO:0002684 positive reg. of immune system proc.	4.66246	13.0098	6.43997	15.3247				GO:2000145 reg. of cell motility	11.4295	3.63021	16.1026	9.29805
		GO:0009617 response to bacterium	7.95748	3.78365	1.89289									GO:0001816 cytokine production	2.07271	22.0528	13.6252			GO:0032101 reg. of response to external stimulus	8.61959	9.00116	8.69992	11.1897				GO:0030334 reg. of cell migration	11.1352	3.88421	15.091	9.0088
		GO:0050778 positive reg. of immune response	6.28421	3.83563	1.33949									GO:0032103 positive reg. of response to external stimulus	1.62319	19.1226	15.6752			GO:0031347 reg. of defense response	8.82549	7.87362	9.59633	10.5792				GO:0050793 reg. of developmental proc.	13.1047	3.89613	15.9045	5.8669
		GO:0031349 positive reg. of defense response	5.02883	4.33107	1.3114									GO:0001819 positive reg. of cytokine production	1.46921	22.5754	12.1372			GO:0006954 inflammatory response	8.87935	7.40207	7.63266	10.5768				GO:0048646 anatomical structure formation involved in morphogenesis	9.38762	5.28507	15.4402	7.68286
		GO:0002699 positive reg. of immune effector proc.	3.81932	3.81883	1.3114									GO:0048584 positive reg. of response to stimulus	4.17873	18.5513	12.2647			GO:0001817 reg. of cytokine production	5.51569	9.62896	5.88646	11.3262				GO:0001775 cell activation	9.74206	3.63021	17.281	6.19478
	↑ Int. Day 6	GO:0035799 ureter maturation	2.73417	1.73208	1.38191									GO:0042221 response to chemical	2.25385	16.0608	14.1199			GO:0001819 positive reg. of cytokine production	6.1323	8.7195	6.42478	10.811				GO:0072359 circulatory system development	9.46927	3.71376	13.9326	7.36831
	↓ Int. Day 3	GO:0044255 cellular lipid metabolic proc.	27.6513	2.86388	1.33831									GO:0010033 response to organic substance	2.28462	15.7372	12.2137			GO:0045321 leukocyte activation	5.12819	9.37551	5.02485	12.3486				GO:0001568 blood vessel development	9.85738	4.62747	14.1179	5.7852
		GO:0010876 lipid localization	10.3882	1.95553	1.54731									GO:0048583 reg. of response to stimulus	3.81722	15.3997	10.7151			GO:0001816 cytokine production	5.54564	9.32541	5.72196	11.0107				GO:0007166 cell surface receptor signaling pathway	10.3441	1.92696	14.377	7.47387
		GO:0006869 lipid transport	9.07203	2.08314	1.5479									GO:0001775 cell activation	1.52916	18.0931	9.33723			Path:maua04060 Cytokine-cytokine receptor interaction	9.67412	5.19873	10.7269	4.89803				GO:2000026 reg. of multicellular organismal development	9.22743	4.88647	13.6716	6.06935
		GO:0032892 positive reg. of organic acid transport	1.67491	1.41783	1.53798									GO:0070887 cellular response to chemical stimulus	1.44747	13.4982	12.8411			GO:0002443 leukocyte mediated immunity	3.76288	9.14336	5.3877	11.2208				GO:0035239 tube morphogenesis	9.14828	5.37164	13.1427	6.0888
	↓ Int. Day 6	Path:maua01100 Metabolic pathways	30.0384	8.23521	2.41379									GO:0002237 response to molecule of bacterial origin	1.44088	14.9006	7.74672			GO:0032103 positive reg. of response to external stimulus	5.25185	7.98975	6.16316	9.7902				GO:0022603 reg. of anatomical structure morphogenesis	7.40109	5.45413	12.8595	7.47387
		Path:maua05204 Chemical carcinogenesis-DNA adducts	16.1183	4.35556	5.12236									GO:0051240 positive reg. of multicellular organismal proc.	4.17873	13.1704	5.69063			GO:0050778 positive reg. of immune response	3.66621	8.25067	4.34725	11.4523				GO:0048514 blood vessel morphogenesis	8.96967	5.00839	13.4936	5.64437
		Path:maua00830 Retinol metabolism	15.4359	4.25126	1.5421									GO:0048518 positive reg. of biological proc.	4.17873	12.5314	5.98044			Path:maua05164 Influenza A	5.66392	5.30616	7.75836	5.9094				GO:0001525 angiogenesis	7.63958	5.45413	14.1412	5.8669
		Path:maua00983 Drug metabolism-other enzymes	14.6303	6.24918	6.43916									GO:0051239 reg. of multicellular organismal proc.	4.7348	11.1216	6.18365			GO:0002697 reg. of immune effector proc.	3.6584	7.05178	3.55956	9.61461				GO:0048522 positive reg. of cellular proc.	9.01579	3.05282	13.9297	7.09607
		Path:maua00980 Metabolism of xenobiotics by cytochrome P450	13.1391	4.35556	5.12236									GO:0032496 response to lipopolysaccharide	1.46921	12.0805	6.50815			GO:0002449 lymphocyte mediated immunity	3.13402	7.19839	4.67503	8.51735				GO:0001944 vasculature development	9.36314	4.32957	13.6716	5.60857
		Path:maua00982 Drug metabolism-cytochrome P450	12.8306	4.35556	5.12236									GO:0002683 negative reg. of immune system proc.	2.27005	10.9664	6.32392			Path:maua04061 Viral protein interaction with cytokine and cytokine receptor	4.5627	4.82672	9.01648	4.80281				GO:0051094 positive reg. of developmental proc.	8.89032	3.00947	13.4816	6.26131
		Path:maua04976 Bile secretion	5.92451	1.7811	1.50528									GO:0060326 cell chemotaxis	1.99267	8.33238	7.6253			GO:0034097 response to cytokine	4.61028	4.99269	7.08523	5.52421				GO:0035295 tube development	8.50515	4.7768	11.5626	6.19478
		Path:maua00053 Ascorbate and aldarate metabolism	6.28152	1.7811	1.89863									GO:0006935 chemotaxis	1.8229	7.91896	7.31666			GO:0046649 lymphocyte activation	3.03351	6.68676	2.80214	9.11878				GO:0045321 leukocyte activation	9.06512	2.71515	14.101	5.14965
		Path:maua00040 Pentose and glucuronate interconversions	3.71813	1.7703	1.89863									GO:0042330 taxis	1.8099	7.84604	7.25689			GO:0051607 defense response to virus	6.85018	2.27814	8.32349	3.82846				GO:0040017 positive reg. of locomotion	7.56859	4.24015	11.654	7.36831
														GO:0002694 reg. of leukocyte activation	1.32432	11.1462	4.35437			GO:0140546 defense response to symbiont	6.75756	2.22119	8.25779	3.75468				GO:0006954 inflammatory response	6.05684	5.29982	9.53286	9.2298
														GO:0097529 myeloid leukocyte migration	1.57415	7.22552	7.15185			GO:0002250 adaptive immune response	4.54802	5.09245	3.72947	7.11046				GO:0045229 external encapsulating structure organization	10.6037	3.44126	9.58126	6.40771
														GO:0007166 cell surface receptor signaling pathway	5.58853	5.98856	4.27478			GO:0002694 reg. of leukocyte activation	3.40806	5.09245	3.9899	7.92724				GO:0043062 extracellular structure organization	10.5418	2.82985	10.0387	6.36839
														GO:0051716 cellular response to stimulus	4.08777	6.29192	4.56268			GO:0031349 positive reg. of defense response	4.13933	4.26934	4.40916	7.007				GO:0002684 positive reg. of immune system proc.	6.62116	1.90087	16.0132	5.20176
														GO:0048522 positive reg. of cellular proc.	4.24541	6.77089	3.83486			GO:0042742 defense response to bacterium	3.79299	5.09245	3.83453	6.8882				GO:0030198 extracellular matrix organization	10.0907	2.85209	9.66083	6.44712
														GO:0030155 reg. of cell adhesion	6.32995	5.19724	2.8092			GO:0002460 adaptive immune response based on somatic recombination of immune rec	3.65475	5.34418	3.63343	6.69429				GO:0065008 reg. of biological quality	8.75047	3.42662	10.286	6.03274
														GO:0030335 positive reg. of cell migration	7.85241	1.91936	2.44155			GO:0006950 response to stress	2.73079	3.96912	5.02485	7.33297				GO:0009888 tissue development	8.22833	3.63021	9.04742	7.54081
														GO:0050920 reg. of chemotaxis	2.4068	5.34207	4.07953			GO:0050865 reg. of cell activation	3.15461	4.19355	3.93202	7.26428				GO:2000147 positive reg. of cell motility	6.70141	4.38066	10.9029	6.27446
														GO:0010604 positive reg. of macromolecule metabolic proc.	2.27472	5.42877	4.04904			GO:0002699 positive reg. of immune effector proc.	2.00128	4.26934	3.97342	7.93664				GO:0051272 positive reg. of cellular component movement	6.6043	4.33931	10.7235	6.20882
														GO:0016477 cell migration	6.08124	3.44057	2.20211			GO:0042110 T cell activation	3.66621	5.03782	3.2382	6.22184				GO:0030335 positive reg. of cell migration	6.51723	4.62747	10.0793	5.93375
														GO:0033993 response to lipid	1.30125	7.05478	3.13418			Path:maua05169 Epstein-Barr virus infection	2.92182	3.9501	5.19099	5.9094				GO:0050865 reg. of cell activation	6.23279	2.35042	13.8257	4.01968
														GO:0009967 positive reg. of signal transduction	4.17873	4.1904	2.59881			GO:0034341 response to interferon-gamma	4.28034	4.14536	5.05222	4.46704				GO:0050900 leukocyte migration	4.51796	3.70336	11.0448	7.05109
														GO:1902533 positive reg. of intracellular signal transduction	4.2848	4.21101	2.46753			GO:0042832 defense response to protozoan	3.3914	3.88268	4.45805	6.05177				GO:0006935 chemotaxis	5.66414	3.55664	10.5289	5.91375
														GO:0007249 I-kappaB kinase/NF-kappaB signaling	1.47062	5.17158	4.2271			GO:0051249 reg. of lymphocyte activation	2.80647	4.73899	3.15516	6.90192				GO:0042127 reg. of cell population proliferation	6.00986	2.02064	11.8572	5.76188
														GO:0009966 reg. of signal transduction	4.51514	3.23436	3.08901			GO:0002683 negative reg. of immune system proc.	3.66621	3.70896	3.53731	6.45922				GO:0048585 negative reg. of response to stimulus	6.02902	2.53335	11.7584	5.27296
														GO:0007165 signal transduction	5.17591	3.04119	2.29368			GO:0001562 response to protozoan	2.92141	3.27176	3.9899	5.26913				GO:0042330 taxis	5.57176	3.51819	10.3737	5.8471
														GO:0002695 negative reg. of leukocyte activation	1.61889	5.41886	3.41266			GO:0050863 reg. of T cell activation	2.94917	4.40614	3.08944	4.90467				GO:0009611 response to wounding	5.06753	5.2148	7.81361	6.62753
														GO:0010647 positive reg. of cell communication	3.82174	4.00032	2.56481			Path:maua04940 Type I diabetes mellitus	3.9956	3.80653	4.36851	2.69097				GO:0008283 cell population proliferation	6.58778	2.07589	11.0095	4.98742
														GO:0023056 positive reg. of signaling	3.80751	3.92851	2.52448			GO:0002833 positive reg. of response to biotic stimulus	3.04395	4.30217	2.80042	4.60808				GO:0045765 reg. of angiogenesis	3.50522	4.80071	9.76289	6.26787
														GO:0050866 negative reg. of cell activation	1.52916	5.50484	3.07694			Path:maua05323 Rheumatoid arthritis	3.9956	2.62678	4.78958	3.30301				GO:0001816 cytokine production	5.60349	2.49615	10.7839	5.21027
														GO:0040011 locomotion	5.24101	2.62443	1.99606			GO:0002274 myeloid leukocyte activation	2.91557	3.24369	2.99549	5.33758				GO:1901342 reg. of vasculature development	3.40052	4.74825	9.52863	6.17336
														GO:0010646 reg. of cell communication	4.49416	2.56374	2.72743			GO:0002703 reg. of leukocyte mediated immunity	1.55163	3.9992	1.91016	6.91738				GO:0060326 cell chemotaxis	4.97199	3.47823	9.30401	6.0512
														GO:0042127 reg. of cell population proliferation	2.70477	4.00364	3.03995			GO:0080134 reg. of response to stress	2.14487	2.63776	3.93202	5.00143				GO:0051716 cellular response to stimulus	7.35686	1.51098	12.004	2.82957
														GO:0023051 reg. of signaling	4.47621	2.51504	2.6803			Path:maua05150 Staphylococcus aureus infection	2.64406	3.33487	3.16612	4.44504				GO:0002694 reg. of leukocyte activation	6.15558	2.22142	11.592	3.28345
														GO:0008283 cell population proliferation	3.85382	3.41645	2.38907			Path:maua05330 Allograft rejection	3.89733	3.21596	3.25782	3.1255				GO:0048584 positive reg. of response to stimulus	5.72246	3.06397	9.13359	5.07481
														GO:2000026 reg. of multicellular organismal development	2.00057	4.41772	3.23679			GO:0007159 leukocyte cell-cell adhesion	2.00128	3.04442	2.92874	4.7669				GO:0030029 actin filament-based proc.	7.632	3.08597	7.07877	4.99927
														GO:0023052 signaling	5.13498	2.68809	1.77605			GO:0002237 response to molecule of bacterial origin	1.87617	1.87839	3.83797	5.07575				GO:0030036 actin cytoskeleton organization	6.9634	3.63021	6.66077	4.47067
														GO:0050793 reg. of developmental proc.	4.02631	3.28386	2.19029			GO:0042330 taxis	1.54661	2.31821	4.72168	3.95316				GO:0051241 negative reg. of multicellular organismal proc.	3.28892	3.33357	10.1972	4.78328
														GO:0048870 cell motility	5.56072	2.34853	1.58001			GO:0002456 T cell mediated immunity	2.39209	3.22354	2.82059	3.9844				GO:0042060 wound healing	3.14517	5.45413	6.25743	6.53036
														GO:0051674 localization of cell	5.56072	2.34853	1.58001			GO:0035458 cellular response to interferon-beta	3.37267	2.45735	3.27549	3.31466				GO:0045595 reg. of cell differentiation	7.57241	1.39841	9.40139	2.40016
														GO:0012501 programmed cell death	2.46239	3.68518	3.07083			GO:0097530 granulocyte migration	1.54661	3.27176	2.62969	4.79337				GO:0002252 immune effector proc.	4.38743	1.51799	10.3871	4.42951
														GO:0051241 negative reg. of multicellular organismal proc.	2.61188	3.57056	2.92365			GO:0032722 positive reg. of chemokine production	2.44713	2.92424	2.20801	4.41298				GO:0009966 reg. of signal transduction	6.37175	1.67763	8.80303	3.80521
														GO:0007154 cell communication	5.03741	2.34744	1.65253			GO:0045089 positive reg. of innate immune response	2.52203	3.68426	1.44583	4.32623				GO:0098609 cell-cell adhesion	7.15534	1.6973	9.7262	2.02629
														GO:0048519 negative reg. of biological proc.	3.18265	3.00059	2.64559			GO:0050830 defense response to Gram-positive bacterium	2.00881	3.58005	2.0856	4.20713				GO:0048519 negative reg. of biological proc.	5.261	1.59745	9.43756	4.21866
														GO:0001944 vasculature development	4.00625	2.7505	2.0106			GO:0006935 chemotaxis	1.32307	2.0801	4.51676	3.83769				GO:0010646 reg. of cell communication	6.43687	1.35837	8.47348	3.79362
														GO:0008219 cell death	2.27379	3.50301	2.87604			GO:0050729 positive reg. of inflammatory response	2.70342	1.79694	3.54872	3.70219				GO:0045597 positive reg. of cell differentiation	6.40773	1.35194	9.49923	2.79797
														GO:0001525 angiogenesis	3.47495	2.99254	2.00275			Path:maua04623 Cytosolic DNA-sensing pathway	3.15258	1.94057	3.92067	2.60519				GO:0023051 reg. of signaling	6.07976	1.33522	8.25098	3.69327
														GO:0001568 blood vessel development	4.1221	2.37897	1.86464			GO:0002253 activation of immune response	1.33611	3.7263	1.72257	4.80807				GO:0030595 leukocyte chemotaxis	3.67045	3.20576	7.41573	5.04322
														GO:0048514 blood vessel morphogenesis	3.76048	2.55711	2.04449			GO:0071219 cellular response to molecule of bacterial origin	1.73744	1.9888	2.80042	5.01781				GO:0051093 negative reg. of developmental proc.	5.67873	3.44229	7.1833	2.85504
														GO:0035556 intracellular signal transduction	4.10719	2.20893	1.87828			Path:maua04612 Antigen processing and presentation	1.36803	3.84362	2.7119	3.60337				GO:0097435 supramolecular fiber organization	6.79224	1.86955	5.74812	4.47271
														GO:0007162 negative reg. of cell adhesion	3.82174	2.73216	1.49842			GO:0032102 negative reg. of response to external stimulus	3.40271	2.54652	2.74199	2.81097				GO:0048523 negative reg. of cellular proc.	4.38701	1.33242	9.5213	3.45409
														GO:0052547 reg. of peptidase activity	1.36892	3.14213	3.52852			GO:0032602 chemokine production	2.06372	2.92106	2.40904	4.09213				GO:0002274 myeloid leukocyte activation	3.5826	2.14671	8.11741	4.84625
														GO:0062207 reg. of pattern recognition receptor signaling pathway	1.35178	4.17307	2.42114			GO:0032642 reg. of chemokine production	2.06372	2.92106	2.40904	4.09213				GO:0043207 response to external biotic stimulus	2.68111	1.39755	9.90432	4.19578
														GO:0042129 reg. of T cell proliferation	1.67362	4.42054	1.81745			GO:0002367 cytokine production involved in immune response	1.59318	2.63776	2.68648	4.43039				GO:0007167 enzyme linked receptor protein signaling pathway	7.18285	1.67049	4.77439	4.2897
														GO:0045785 positive reg. of cell adhesion	2.83219	3.13022	1.936			Path:maua05332 Graft-versus-host disease	3.03608	2.62678	3.71407	1.90341				GO:0050673 epithelial cell proliferation	4.51177	5.28507	5.00838	3.01901
														GO:0065009 reg. of molecular function	1.41258	3.61734	2.67496			GO:0002720 positive reg. of cytokine production involved in immune response	1.54661	1.70877	2.90368	5.01781				GO:0032103 positive reg. of response to external stimulus	4.13617	2.41702	7.22765	3.53738
														GO:1901700 response to oxygen-containing compound	1.30125	4.21101	2.09916			GO:0030217 T cell differentiation	1.7971	2.84242	1.76711	4.65385				GO:0050678 reg. of epithelial cell proliferation	3.23451	4.62747	5.47369	2.92884
														GO:0048523 negative reg. of cellular proc.	3.1752	2.18396	2.20104			GO:0019882 antigen processing and presentation	1.86198	3.29326	2.40215	3.44573				GO:0045766 positive reg. of angiogenesis	2.41147	2.74028	6.37734	4.68523
														GO:0032944 reg. of mononuclear cell proliferation	1.46921	4.32278	1.75873			GO:0042221 response to chemical	2.06827	2.44888	3.74308	2.66346				GO:1904018 positive reg. of vasculature development	2.41147	2.74028	6.37734	4.68523
														GO:1902531 reg. of intracellular signal transduction	3.333	2.21789	1.69477			GO:0051240 positive reg. of multicellular organismal proc.	2.23456	2.92106	2.11062	3.64777				GO:0080134 reg. of response to stress	2.9143	2.81868	6.28452	4.00465
														GO:0045765 reg. of angiogenesis	2.80828	2.56217	1.86559			GO:1903037 reg. of leukocyte cell-cell adhesion	1.76024	2.92647	2.13699	4.06824				GO:0008284 positive reg. of cell population proliferation	4.63775	1.59981	5.96142	3.50512
														GO:0052548 reg. of endopeptidase activity	1.43539	2.53005	3.22819			Path:maua05320 Autoimmune thyroid disease	3.032	2.51076	3.16612	1.90341				GO:0001655 urogenital system development	4.64194	2.34155	5.28438	3.37427
														GO:0042098 T cell proliferation	1.52916	4.20539	1.4579			GO:1990266 neutrophil migration	1.41998	2.6415	2.26882	4.20713				GO:0001936 reg. of endothelial cell proliferation	4.41691	5.57157	3.16712	2.44329
														GO:1901342 reg. of vasculature development	2.78578	2.51307	1.82995			GO:0006958 complement activation classical pathway	1.68395	3.36852	2.65832	2.7504				GO:0043067 reg. of programmed cell death	2.15259	2.67572	7.55153	3.21641
														GO:0070663 reg. of leukocyte proliferation	1.41258	3.98384	1.59553			GO:0042116 macrophage activation	2.35158	3.43969	1.57726	3.06867				GO:0001667 ameboidal-type cell migration	4.42782	2.1739	5.99633	2.67577
														GO:0050670 reg. of lymphocyte proliferation	1.46921	3.83329	1.32065			GO:0032496 response to lipopolysaccharide	1.48161	1.36685	3.27549	4.21348				GO:0031589 cell-substrate adhesion	4.78243	1.52373	6.41799	2.32397
														GO:0008285 negative reg. of cell population proliferation	2.16806	2.19022	2.15001			GO:0019221 cytokine-mediated signaling pathway	2.43286	1.77402	3.63343	2.47728				GO:0090130 tissue migration	4.33417	2.67787	6.27155	1.76083
														GO:0006915 apoptotic proc.	1.63195	2.50011	2.17152			Path:maua05160 Hepatitis C	2.45372	2.81944	3.06499	1.90341				GO:0001935 endothelial cell proliferation	4.70147	5.42882	2.86461	2.01768
														GO:0060255 reg. of macromolecule metabolic proc.	1.47622	2.0083	1.53729			GO:0002819 reg. of adaptive immune response	2.80647	1.87839	1.37073	4.16874				GO:0010631 epithelial cell migration	4.43731	2.71417	6.00767	1.81509
													↓ Lung day 6	GO:0000278 mitotic cell cycle	1.72456	3.0479	6.76517			GO:0032611 interleukin-1 beta production	2.72556	2.08015	2.90368	2.50928				GO:0097529 myeloid leukocyte migration	2.70507	2.71344	5.85984	3.68713
														GO:0022402 cell cycle proc.	1.91339	1.40971	5.36142			GO:0032651 reg. of interleukin-1 beta production	2.72556	2.08015	2.90368	2.50928				GO:0090132 epithelium migration	4.40626	2.70329	5.95401	1.79533
														GO:1903047 mitotic cell cycle proc.	1.81221	2.60619	6.68242			GO:0031348 negative reg. of defense response	2.79285	2.55094	2.23039	2.41538				GO:0048598 embryonic morphogenesis	5.87009	1.83275	4.09351	3.03131
																				GO:0032612 interleukin-1 production	2.73785	1.96679	2.76955	2.50928				GO:0043299 leukocyte degranulation	3.37679	2.49613	5.79813	3.07134
																				GO:0032652 reg. of interleukin-1 production	2.73785	1.96679	2.76955	2.50928				GO:0072001 renal system development	4.97407	2.20877	4.44473	2.99454
																				GO:0071346 cellular response to interferon-gamma	1.67278	2.43946	2.40215	2.78485				GO:0010628 positive reg. of gene expression	3.93169	2.04887	5.61881	2.91274
																				Path:maua04620 Toll-like receptor signaling pathway	2.16513	1.45227	2.61086	2.69097				GO:0043069 negative reg. of programmed cell death	1.9574	2.20572	6.72976	3.43411
																				GO:0006956 complement activation	1.68904	3.22354	2.3558	1.60002				GO:0048729 tissue morphogenesis	4.00967	2.49615	4.906	2.88624
																				GO:0048002 antigen processing and presentation of peptide antigen	1.54661	3.02108	1.65209	2.63345				GO:0040013 negative reg. of locomotion	4.13983	1.86227	4.62988	3.1804
																				GO:0032635 interleukin-6 production	1.9148	1.79095	1.58224	3.42867				GO:0051271 negative reg. of cellular component movement	4.08574	1.96973	4.29931	3.42411
																				GO:0032675 reg. of interleukin-6 production	1.9148	1.79095	1.58224	3.42867				GO:0043066 negative reg. of apoptotic proc.	1.8483	2.34155	6.16875	3.19141
																				GO:1901018 positive reg. of potassium ion transmembrane transporter activity	2.80051	1.35921	2.33145	1.93177				GO:0071674 mononuclear cell migration	2.43814	2.34155	5.80614	2.74843
																				GO:0002218 activation of innate immune response	1.9148	2.46794	1.42595	1.82742				GO:0016525 negative reg. of angiogenesis	2.58176	3.63021	4.21009	2.82957
																				GO:0002709 reg. of T cell mediated immunity	1.54661	1.80957	1.37387	2.56708				GO:0050729 positive reg. of inflammatory response	2.49428	2.81868	4.5932	3.28345
																				GO:0045824 negative reg. of innate immune response	2.33304	1.3306	2.10249	1.31841				GO:0043408 reg. of MAPK cascade	3.32942	1.81659	4.43774	3.57739
																			↑ Int. Day 3	GO:0002831 reg. of response to biotic stimulus	4.61647		3.61626		8 Overlapping the lung			GO:2000181 negative reg. of blood vessel morphogenesis	2.52977	3.63021	4.12367	2.78936
																				GO:0071345 cellular response to cytokine stimulus	1.73184		5.47198					GO:0043542 endothelial cell migration	3.75975	3.04443	4.86361	1.33179
																				GO:0050777 negative reg. of immune response	2.25052		4.46314					GO:0032956 reg. of actin cytoskeleton organization	3.55125	3.63021	3.83367	1.88098
																				GO:0035456 response to interferon-beta	3.62217		2.93986					GO:1901343 negative reg. of vasculature development	2.49428	3.60387	4.04839	2.74477
																				GO:0009615 response to virus	3.95822		2.56796					GO:0032970 reg. of actin filament-based proc.	3.49132	3.26216	3.87059	2.03965
																				Path:maua05162 Measles	2.86212		1.99731					GO:0048799 animal organ maturation	2.65518	2.59941	2.7848	4.48236
																				GO:0045088 reg. of innate immune response	2.15955		2.59945					GO:0010595 positive reg. of endothelial cell migration	3.6878	2.89527	4.29828	1.44406
																				Path:maua04621 NOD-like receptor signaling pathway	1.47804		1.36067					GO:2000146 negative reg. of cell motility	3.70133	1.55289	3.97881	3.04314
																				GO:0045087 innate immune response	5.18132		5.17272					GO:0007229 integrin-mediated signaling pathway	2.74331	1.76518	5.41576	2.3153
																				GO:0071357 cellular response to type I interferon	5.17382		2.41899					GO:0031349 positive reg. of defense response	2.52721	1.74961	5.02883	2.80345
																				GO:0034340 response to type I interferon	5.65398		3.10628					GO:0046903 secretion	2.64033	2.24677	3.94713	3.27424
																				GO:0060759 reg. of response to cytokine stimulus	1.45056		2.45214					GO:0065009 reg. of molecular function	2.75319	2.23349	5.24291	1.82624
																				GO:0033688 reg. of osteoblast proliferation	1.33646		3.07322					GO:0000165 MAPK cascade	3.10994	1.52373	4.09351	3.31572
																				GO:0016358 dendrite development	1.60328		2.47615					Path:maua04657 IL-17 signaling pathway	3.2108	2.72512	3.0016	2.99497
																			↓ Lung Day 3 & 6	GO:0007167 enzyme linked receptor protein signaling pathway	6.34956	10.3834	3.50234	9.65569				GO:0008219 cell death	1.78362	1.55549	6.53014	2.04805
																				GO:0030334 reg. of cell migration	5.28892	9.07763	5.50055	5.87639				GO:0060627 reg. of vesicle-mediated transport	3.73448	1.50114	3.961	2.65361
																				GO:2000145 reg. of cell motility	4.76756	9.14977	5.64699	5.12952				GO:0023056 positive reg. of signaling	2.74666	1.62304	4.65143	2.76697
																				GO:0051270 reg. of cellular component movement	4.27955	9.09246	5.26253	5.03191				GO:0001934 positive reg. of protein phosphorylation	2.33324	2.19296	3.91318	3.27361
																				GO:0090287 reg. of cellular response to growth factor stimulus	5.3169	7.95206	2.57353	5.65171				GO:0042325 reg. of phosphorylation	2.03974	1.48191	4.99202	3.08851
																				GO:0009719 response to endogenous stimulus	3.96549	6.49103	3.4071	7.22583				GO:0060429 epithelium development	3.92542	1.59981	3.53419	2.52532
																				GO:0071495 cellular response to endogenous stimulus	3.72556	6.93854	3.08559	7.24347				GO:0045860 positive reg. of protein kinase activity	2.51417	2.02696	3.79808	3.23822
																				GO:0071310 cellular response to organic substance	4.73621	7.41714	2.22096	5.78395				GO:0010647 positive reg. of cell communication	2.66494	1.64952	4.5932	2.63924
																				GO:0007178 transmembrane receptor protein serine/threonine kinase signaling path	2.23556	6.83337	1.93894	7.09592				GO:0001932 reg. of protein phosphorylation	2.08259	1.62373	4.54408	3.27361
																				GO:0071559 response to transforming growth factor beta	4.49894	5.28186	2.76285	4.73971				Path:maua04062 Chemokine signaling pathway	1.77177	2.72512	3.65625	3.33067
																				GO:0003158 endothelium development	3.41407	7.40046	3.05211	2.18666				GO:0002009 morphogenesis of an epithelium	3.36273	1.67049	4.415	2.02482
																				GO:0007507 heart development	4.22148	5.54598	4.75285	1.47942				GO:0043030 reg. of macrophage activation	1.88613	3.09687	3.8121	2.60561
																				GO:0001503 ossification	7.76242	2.71963	3.48077	1.91127				GO:0071621 granulocyte chemotaxis	2.48507	2.33599	3.23313	3.18058
																				GO:0010648 negative reg. of cell communication	3.08349	7.40046	1.85345	3.47864				GO:0007015 actin filament organization	3.32942	2.86292	3.18875	1.85266
																				GO:0023057 negative reg. of signaling	3.05824	7.46428	1.83088	3.37375				GO:0002448 mast cell mediated immunity	2.50571	1.3411	4.5849	2.60561
																				GO:0090288 negative reg. of cellular response to growth factor stimulus	4.27402	4.85078	1.71361	4.73727				GO:0045055 regulated exocytosis	3.49397	1.60689	3.9617	1.93633
																				GO:0040013 negative reg. of locomotion	3.14255	7.41714	1.80414	3.17585				GO:0043303 mast cell degranulation	2.69549	1.40286	4.1139	2.78223
																				GO:0009790 embryo development	4.96061	4.11428	4.16653	2.10446				GO:0043410 positive reg. of MAPK cascade	2.90768	1.3543	3.74288	2.86746
																				GO:0060840 artery development	5.87228	4.40667	3.15231	1.3779				GO:0050867 positive reg. of cell activation	2.55059	1.51799	5.14307	1.42592
																				GO:0010632 reg. of epithelial cell migration	2.55492	5.11254	2.93537	3.32792				GO:0009967 positive reg. of signal transduction	2.45245	1.60262	3.97616	2.53987
																				GO:0007179 transforming growth factor beta receptor signaling pathway	2.46107	4.23287	2.00555	5.20496				GO:0022604 reg. of cell morphogenesis	3.37859	1.3543	3.95981	1.76589
																				GO:0071772 response to BMP	2.10536	5.08291	1.54811	4.7483				GO:0061041 reg. of wound healing	1.7159	2.57746	2.95764	2.86205
																				GO:0071773 cellular response to BMP stimulus	2.10536	5.08291	1.54811	4.7483				GO:0097530 granulocyte migration	2.59681	1.95099	3.08142	2.44882
																				GO:0003007 heart morphogenesis	3.54097	4.78959	3.14082	1.55818				GO:0010810 reg. of cell-substrate adhesion	2.26305	1.58547	3.8652	2.28046
																				GO:2000146 negative reg. of cell motility	2.8837	5.99485	1.43914	2.66086				GO:0044093 positive reg. of molecular function	2.09881	1.6973	4.20481	1.98639
																				GO:0031214 biomineral tissue development	6.34956	2.43475	1.7541	2.42648				GO:0006691 leukotriene metabolic proc.	1.78392	3.01635	2.8397	2.31465
																				GO:0051271 negative reg. of cellular component movement	2.86804	5.93861	1.43895	2.62731				Path:maua04060 Cytokine-cytokine receptor interaction	1.78433	2.17588	3.60252	2.37913
																				GO:0001936 reg. of endothelial cell proliferation	1.82074	4.37997	3.48077	2.61833				GO:0008360 reg. of cell shape	2.95375	1.51098	3.55944	1.76376
																				GO:0030509 BMP signaling pathway	1.75357	4.59146	1.62434	4.27856				GO:0050790 reg. of catalytic activity	2.09881	2.1739	3.6968	1.76083
																				GO:0060976 coronary vasculature development	5.314	2.64929	2.93537	1.33984				GO:0010562 positive reg. of phosphorus metabolic proc.	1.72687	1.94617	3.50557	2.55061
																				GO:0110148 biomineralization	6.02903	2.10992	1.66606	2.11599				GO:0006909 phagocytosis	1.83746	2.39551	2.88771	2.41405
																				GO:0030282 bone mineralization	5.32296	2.36244	1.56014	2.66399				GO:1903034 reg. of response to wounding	1.69853	2.74028	2.56796	2.52532
																				GO:0048598 embryonic morphogenesis	3.40251	4.51537	1.71361	2.18855				GO:0002366 leukocyte activation involved in immune response	2.55554	1.65411	3.0313	2.16954
																				GO:0090092 reg. of transmembrane receptor protein serine/threonine kinase signal	2.38883	4.72232	1.43895	3.22166				GO:0002275 myeloid cell activation involved in immune response	1.7159	1.32632	3.69976	2.64761
																				GO:0001570 vasculogenesis	2.98732	4.19203	2.94016	1.58581				GO:0007160 cell-matrix adhesion	2.64033	1.59774	3.52593	1.57733
																				GO:0007169 transmembrane receptor protein tyrosine kinase signaling pathway	3.56139	3.42346	1.77437	2.9367				GO:0010955 negative reg. of protein processing	1.6879	1.83999	3.51246	2.19071
																				GO:0030336 negative reg. of cell migration	2.54106	5.18879	1.50653	2.03764				GO:1903318 negative reg. of protein maturation	1.6879	1.83999	3.51246	2.19071
																				GO:0002042 cell migration involved in sprouting angiogenesis	2.29738	2.09719	2.67931	3.33346				GO:0045859 reg. of protein kinase activity	1.85271	1.49183	3.50557	2.37489
																				GO:0032835 glomerulus development	2.89467	4.00442	1.75949	1.58736				GO:0032940 secretion by cell	1.87493	1.48191	3.42171	2.39406
																				GO:0010595 positive reg. of endothelial cell migration	3.08018	2.88992	2.52883	1.57289				GO:0010632 reg. of epithelial cell migration	1.91244	1.90087	4.01728	1.33179
																				GO:0045667 reg. of osteoblast differentiation	2.38163	2.71774	2.04072	2.26363				Path:maua04061 Viral protein interaction with cytokine and cytokine receptor	1.60972	1.45264	3.46747	2.63141
																				GO:0048568 embryonic organ development	2.87031	3.13123	1.82594	1.35329				GO:0061333 renal tubule morphogenesis	2.84459	1.63657	2.61046	2.01344
																				GO:0017015 reg. of transforming growth factor beta receptor signaling pathway	2.48782	2.95623	1.51074	2.10446				GO:0052547 reg. of peptidase activity	1.9574	2.49386	2.92891	1.61357
																				GO:1903844 reg. of cellular response to transforming growth factor beta stimulus	2.46107	2.89665	1.50416	2.06267				GO:0043085 positive reg. of catalytic activity	1.76987	1.91944	3.24996	1.9135
																				GO:0007399 nervous system development	2.66806	1.89216	1.83946	1.60082				GO:0010466 negative reg. of peptidase activity	2.18961	2.18722	2.37955	1.86925
																				GO:0050926 reg. of positive chemotaxis	1.58102	2.7573	2.2346	1.33964				GO:0061326 renal tubule development	2.46761	1.35033	2.90288	1.88098
																				GO:0003197 endocardial cushion development	1.88724	2.20801	2.04564	1.39079				Path:maua04015 Rap1 signaling pathway	1.77177	1.96439	1.99731	2.70694
																				GO:0060284 reg. of cell development	1.63447	2.34954	2.19418	1.30929				GO:1902533 positive reg. of intracellular signal transduction	1.69198	1.47016	2.88381	2.15076
																				GO:0043535 reg. of blood vessel endothelial cell migration	1.5045	1.72475	1.95637	2.29914				Path:maua04371 Apelin signaling pathway	1.67761	1.94491	1.67143	1.54322
																				GO:0009187 cyclic nucleotide metabolic proc.	1.5045	1.81984	1.47368	1.91552				Path:maua04926 Relaxin signaling pathway	1.30146	1.45264	1.57893	2.0376
																			↓ Int. Day 3	GO:0006805 xenobiotic metabolic proc.	1.84094		4.21411				↓ Int. Day 3 & 6	GO:0006820 anion transport	5.82464	1.34933	6.6166	5.26572
																				Path:maua05208 Chemical carcinogenesis-reactive oxygen species	1.93332		2.08127					GO:0015849 organic acid transport	7.1421	1.43214	8.77266	7.84455
																				GO:0071496 cellular response to external stimulus	1.30136		1.51734					Path:maua04976 Bile secretion	2.72822	2.03963	9.43352	5.92451
																				GO:0006072 glycerol-3-phosphate metabolic proc.	1.46288		1.46382					GO:0006665 sphingolipid metabolic proc.	3.95334	2.13947	5.79682	1.3597
																				Path:maua04913 Ovarian steroidogenesis	1.34024		1.41833					GO:0046434 organophosphate catabolic proc.	4.92798	2.13947	5.73724	4.22221
																												GO:0046466 membrane lipid catabolic proc.	2.86136	1.91745	5.18444	2.05068
																												GO:0030149 sphingolipid catabolic proc.	3.13186	2.03265	4.7042	1.5622
																												GO:0072593 reactive oxygen species metabolic proc.	2.40355	1.35046	4.56834	3.80688
																												GO:0005996 monosaccharide metabolic proc.	2.72718	1.56826	4.56834	5.7514
																												GO:1901135 carbohydrate derivative metabolic proc.	3.18062	1.43967	4.15831	1.82361
																												GO:0006001 fructose catabolic proc.	4.04835	1.67456	3.5133	4.00138
																												GO:0008643 carbohydrate transport	4.03185	1.35461	3.27261	2.25254
																												GO:1990748 cellular detoxification	1.72464	1.3849	3.20852	4.23032
																												GO:0019318 hexose metabolic proc.	1.74162	1.72182	2.80548	3.53466
																												GO:0042044 fluid transport	2.70918	1.43967	2.64251	2.65421
																												GO:0006793 phosphorus metabolic proc.	3.49182	1.75445	2.6107	1.66224
																												GO:0006796 phosphate-containing compound metabolic proc.	3.58034	1.76134	2.59717	1.61047
																												GO:0098869 cellular oxidant detoxification	1.54429	1.72287	2.59717	3.39753
																												GO:0015791 polyol transmembrane transport	1.65233	1.35461	2.30572	1.62257
																												GO:0046364 monosaccharide biosynthetic proc.	1.36861	1.30651	1.89481	2.45024
																												GO:0046085 adenosine metabolic proc.	1.84503	1.4076	1.46382	1.80117
