# Supplementary material for: Hookworm infection modulates lung and intestinal transcriptomic responses to SARS-CoV-2 in Syrian hamsters
Source: Front Immunol. 2025 Nov 5;16:1701728. doi: 10.3389/fimmu.2025.1701728 (PMC12627036; doi:10.3389/fimmu.2025.1701728)
Supplement: Supplementary Table 6 — Estimated relative abundance of 22 leukocyte cell types in each of the lung RNA-seq samples, deconvoluted using the “LM22” dataset in CIBERSORTx (with 1:1 reciprocal-best orthologs between hamster and human). [file Table6.xlsx]

## Sheet: S6 CIBERSORT
	Supplementary Table S6: Estimated relative abundance of 22 leukocyte cell types in each of the lung RNA-seq samples, deconvoluted using the "LM22" dataset in CIBERSORTx (with 1:1 reciprocal-best orthologs between hamster and human).
	Sample ID			L_Naive6_1	L_Naive6_2	L_Naive6_3	L_CoV3_5	L_CoV3_6	L_CoV3_7	L_CoV3_8	L_CoV6_9	L_CoV6_11	L_CoV6_12	L_HW3_13	L_HW3_14	L_HW3_15	L_HW3_16	L_HW6_17	L_HW6_18	L_HW6_19	L_HW6_20	L_HW+CoV3_21	L_HW+CoV3_23	L_HW+CoV3_24	L_HW+CoV6_25	L_HW+CoV6_26	L_HW+CoV6_27	Relative to naive												Between infected cohorts
	Cell type			Proportion of cells in lung (%; inferred by CIBERSORT)																								T-test P value						FDR-corrected T-test P value						T-test P value						FDR-corrected T-test P value
				Naive Day 6																								CoV Day 3	CoV Day 6	HW Day 3	HW Day 6	HW+ CoV Day 3	HW+ CoV Day 6	CoV Day 3	CoV Day 6	HW Day 3	HW Day 6	HW+ CoV Day 3	HW+ CoV Day 6	HW vs CoV Day 3	HW vs CoV Day 6	CoV+HW vs CoV Day 3	CoV+HW vs CoV Day 6	CoV+HW vs HW Day 3	CoV+HW vs HW Day 6	HW vs CoV Day 3	HW vs CoV Day 6	CoV+HW vs CoV Day 3	CoV+HW vs CoV Day 6
							CoV Day 3				CoV Day 6			HW Day 3				HW Day 6				HW+CoV Day 3			HW+CoV Day 6
	Lymphoid cells	B cells	Naive	0.11245	0.0418078	0	0.000133645	0.00615282	0.0139935	0	0	0	0.00688425	0.05623	0	0	0.0678658	0	0	0	0	0	0	0	0	0	0	0.155519	0.20964	0.583256	0.119975	0.192197	0.192197	0.251568	0.251568	0.583256	0.251568	0.251568	0.251568	0.207367	0.285591	0.251094	0.373901	0.206445	-	0.370541	0.425991	0.417814	0.50944
			Memory	0.0306654	0.0339055	0.0779201	0.00448448	0	0	0.00966688	0.022107	0.00889167	0.00187547	0	0.0872879	0.0689406	0.0273593	0.0901479	0.115241	0.0728178	0.125853	0.0315	0.0230875	0.0227398	0.0137867	0.0392905	0.0245897	0.0198555	0.0891846	0.954452	0.0378871	0.233897	0.271101	0.113661	0.178369	0.954452	0.113661	0.325321	0.325321	0.077497	0.00187304	0.00167364	0.190247	0.431443	0.00469135	0.187715	0.0208983	0.0208983	0.357533
			Plasma	0.130931	0.178426	0.268402	0.0928683	0.105837	0.122914	0.100557	0.10274	0.125797	0.0869802	0.178696	0.285656	0.18396	0.249045	0.316662	0.286005	0.182119	0.267044	0.140383	0.154135	0.107529	0.137335	0.111721	0.157807	0.0532643	0.105024	0.517372	0.20223	0.2413	0.250805	0.300965	0.300965	0.517372	0.300965	0.300965	0.300965	0.00435261	0.00664212	0.094201	0.156087	0.0401961	0.0164018	0.0340879	0.0452486	0.218466	0.309336
		T cells	CD8	0	0	0.00399704	0	0	0	0	0.0285111	0.0357402	0.0190432	0	0	0	0	0	0	0	0	0.00171483	0	0	0	0.0334635	0.0266702	0.285591	0.00620773	0.285591	0.285591	0.627512	0.14339	0.342709	0.0372464	0.342709	0.342709	0.627512	0.342709	-	0.00100297	0.285591	0.531955	0.285591	0.0658894	-	0.0208983	0.425991	0.630251
			CD4 naive	0.0639655	0.0215654	0	0	0	0	0	0	0	0	0.00726016	0	0	0.0277276	0.0602272	0.0437108	0	0.0471505	0	0	0	0	0	0	0.129465	0.203768	0.310718	0.692065	0.203768	0.203768	0.305652	0.305652	0.372862	0.692065	0.305652	0.305652	0.230434	0.0586585	-	-	0.310557	0.0586585	0.405118	0.159843	-	-
			CD4 memory resting	0.0208088	0.0246896	0.074061	0.0889797	0.113486	0.13442	0.103498	0.0224429	0.0555827	0.0848774	0.0403734	0.0849831	0.0683602	0.0601629	0	0	0.0243782	0	0.0725044	0.0835644	0.112992	0.0944641	0.00942274	0.0399118	0.0120189	0.592597	0.247746	0.0894009	0.0762926	0.802336	0.0721133	0.711116	0.371618	0.178802	0.178802	0.802336	0.0127506	0.0344851	0.235885	0.845927	0.13914	0.115934	0.0661838	0.121254	0.408118	0.861739
			CD4 memory activated	0	0	0	0	0	0	0	0	0	0	0	0	0	0	0	0	0	0	0	0	0	0	0	0	-	-	-	-	-	-	-	-	-	-	-	-	-	-	-	-	-	-	-	-	-	-
			Follicular helper	0	0.00936185	0.0639731	0.0503463	0.0538512	0.0282061	0.0376743	0.0558915	0.0479754	0.0273662	0.00936604	0.0283712	0.0338545	0.00981727	0.0228837	0.0175065	0.0769803	0.0161852	0.0299701	0.0175798	0.0571837	0.0435289	0.0920978	0.0934515	0.363638	0.423747	0.831749	0.724915	0.674293	0.114887	0.831749	0.831749	0.831749	0.831749	0.831749	0.689319	0.042626	0.603304	0.554642	0.152523	0.290145	0.109134	0.136654	0.660818	0.638166	0.30787
			Regulatory (Tregs)	0.0582618	0.0775886	0.0085318	0	0.00948523	0.00902167	0.0099818	0.0292042	0.0133016	0.0504633	0.0102282	0.0151813	0.0305712	0.0692132	0.0217853	0.0332292	0.00540323	0.0334675	0.00276266	0.0271837	0.00343338	0.0249297	0.013585	0.00842237	0.0654443	0.501359	0.503658	0.248936	0.16911	0.199203	0.373403	0.503658	0.503658	0.373403	0.373403	0.373403	0.125108	0.5562	0.606255	0.263939	0.293113	0.415661	0.270183	0.638166	0.660818	0.424084
			Gamma delta	0	0	0	0.0502731	0.027924	0.0672003	0.0399867	0.0384055	0.0305359	0	0.0476678	0	0	0	0	0	0.00712543	0	0.0631084	0.0707368	0.0302547	0.0481298	0.0411472	0.0097792	0.00529248	0.121274	0.436588	0.436588	0.0116513	0.0488222	0.0317549	0.18191	0.436588	0.436588	0.034954	0.0976444	0.0555873	0.0880714	0.584746	0.578463	0.0584664	0.0269753	0.159843	0.20869	0.657086	0.656797
		NK cells	Resting	0	0	0	0	0	0	0	0	0	0	0	0	0	0	0	0.00154932	0	0	0	0	0	0	0	0	-	-	-	0.436588	-	-	-	-	-	-	-	-	-	0.436588	-	-	-	0.436588	-	0.55335	-	-
			Activated	0.149437	0.114535	0.115488	0.199186	0.251839	0.187142	0.207268	0.267129	0.2223	0.205741	0.0897759	0.0976422	0.0723875	0.0735668	0.110088	0.0812134	0.121655	0.060215	0.185459	0.186916	0.260136	0.279066	0.244269	0.213572	0.0069827	0.00825158	0.0160461	0.142226	0.0361589	0.00575182	0.0165032	0.0165032	0.0240691	0.142226	0.0433907	0.0165032	0.000165265	0.00165357	0.985071	0.625409	0.00210893	0.00114547	0.005995	0.0208983	0.991866	0.668329
	Myeloid / innate immune cells	Monocytes		0.233596	0.307256	0.243228	0.250616	0.207251	0.226685	0.35297	0.158044	0.199988	0.204189	0.38854	0.211622	0.384615	0.311788	0.281021	0.242415	0.33434	0.318953	0.321606	0.332774	0.204989	0.115602	0.16289	0.129683	0.965042	0.054209	0.287162	0.339426	0.621278	0.00977089	0.965042	0.162627	0.509139	0.509139	0.745534	0.0586253	0.264566	0.011258	0.620842	0.0650028	0.556143	0.00206407	0.424084	0.0615305	0.668329	0.169865
		Macro-phages	M0	0.0496476	0.0776656	0.0450431	0	0	0	0	0	0	0	0.0731157	0.0352393	0.117691	0.0758402	0.0165972	0.0605348	0.0618274	0.0390637	0	0.0104842	0	0	0	0	0.00109335	0.00487761	0.443833	0.434186	0.00745298	0.00487761	0.00656009	0.00975521	0.443833	0.443833	0.0111795	0.00975521	0.00419598	0.0168084	0.285591	-	0.0160079	0.0168084	0.0340879	0.0732829	0.425991	-
			M1	0.0212878	0.0173585	0.016006	0.0677069	0.0823323	0.0704078	0.0638672	0.0775231	0.0529403	0.0674949	0.00601974	0.0294065	0.00722563	0.00575157	0.000890739	0.0162236	0.0205967	0.0237521	0.0737673	0.0400821	0.0748665	0.0489797	0.117501	0.0619846	0.000118313	0.00283362	0.419924	0.661792	0.0178816	0.0513916	0.000709878	0.00850085	0.503909	0.661792	0.0357631	0.0770874	0.00015466	0.00186941	0.477525	0.670548	0.00753189	0.022125	0.005995	0.0208983	0.59148	0.704103
			M2	0	0	0	0.12205	0.0893221	0.103833	0.0274982	0.172965	0.179395	0.216051	0	0.0289469	0	0	0	0	0	0	0.0682792	0	0.0679875	0.183763	0.0795369	0.199483	0.0167491	0.000146061	0.436588	-	0.116118	0.0148688	0.0334983	0.000876366	0.523906	-	0.174178	0.0334983	0.0112898	1.33601e-05	0.248473	0.427983	0.126416	0.0044788	0.0615305	0.001417	0.417814	0.55335
		Dendritic cells	Resting	0.0478244	0.021387	0.0198866	0	0	0.00216913	0	0.00710789	0.000821584	0	0	0.00407785	0	0	0.00929856	0.00763761	0.0213666	0.022012	0.00449158	0	0	0.00376139	0.0147372	0	0.0122802	0.0443488	0.0135518	0.15917	0.037405	0.0801019	0.0406555	0.0665232	0.0406555	0.15917	0.0665232	0.0961223	0.693792	0.052352	0.527589	0.516602	0.794525	0.188336	0.720222	0.15851	0.630251	0.625662
			Activated	0	0	0	0.000595359	0	0	0.00131657	0	0.000642118	0	0	0	0	0	0	0	0	0	0	0	0	0	0	0	0.252988	0.373901	-	-	-	-	-	-	-	-	-	-	0.177326	0.285591	0.252988	0.373901	-	-	0.345152	0.425991	0.417814	0.50944
	Granu-locytes and related innate cells	Mast cells	Resting	0.0811254	0.0744533	0.0634622	0	0	0.0124348	0	0	0	0.0290335	0.0927272	0.0763744	0.0323935	0.0218625	0.0524856	0.0396077	0.0713908	0.0257409	0	0	0	0	0	0	6.18956e-05	0.00445743	0.44293	0.0902965	0.000143656	0.000143656	0.000287312	0.00668615	0.44293	0.108356	0.000287312	0.000287312	0.022705	0.0439643	0.436588	0.373901	0.0394278	0.00919311	0.0916609	0.136916	0.55335	0.50944
			Activated	0	0	0	0.0654437	0.0496122	0	0.0433939	0.0179288	0.0260881	0	0	0	0	0	0	0	0	0	0.00445381	0.0281529	0.0578881	0.00665417	0.0403383	0.0255996	0.0622338	0.129601	-	-	0.122757	0.0680626	0.194401	0.194401	-	-	0.194401	0.194401	0.029948	0.0718947	0.671805	0.486096	0.0670111	0.0312797	0.112563	0.178104	0.704103	0.595331
		Eosinophils		0	0	0	0	0	0	0	0	0	0	0	0	0	0	0	0	0	0	0	0	0	0	0	0	-	-	-	-	-	-	-	-	-	-	-	-	-	-	-	-	-	-	-	-	-	-
		Neutrophils		0	0	0	0.00731655	0.00290643	0.0215727	0.0023214	0	0	0	0	0.0152107	0	0	0.0179131	0.055126	0	0.0205631	0	0.025304	0	0	0	0.00904713	0.169179	-	0.436588	0.146646	0.373901	0.373901	0.507537	-	0.523906	0.507537	0.523906	0.523906	0.452351	0.146646	0.991866	0.373901	0.603791	0.201346	0.566739	0.301593	0.991866	0.50944
	0
	0.2
[truncated: 2 more columns]
